# Supplementary material for: Genome-wide analysis of DNA polymorphisms, the methylome and transcriptome revealed that multiple factors are associated with low pollen fertility in autotetraploid rice
Source: PLoS One. 2018 Aug 6;13(8):e0201854. doi: 10.1371/journal.pone.0201854 (PMC6078310; doi:10.1371/journal.pone.0201854)
Supplement: S1 Table — (XLSX) [file pone.0201854.s015.xlsx]

## Sheet: Table S1
S1 Table. PCR verification of the polymorphic loci in 02428-2x and 02428-4x.
Gene	Forward primer	Reverse primer	Position	Reference	02428-2x	02428-4x
LOC_Os01g65710	GAGACCATGAACAGGACGGG	CCAGTACAAGCGAAGCTCCA	38151606	A	ACGCGCC	ACGCGCC
			38151776	T	G	G
LOC_Os01g68560	TCGACACAACCGTGTTCGAT	CGTATTGCGACGGCTACTCT	39827445	C	T	T
LOC_Os01g68870	TGTGAGACCCATGTCAGCAC	AGCATTGTCGGCCTCTTGAA	40023394	T	C	C
			40023435	C	T	T
LOC_Os03g38534	AGTGTACAAAAGCTGGGCGT	AGGGAGTCAGGACTGTGGAG	21392927	CAGAGAGAGAGAGAGAGAGAGAGAGAGAG	CAGAGAGAGAGAGAGAGAGAGAGAGAGAGAGAG	CAGAGAGAGAGAGAGAGAGAGAGAGAGAGAGAG
LOC_Os03g44760	GTTGATGGTGGTGACCGGAT	TGCATCTGACAGGCTCAAGG	25239178	C	T	T
			25239215	A	G	G
			25239224	G	A	A
			25239290	C	T	T
			25239425	C	G	G
LOC_Os04g09670	AAGAACTGCCACCAAGCTCT	ACTCGGCATGCGTTTTGAGA	5190192	G	C	C
LOC_Os04g09950	ACGAAGCTCCTTATGAAGGGAA	CGGCGAAGGAGTACTTGAAGA	5356680	T	A	A
			5356686	C	T	T
			5356693	T	C	C
			5356710	C	T	T
			5356719	G	C	C
			5356764	T	C	C
			5356773	C	T	T
			5356784	CA	C	C
			5356856	C	T	T
			5356866	G	A	A
			5356903	T	C	C
			5356911	C	A	A
			5356934	T	C	C
			5356973	A	AC	AC
			5357068	C	T	T
			5357087	C	A	A
			5357129	C	T	T
			5357162	T	G	G
			5357180	C	T	T
			5357234	C	T	T
			5357372	T	A	A
			5357415	GTGCTTCTCC	G	G
			5357430	A	G	G
			5357497	C	T	T
LOC_Os05g05920	AAGCCAGCCAAGAAACCTCA	TAGGCGAGCTGGAAGAATCC	2968383	A	G	G
			2968438	T	G	G
			2968650	A	G	G
LOC_Os06g11290	CCTCGGCAAGTCAGGGTTAG	CACCACAGGTTCGTCCATC	5918515	A	G	G
			5918538	C	T	T
			5918554	A	G	G
			5918593	T	G	G
			5918607	C	T	T
			5918628	T	C	C
			5918712	C	T	T
			5918746	G	C	C
			5918830	C	A	A
LOC_Os07g03070	AGGAAAACGGTGACAGTGACAAG	GTTTCTAGGACTGAATTAAGGCAAG	1168070	G	A	G
LOC_Os08g17784	AAGGACAAGTCTAGTCGGCG	TGCCAATATCACAACGGGGA	10904167	G	GTGGGCCTGTGTGAGCCGGCACAGTGTTCTTACCGGTCTACTATGCGGAAGCAAGCAGCAACTACTCCCTCCGTCCCAAAATAAGTATTTTTTTAGCACTGTTTATGTCTAACGTTTGACCGTTCGTCT	GTGGGCCTGTGTGAGCCGGCACAGTGTTCTTACCGGTCTACTATGCGGAAGCAAGCAGCAACTACTCCCTCCGTCCCAAAATAAGTATTTTTTTAGCACTGTTTATGTCTAACGTTTGACCGTTCGTCT
			10904272	C	T	T
			10904335	G	GAGGTTGTAGTTGAA	GAGGTTGTAGTTGAA
			10904344	C	G	G
			10904500	G	GA	GA
			10904607	G	A	A
LOC_Os08g29750	GAGGTGGTCGTCTTGCTGTAGTC	AAAGTACCCAGGCGAAAAGATTG	18283344	C	T	C
LOC_Os09g37270	TGGCAGGCTGTACAAACAAGA	ATTTGCGACGAGGAGAGTGG	21528934	C	C	T
LOC_Os10g05790	TTGGTGATCATGCAAATGCACA	CACACAACTGTAGCTTCGCC	2923419	T	A	A
			2923480	T	A	A
LOC_Os10g05880	CTTGCTCTCGTACTCGCCAT	TGGGGCCACAGCTGAAGATA	2967679	T	C	C
LOC_Os10g29670	ACTATCTGCACAGCATAAGAAGGC	GCACAAGAAGTCCAAAGGACAGA	15428714	C	C	T
			15428992	A	G	G
LOC_Os11g01540	AGTCATTATCCGCACGCCAT	CCCAAGGCATGAGATTCACCT	310627	T	G	G
			310815	C	T	T
LOC_Os11g09070	CGAGTGCAACATTCGTAAGGC	TTCTGGTTCAGGGCAAGCAT	4817912	T	TAATTATGAC	TAATTATGAC
			4818270	A	ACTCCCTCCGTCCCAAAAAAAGGCAAACCATAGGTTTGCGTGTCCAACTTTGACTATCCGTCTTATATGAAATTTTTTTATAATTCGTATTTTCATTGTTGTTAGATGATAAAATATGATTAATATTTTATGCGTGACTTGTCTTTTTAATTTTTTTCATAATTTTTTCAAATAAGACGAACGGTCAAACGTTGGGCATGAAAACCAGGGTTTGTCTTTTTTTGGAACGGAGGGAGTA	ACTCCCTCCGTCCCAAAAAAAGGCAAACCATAGGTTTGCGTGTCCAACTTTGACTATCCGTCTTATATGAAATTTTTTTATAATTCGTATTTTCATTGTTGTTAGATGATAAAATATGATTAATATTTTATGCGTGACTTGTCTTTTTAATTTTTTTCATAATTTTTTCAAATAAGACGAACGGTCAAACGTTGGGCATGAAAACCAGGGTTTGTCTTTTTTTGGAACGGAGGGAGTA
			4818301	A	G	G
LOC_Os11g32369	GCCAAAAGGCATTGGGGAAT	GCATGCAGATCCACCCCATAG	19120934	A	G	G
			19121118	G	G	A
LOC_Os11g36880	GCAAGGAACCCGTAGCAAGTG	ACCACTGAAGAAGATAAGTTACAAGC	21758178	T	TC	TC
			21758408	A	G	G
			22457184	G	A	A
			22457597	A	G	A
			22457699	T	C	C
LOC_Os12g02750	TGCATGCATCGCCCTACTAC	ACAAGTGAGCACTGTGATGT	971630	TTTATTATTATTATTATTA	TTTATTATTATTATTATTATTA	TTTATTATTATTATTATTATTA
Red Font indicated the polymorphic loci between 02428-4x and 02428-2x
