# Supplementary material for: Genome-wide analysis of DNA polymorphisms, the methylome and transcriptome revealed that multiple factors are associated with low pollen fertility in autotetraploid rice
Source: PLoS One. 2018 Aug 6;13(8):e0201854. doi: 10.1371/journal.pone.0201854 (PMC6078310; doi:10.1371/journal.pone.0201854)
Supplement: S2 Table — (XLSX) [file pone.0201854.s016.xlsx]

## Sheet: Table S2
S2 Table. The qPCR primers used in the present study.
Gene	Annotation	Forward primer（5->3)	Reverse primer（5->3)	DEMs-DEGs	DNA polymorphism	Methylation	DNA polymorphism, Methylation and differential expression	References	Description
LOC_Os04g21590	PB1 domain containing protein, expressed	AACTCAGACGAGCACTAGCCG	GTCGCTGTCTCCTGATGAACC	√				Fujita et al. 2010	meiosis stage-specific
LOC_Os06g40550	ABC-2 type transporter domain containing protein, expressed	CTGACTCCAAAGAACCCACTAACA	GGACTGTAGGGGGTGTCATTGTA	√				Qin et al. 2013	tapetum genes
LOC_Os09g32020	ubiquitin fusion degradation protein, putative, expressed	TCGATTTCGCACCTCCACTC	GAGGCCTTACCATCCAAACG	√				Yau et al. 2006	meiosis genes
LOC_Os03g58600	PAZ domain containing protein, putative, expressed	ATCTGGCACCGGTGTCGAAG	TAGAGACTCTTTCTTCCATCATAGGC					Nonomura et al. 2007	meiosis genes
LOC_Os11g40150	DNA repair protein Rad51, putative, expressed	CAGTGGAGTCTGTGGCCTATAC	TCTATCCCCCCATCCAAAATC					Morozumi et al. 2013	meiosis genes
LOC_Os02g37850	expressed protein	CGGGTGGTGGGTTCTTTATC	CATTTCCGAGGCGACTTTTC					The Arabidopsis Information Resource (TAIR)	meiosis genes (Arabidopsis)
LOC_Os12g24140	cyclin-dependent kinase G-2, putative, expressed	TCGGCGTGAACGACATCAAG	TCCACTCAACACCTCGAACC					The Arabidopsis Information Resource (TAIR)	meiosis genes (Arabidopsis)
LOC_Os03g07250	cytochrome P450, putative, expressed	AAGGTCGGGTTTGGGGTTG	TTCAGACGCCACAGAGGATC					China rice data center	pollen sterility genes
LOC_Os08g03682	cytochrome P450, putative, expressed	GCTGTTCACCTTGCCTATGG	GCCCACACAAACTGACAGAGG			√		China rice data center	pollen sterility genes
LOC_Os09g27620	PHD-finger domain containing protein, putative, expressed	GAATTCAATTTGTTTTCTCGGC	GGGCTGGAATAAACAAACACC					Li et al. 2011	tapetum genes
LOC_Os01g68560	OsMADS98 - MADS-box family gene with M-beta type-box, expressed	ACGATCTCCTCCAGTGCTCC	AGCACGTCGAAGTTGCATCC			√		Fujita et al. 2010	meiosis stage-specific
LOC_Os05g31110	hexokinase, putative, expressed	CTGAACGAACGGTAGTAAATGTGG	TCAGCCATTTTTTGGAACACC			√
LOC_Os10g35180	white-brown complex homolog protein 11, putative, expressed	GAGGATTCCCGTCTTTTGTGG	GGCGCACCATGAAGTAGCAC			√		Zhao et al. 2015	tapetum genes
LOC_Os11g38640	expressed protein	AGGGCGACTATTTCTTGGACG	TTTGCATTTAGTCTCTCGCAGTTC				√	Guo et al. 2017	anther-related in neo-tetraploid rice
LOC_Os11g38620	expressed protein	AGAAGTAGGTGCTAGGAGGATTAGTG	CTTTTGAGCTGCATCTGAGTGTG				√	Tang et al. 2010	meiosis stage-specific
LOC_Os11g38630	expressed protein	ACTTCTGGTTGGCATTGCAC	GAGCCACTTGTCCTGATTGC		√			Deveshwar et al. 2011	meiosis stage-specific
LOC_Os05g05210	WD domain, G-beta repeat domain containing protein, expressed	ATTGATAGCCGTGGTGATGGAC	CGTTTGGATGCTTACAGTGTCG				√
LOC_Os11g10130	MYB family transcription factor, putative, expressed	CGTTCTTGATCAAGTCGTTTAACG	CATCCATCAGTTCCAGCGTCTC			√
LOC_Os11g10480	dehydrogenase, putative, expressed	GAAGCCCATTTACCATTTCGTC	TTGCCACATTGATTGTAGCACC			√
LOC_Os11g11490	TKL_IRAK_CR4L.7 - The CR4L subfamily has homology with Crinkly4, expressed	GGTGAGGATTAGGGACGACAGTG	GTCGTCATAATTTAGCTGCAAGAGG			√
LOC_Os11g38390	expressed protein	CAGAAATAAGGGTGACGGATGC	GAAGATGTAATTTCGGCGATACTC			√
LOC_Os01g04409	OsWAK1 - OsWAK receptor-like cytoplasmic kinase OsWAK-RLCK, expressed	AAGCAAGAGTCACATAATAGGAATAGC	GGCACTAAATCCAGCAGTAGCC					Guo et al. 2017	anther-related in neo-tetraploid rice
LOC_Os03g13170	ubiquitin	GCAAGTACAACCAGGACAAGATG	GACGATTGATTTAACCAGTCCATG
