# Supplementary material for: Genome-wide analysis of DNA polymorphisms, the methylome and transcriptome revealed that multiple factors are associated with low pollen fertility in autotetraploid rice
Source: PLoS One. 2018 Aug 6;13(8):e0201854. doi: 10.1371/journal.pone.0201854 (PMC6078310; doi:10.1371/journal.pone.0201854)
Supplement: S3 Table — (XLSX) [file pone.0201854.s017.xlsx]

## Sheet: Table S3
S3 Table. Summarization of semithin section of the anther development in 02428-4x and 02428-2x.
Materials	Stage	Anther locule	Abnormal anther locule	Abnormal tapeta
02428-2x	Pre-meiotic interphase	36	0	1(2.78%)
	Meiosis	214	5(2.34%)	2(0.93%)
	Single microspore to bi-cellular pollen stage	208	3(1.44%)	0
	Mature pollen	68	0	-
	Total	526	8(1.52%)	3(0.57%)
02428-4x	Pre-meiotic interphase	95	6(6.32%)	38(40%)
	Meiosis	250	14(5.60%)	85(34%)
	Single microspore to bi-cellular pollen stage	120	5(4.17%)	37(30.83%)
	Mature pollen	64	5(7.81%)	-
	Total	529	30(5.67%)	160(30.25%)
