# Supplementary material for: Genome-wide analysis of DNA polymorphisms, the methylome and transcriptome revealed that multiple factors are associated with low pollen fertility in autotetraploid rice
Source: PLoS One. 2018 Aug 6;13(8):e0201854. doi: 10.1371/journal.pone.0201854 (PMC6078310; doi:10.1371/journal.pone.0201854)
Supplement: S4 Table — (XLSX) [file pone.0201854.s018.xlsx]

## Sheet: Table S4
S4 Table. Summary of the resequencing data of 02428-4x and 02428-2x mapped onto the reference genome.
Catalogs	02428-2x	02428-4x
Clean Reads	113403600	111229062
Clean Base	16991069692	16664913146
Q20(%)	94.44	94.63
Q30(%)	91.94	92.19
GC(%)	44.49	44.45
Mapped(%)	96.43	96.13
Average depth	37	36
Coverage ratio 1X(%)	97.16	97.14
Coverage ratio 5X(%)	95.59	95.54
Coverage ratio 10X(%)	94.59	94.5
