# Supplementary material for: Genome-wide analysis of DNA polymorphisms, the methylome and transcriptome revealed that multiple factors are associated with low pollen fertility in autotetraploid rice
Source: PLoS One. 2018 Aug 6;13(8):e0201854. doi: 10.1371/journal.pone.0201854 (PMC6078310; doi:10.1371/journal.pone.0201854)
Supplement: S5 Table — (XLSX) [file pone.0201854.s019.xlsx]

## Sheet: Table S5
S5 Table. Summary of the sequence variations detected in 02428-4x and 02428-2x.
SNPs/InDels	Catalogs	02428-2x	02428-4x
Single Nucleotide Polymorphisms (SNPs)	SNP	459416	459327
	Transition	325810	325682
	Transversion	133606	133645
	Ti/Tv	2.43	2.43
	Heterozygosity	70371	70005
	Homozygosity	389045	389322
	Het-ratio	0.1531	0.1524
Insertion–Deletion polymorphisms (InDels)	Insertion	56616	56720
	Deletion	60680	60558
	Heterozygosity	99284	99322
	Homozygosity	18012	17956
	Total	117296	117278
