# Supplementary material for: Genome-wide analysis of DNA polymorphisms, the methylome and transcriptome revealed that multiple factors are associated with low pollen fertility in autotetraploid rice
Source: PLoS One. 2018 Aug 6;13(8):e0201854. doi: 10.1371/journal.pone.0201854 (PMC6078310; doi:10.1371/journal.pone.0201854)
Supplement: S6 Table — (XLSX) [file pone.0201854.s020.xlsx]

## Sheet: Table S6
S6 Table. The polymorphic loci (SNPs & InDels) between 02428-4x and 02428-2x.
Chromosome	Total	SNPs	InDels	Density of SNPs (100Kb)	Density of InDels (100Kb)
Chr1	3594	2950	644	6.81751	1.4883
Chr2	4856	3881	975	10.7994	2.71306
Chr3	2780	2303	477	6.32452	1.30994
Chr4	4249	3479	770	9.79926	2.16885
Chr5	4318	3505	813	11.6995	2.71376
Chr6	3390	2883	507	9.22596	1.62246
Chr7	2597	2235	362	7.52586	1.21895
Chr8	4793	3768	1025	13.2475	3.6037
Chr9	2123	1887	236	8.19981	1.02552
Chr10	2334	2082	252	8.97132	1.08587
Chr11	3991	3248	743	11.1919	2.56021
Chr12	2384	2195	189	7.97258	0.686478
