# Supplementary material for: Genome-wide analysis of DNA polymorphisms, the methylome and transcriptome revealed that multiple factors are associated with low pollen fertility in autotetraploid rice
Source: PLoS One. 2018 Aug 6;13(8):e0201854. doi: 10.1371/journal.pone.0201854 (PMC6078310; doi:10.1371/journal.pone.0201854)
Supplement: S7 Table — (XLSX) [file pone.0201854.s021.xlsx]

## Sheet: Table S7
S7 Table. Position and annotation of the polymorphic loci (SNPs & InDels) in 02428-4x.
Region	Type	Impact	SNPs & InDels
			Count	Percent
INTERGENIC	INTERGENIC	MODIFIER	2336	0.0564129
UPSTREAM	UPSTREAM	MODIFIER	13147	0.317491
UTR_5_PRIME	UTR_5_PRIME	MODIFIER	332	0.00801758
UTR_5_PRIME	START_GAINED	LOW	31	0.00074863
SPLICE_SITE_ACCEPTOR	SPLICE_SITE_ACCEPTOR	HIGH	27	0.000652032
SPLICE_SITE_DONOR	SPLICE_SITE_DONOR	HIGH	27	0.000652032
SPLICE_SITE_REGION	SPLICE_SITE_REGION	LOW	160	0.00386389
EXON or NONE	INTRAGENIC	MODIFIER	5	0.000120747
	START_LOST	HIGH	13	0.000313941
	NON_SYNONYMOUS_START	LOW	3	7.2448e-05
EXON	NON_SYNONYMOUS_CODING	MODERATE	3645	0.0880243
	SYNONYMOUS_CODING	LOW	3608	0.0871308
	FRAME_SHIFT	HIGH	174	0.00420199
	CODON_INSERTION	MODERATE	44	0.00106257
	CODON_CHANGE_PLUS_CODON_INSERTION	MODERATE	10	0.000241493
	CODON_DELETION	MODERATE	32	0.000772779
	CODON_CHANGE_PLUS_CODON_DELETION	MODERATE	20	0.000482987
	STOP_GAINED	HIGH	173	0.00417784
	SYNONYMOUS_STOP	LOW	3	7.2448e-05
	STOP_LOST	HIGH	33	0.000796928
INTRON	INTRON	MODIFIER	6573	0.158734
UTR_3_PRIME	UTR_3_PRIME	MODIFIER	529	0.012775
DOWNSTREAM	DOWNSTREAM	MODIFIER	10484	0.253182
