# Supplementary material for: Genome-wide analysis of DNA polymorphisms, the methylome and transcriptome revealed that multiple factors are associated with low pollen fertility in autotetraploid rice
Source: PLoS One. 2018 Aug 6;13(8):e0201854. doi: 10.1371/journal.pone.0201854 (PMC6078310; doi:10.1371/journal.pone.0201854)
Supplement: S8 Table — (XLSX) [file pone.0201854.s022.xlsx]

## Sheet: Table S8-R1
S8 Table. The DNA homozygous and heterozygous polymorphisms between 02428-4x and 02428-2x.
Chromosome	Position	Reference genome	02428-2X	02428-4X	Effect	Functional class	SNPEFF Impact	Gene name	Gene annotation	homozygosity/heterozygosity	Promoter region mutations
Chr1	11269598	G	G	A	UPSTREAM	NONE	MODIFIER	LOC_Os01g19870	hydrolase, acting on carbon-nitrogen, putative, expressed	homozygosity
Chr1	13947756	A	A	G	DOWNSTREAM	NONE	MODIFIER	LOC_Os01g24780	cytochrome P450, putative, expressed	homozygosity
Chr1	19846391	G	A	G	SPLICE_SITE_REGION	NONE	LOW	LOC_Os01g35830	expressed protein	homozygosity
Chr1	21135320	G	G	A	NON_SYNONYMOUS_CODING	MISSENSE	MODERATE	LOC_Os01g37780	expressed protein	homozygosity
Chr1	22496912	G	G	A	INTRON	NONE	MODIFIER	LOC_Os01g39890	transposon protein, putative, unclassified, expressed	homozygosity
Chr1	37089540	G	A	G	UPSTREAM	NONE	MODIFIER	LOC_Os01g63910	AT hook motif family protein, expressed	homozygosity	LOC_Os01g63910
Chr1	40204626	C	T	C	UPSTREAM	NONE	MODIFIER	LOC_Os01g69174	expressed protein	homozygosity	LOC_Os01g69174
Chr2	25823302	C	T	C	DOWNSTREAM	NONE	MODIFIER	LOC_Os02g42930	expressed protein	homozygosity
Chr3	3139644	G	G	A	STOP_GAINED	NONSENSE	HIGH	LOC_Os03g06260	retrotransposon protein, putative, unclassified, expressed	homozygosity
Chr3	17481648	C	C	T	DOWNSTREAM	NONE	MODIFIER	LOC_Os03g30670	expressed protein	homozygosity
Chr3	19284784	A	T	A	UPSTREAM	NONE	MODIFIER	LOC_Os03g33740	retrotransposon protein, putative, Ty3-gypsy subclass, expressed	homozygosity
Chr3	23694013	A	A	C	UPSTREAM	NONE	MODIFIER	LOC_Os03g42569	expressed protein	homozygosity	LOC_Os03g42569
Chr4	651611	A	G	A	UPSTREAM	NONE	MODIFIER	LOC_Os04g02050	bifunctional 3-phosphoadenosine 5-phosphosulfate synthetase, putative, expressed	homozygosity	LOC_Os04g02050
Chr4	3674736	A	C	A	DOWNSTREAM	NONE	MODIFIER	LOC_Os04g06970	retrotransposon protein, putative, unclassified, expressed	homozygosity
Chr4	4612998	G	A	G	UPSTREAM	NONE	MODIFIER	LOC_Os04g08520	retrotransposon protein, putative, Ty1-copia subclass, expressed	homozygosity	LOC_Os04g08520
Chr4	7682989	C	T	C	INTRON	NONE	MODIFIER	LOC_Os04g13780	retrotransposon protein, putative, Ty3-gypsy subclass, expressed	homozygosity
Chr4	11220077	C	C	T	SYNONYMOUS_CODING	SILENT	LOW	LOC_Os04g20140	retrotransposon, putative, centromere-specific, expressed	homozygosity
Chr4	11385383	T	C	T	DOWNSTREAM	NONE	MODIFIER	LOC_Os04g20350	retrotransposon protein, putative, unclassified, expressed	homozygosity
Chr4	12074381	G	G	A	UPSTREAM	NONE	MODIFIER	LOC_Os04g21370	expressed protein	homozygosity
Chr4	16598844	A	G	A	UPSTREAM	NONE	MODIFIER	LOC_Os04g28120	response regulator receiver domain containing protein, expressed	homozygosity
Chr4	18339463	C	C	T	UPSTREAM	NONE	MODIFIER	LOC_Os04g30680	expressed protein	homozygosity	LOC_Os04g30680
Chr4	33032699	A	A	G	UPSTREAM	NONE	MODIFIER	LOC_Os04g55520	AP2 domain containing protein, expressed	homozygosity	LOC_Os04g55520
Chr5	4674695	A	A	G	UPSTREAM	NONE	MODIFIER	LOC_Os05g08560	transposon protein, putative, unclassified, expressed	homozygosity
Chr5	4674706	C	C	T	UPSTREAM	NONE	MODIFIER	LOC_Os05g08560	transposon protein, putative, unclassified, expressed	homozygosity
Chr5	5053563	C	T	C	DOWNSTREAM	NONE	MODIFIER	LOC_Os05g09090	retrotransposon protein, putative, unclassified, expressed	homozygosity
Chr5	12917225	G	A	G	INTRON	NONE	MODIFIER	LOC_Os05g22770	retrotransposon protein, putative, unclassified, expressed	homozygosity
Chr5	14672625	G	A	G	UPSTREAM	NONE	MODIFIER	LOC_Os05g25280	retrotransposon protein, putative, unclassified, expressed	homozygosity
Chr5	25060418	G	T	G	DOWNSTREAM	NONE	MODIFIER	LOC_Os05g43170	calreticulin precursor protein, putative, expressed	homozygosity
Chr6	5274651	A	T	A	DOWNSTREAM	NONE	MODIFIER	LOC_Os06g10280	CDP-alcohol phosphatidyltransferase, putative, expressed	homozygosity
Chr6	18566638	G	A	G	UPSTREAM	NONE	MODIFIER	LOC_Os06g31940	transposon protein, putative, CACTA, En/Spm sub-class	homozygosity	LOC_Os06g31940
Chr6	24691862	C	C	T	DOWNSTREAM	NONE	MODIFIER	LOC_Os06g41260	hypothetical protein	homozygosity
Chr6	27118339	A	A	T	DOWNSTREAM	NONE	MODIFIER	LOC_Os06g44860	OsSPL10 - SBP-box gene family member, expressed	homozygosity
Chr6	28786229	G	G	A	UPSTREAM	NONE	MODIFIER	LOC_Os06g47544	expressed protein	homozygosity	LOC_Os06g47544
Chr7	1168070	G	A	G	INTRON	NONE	MODIFIER	LOC_Os07g03070	tetratricopeptide repeat containing protein, putative, expressed	homozygosity
Chr7	3156757	T	C	T	UTR_5_PRIME	NONE	MODIFIER	LOC_Os07g06500	OsFBL34 - F-box domain and LRR containing protein, expressed	homozygosity
Chr7	28022453	C	T	C	DOWNSTREAM	NONE	MODIFIER	LOC_Os07g46870	sex determination protein tasselseed-2, putative, expressed	homozygosity
Chr8	7590401	T	T	C	UPSTREAM	NONE	MODIFIER	LOC_Os08g12810	hypothetical protein	homozygosity	LOC_Os08g12810
Chr8	10736951	G	G	A	DOWNSTREAM	NONE	MODIFIER	LOC_Os08g17550	retrotransposon protein, putative, unclassified, expressed	homozygosity
Chr8	12682132	G	A	G	DOWNSTREAM	NONE	MODIFIER	LOC_Os08g21240	hypothetical protein	homozygosity
Chr8	15329061	G	A	G	DOWNSTREAM	NONE	MODIFIER	LOC_Os08g25220	retrotransposon protein, putative, unclassified, expressed	homozygosity
Chr8	16666905	T	A	T	UPSTREAM	NONE	MODIFIER	LOC_Os08g27290	hAT dimerisation domain-containing protein, putative, expressed	homozygosity
Chr8	18283344	C	T	C	INTRON	NONE	MODIFIER	LOC_Os08g29750	expressed protein	homozygosity
Chr8	25188888	G	G	A	UPSTREAM	NONE	MODIFIER	LOC_Os08g39780	retrotransposon protein, putative, unclassified	homozygosity	LOC_Os08g39780
Chr9	241037	G	A	G	DOWNSTREAM	NONE	MODIFIER	LOC_Os09g01280	retrotransposon protein, putative, Ty3-gypsy subclass	homozygosity
Chr9	999918	G	G	A	UPSTREAM	NONE	MODIFIER	LOC_Os09g02420	expressed protein	homozygosity
Chr9	3403845	T	C	T	DOWNSTREAM	NONE	MODIFIER	LOC_Os09g07020	oxidoreductase, putative, expressed	homozygosity
Chr9	5069603	T	T	C	DOWNSTREAM	NONE	MODIFIER	LOC_Os09g09420	transposon protein, putative, CACTA, En/Spm sub-class, expressed	homozygosity
Chr9	19252316	C	A	C	DOWNSTREAM	NONE	MODIFIER	LOC_Os09g32260	no apical meristem protein, putative, expressed	homozygosity
Chr9	21528934	C	C	T	NON_SYNONYMOUS_CODING	MISSENSE	MODERATE	LOC_Os09g37270	ATROPGEF7/ROPGEF7, putative, expressed	homozygosity
Chr9	22699105	G	A	G	UPSTREAM	NONE	MODIFIER	LOC_Os09g39520	Cupin domain containing protein, expressed	homozygosity	LOC_Os09g39520
Chr10	613061	G	A	G	DOWNSTREAM	NONE	MODIFIER	LOC_Os10g01984	transposon protein, putative, CACTA, En/Spm sub-class, expressed	homozygosity
Chr10	1996578	C	C	A	DOWNSTREAM	NONE	MODIFIER	LOC_Os10g04270	jacalin-like lectin domain containing protein, expressed	homozygosity
Chr10	11930114	C	A	C	DOWNSTREAM	NONE	MODIFIER	LOC_Os10g22940	expressed protein	homozygosity
Chr10	12475761	C	T	C	UPSTREAM	NONE	MODIFIER	LOC_Os10g24350	transposon protein, putative, unclassified, expressed	homozygosity	LOC_Os10g24350
Chr10	15428714	C	C	T	INTRON	NONE	MODIFIER	LOC_Os10g29670	expressed protein	homozygosity
Chr10	18354396	C	C	T	UTR_5_PRIME	NONE	MODIFIER	LOC_Os10g34409	transposon protein, putative, CACTA, En/Spm sub-class, expressed	homozygosity
Chr10	18485659	G	G	T	DOWNSTREAM	NONE	MODIFIER	LOC_Os10g34670	prefoldin, putative, expressed	homozygosity
Chr10	19424627	C	C	T	DOWNSTREAM	NONE	MODIFIER	LOC_Os10g36360	expressed protein	homozygosity
Chr10	21415057	G	A	G	UPSTREAM	NONE	MODIFIER	LOC_Os10g39980	expressed protein	homozygosity
Chr11	5884432	G	A	G	UPSTREAM	NONE	MODIFIER	LOC_Os11g10710	protein kinase domain containing protein, expressed	homozygosity
Chr11	6885720	T	G	T	DOWNSTREAM	NONE	MODIFIER	LOC_Os11g12330	disease resistance protein RPM1, putative, expressed	homozygosity
Chr11	14024055	C	T	C	DOWNSTREAM	NONE	MODIFIER	LOC_Os11g24560	protein transport protein, putative, expressed	homozygosity
Chr11	15932019	C	T	C	NON_SYNONYMOUS_CODING	MISSENSE	MODERATE	LOC_Os11g27670	retrotransposon, putative, centromere-specific	homozygosity
Chr11	17355896	T	T	C	DOWNSTREAM	NONE	MODIFIER	LOC_Os11g29870	WRKY72, expressed	homozygosity
Chr11	19121118	G	G	A	INTRON	NONE	MODIFIER	LOC_Os11g32369	expressed protein	homozygosity
Chr11	19860747	T	T	G	INTRON	NONE	MODIFIER	LOC_Os11g33970	plant protein of unknown function domain containing protein, expressed	homozygosity
Chr11	20087474	G	A	G	SYNONYMOUS_CODING	SILENT	LOW	LOC_Os11g34290	retrotransposon protein, putative, Ty3-gypsy subclass, expressed	homozygosity
Chr11	20989688	G	G	A	NON_SYNONYMOUS_CODING	MISSENSE	MODERATE	LOC_Os11g35756	transposon protein, putative, CACTA, En/Spm sub-class	homozygosity
Chr11	22457597	A	G	A	INTRON	NONE	MODIFIER	LOC_Os11g37880	stripe rust resistance protein Yr10, putative, expressed	homozygosity
Chr11	24731478	C	T	C	DOWNSTREAM	NONE	MODIFIER	LOC_Os11g41250	expressed protein	homozygosity
Chr11	25914339	T	C	T	DOWNSTREAM	NONE	MODIFIER	LOC_Os11g42989	exo70 exocyst complex subunit, putative, expressed	homozygosity
Chr11	27147293	A	A	G	DOWNSTREAM	NONE	MODIFIER	LOC_Os11g44850	expressed protein	homozygosity
Chr11	27329194	C	T	C	DOWNSTREAM	NONE	MODIFIER	LOC_Os11g45150	expressed protein	homozygosity
Chr11	27435538	C	A	C	INTRON	NONE	MODIFIER	LOC_Os11g45350	retrotransposon protein, putative, Ty3-gypsy subclass, expressed	homozygosity
Chr12	2918708	G	G	A	DOWNSTREAM	NONE	MODIFIER	LOC_Os12g06170	expressed protein	homozygosity
Chr12	11162438	A	T	A	INTRON	NONE	MODIFIER	LOC_Os12g19250	retrotransposon protein, putative, unclassified, expressed	homozygosity
Chr12	13304795	C	C	G	INTRON	NONE	MODIFIER	LOC_Os12g23520	retrotransposon protein, putative, Ty3-gypsy subclass, expressed	homozygosity
Chr12	17108514	C	T	C	INTRON	NONE	MODIFIER	LOC_Os12g28930	retrotransposon protein, putative, unclassified	homozygosity
Chr1	4549580	A	ACACATTGACAAACATTAGCATTCATGGTCATCTCTTTTAGCAGTCACCAAGAAAAGGCCAAACCTG	ACACATTGACAAACATTAGCATTCATGGTCATCTCTTTTAGCAGTCACCAAGAAAAGGCCAAACC	DOWNSTREAM	NONE	MODIFIER	LOC_Os01g09050	retrotransposon protein, putative, Ty1-copia subclass, expressed	homozygosity
Chr1	4562903	A	AAACAAGACAGCTAGGGAAAGCTAC	AAAACAAGACAGCTAGGGAAAGCTAC	UPSTREAM	NONE	MODIFIER	LOC_Os01g09060	retrotransposon protein, putative, Ty1-copia subclass	homozygosity
Chr1	5528630	A	ACATTCATTTTCATCTCCAAAGCGGCCTCTGAAATCTGAATACCCCAAATCTTTCT	ACATTCATTTTCATCTCCAAAGCGGCCTCTGAAATCTGAATACCCCAAATCTTTCTTCT	UPSTREAM	NONE	MODIFIER	LOC_Os01g10460	expressed protein	homozygosity	LOC_Os01g10460
Chr1	7187710	T	TGCGGGTACCCTAAGGGCACCCACAATGATTATCTATAGGCTCTCTATAAGAGATC	TG	INTRON	NONE	MODIFIER	LOC_Os01g12940	phosphorylase domain containing protein, putative, expressed	homozygosity
Chr1	7414005	C	CAA	CAAA	DOWNSTREAM	NONE	MODIFIER	LOC_Os01g13285	expressed protein	homozygosity
Chr1	11585579	ACCCCCCCC	ACCCCC	ACCCCCC	UPSTREAM	NONE	MODIFIER	LOC_Os01g20780	anther-specific protein SF18 precursor, putative, expressed	homozygosity	LOC_Os01g20780
Chr1	19895306	ACCCCCCC	ACCCC	ACCC	DOWNSTREAM	NONE	MODIFIER	LOC_Os01g35950	expressed protein	homozygosity
Chr1	20669000	C	CTTATTATTATTATTATTATTATTA	CTTATTATTATTATTATTATTA	INTRON	NONE	MODIFIER	LOC_Os01g37050	ribonuclease III domain protein, putative, expressed	homozygosity
Chr1	33392252	AGGGGG	AG	A	UPSTREAM	NONE	MODIFIER	LOC_Os01g57740	expressed protein	homozygosity	LOC_Os01g57740
Chr1	40195946	G	GCATGCAACCCTAATCGATGGCAATAAACGACCGCAATAGCTAAGCCAA	GCATGCAACCCTAATCGATGGCAATAAACGACCGCAATAGCTAAGCCAATGAGATTTTT	DOWNSTREAM	NONE	MODIFIER	LOC_Os01g69150	transposon protein, putative, unclassified	homozygosity
Chr1	40602883	T	TAAATTATGACGTCTTACCGAATCCATCACACGCCGACACAGAGCAA	TAAATTATGACGTCTTACCGAATCCATCACACGCCGACACAGAGCAATGTCTATGTCGTCGACGTATC	DOWNSTREAM	NONE	MODIFIER	LOC_Os01g70150	expressed protein	homozygosity
Chr2	3229547	A	ATATTTTAGGATGGAAGGAGTACGAACAACAATGGTGTGGCAGGAGCATCAACATAT	ATATTTTAGGATGGAAGGAGTACGAACAACAATGGTGTGGCAGGAGCATCAACATATCTGAGG	INTRON	NONE	MODIFIER	LOC_Os02g06480	SCO1 protein homolog, mitochondrial precursor, putative, expressed	homozygosity
Chr2	6258256	C	CA	CATGACTTGTCTATTCTGTTAGTCATCAGACTAATCAGATATGGCCTTAACATATATCAGAGTCAGTT	UPSTREAM	NONE	MODIFIER	LOC_Os02g12050	hypothetical protein	homozygosity	LOC_Os02g12050
Chr2	6715182	ACC	AC	A	UPSTREAM	NONE	MODIFIER	LOC_Os02g12794	elongation factor 1-gamma, putative, expressed	homozygosity	LOC_Os02g12794
Chr2	7774307	A	AGCCCCTTTG	AGCCCCTTTGAATCGCAGGGTAGAAAAAACGGAGGAATAGGAAAAACATAGG	INTRON	NONE	MODIFIER	LOC_Os02g14190	spermidine synthase, putative, expressed	homozygosity
Chr2	15045906	C	CTGTCGAAACATGGATTCGGCAATAATAAAAGGGGGTAGCGCACGAGACCTAAAAGTGGAT	CTGTCGAAACATGGATTCGGCAATAATAAAAGGGGGTAGCGCACGAGACCTAAAAGTGGATGGAT	DOWNSTREAM	NONE	MODIFIER	LOC_Os02g25700	O-acyltransferase, putative, expressed	homozygosity
Chr2	15519380	A	AGGG	AGG	UPSTREAM	NONE	MODIFIER	LOC_Os02g26420	retrotransposon protein, putative, unclassified, expressed	homozygosity	LOC_Os02g26420
Chr2	16229602	G	GGCAGGTGATAACCCTCAAGATTAAATCTATCAGTTCAACTTCTTGATGACTTGGACTCATGTA	GGCAGGTGATAACCCTCAAGATTAAATCTATCAGTTCAACTTCTTGATGACTTGGACTCA	INTERGENIC	NONE	MODIFIER			homozygosity
Chr2	17695514	G	GGCTATCAAGA	GGCTATCAAGATGGAAAAGCGGATGGGTTAGAAGACACAGAGTTTATACAGGTTCATGCCTTCT	INTRON	NONE	MODIFIER	LOC_Os02g29750	retrotransposon protein, putative, unclassified, expressed	homozygosity
Chr2	18910174	C	CTATATAT	CTATAT	DOWNSTREAM	NONE	MODIFIER	LOC_Os02g32009	expressed protein	homozygosity
Chr2	19595681	G	GACCACAGCATCGATC	GACCACAGCATCGATCTGTACAAATGCGTCGATATCCATGTCCATCATTTAGCTTCC	DOWNSTREAM	NONE	MODIFIER	LOC_Os02g32970	hydrolase, alpha/beta fold family protein, putative, expressed	homozygosity
Chr2	19847816	A	AAGGGCCTGTTTGGCACAGCTCCAGC	AAGGGCC	DOWNSTREAM	NONE	MODIFIER	LOC_Os02g33410	expressed protein	homozygosity
Chr2	21440162	G	GAA	GA	INTRON	NONE	MODIFIER	LOC_Os02g35660	PTF1, putative, expressed	homozygosity
Chr2	21764130	T	TTTTAGTTACACAAGCTTCCCTAAAAATCTCTTTGTAACAAGATCTAAAATTTGATGCAAGC	TTTTAGTTACACAAGCTTCCCTAAAAATCTCTTTGTAACA	UPSTREAM	NONE	MODIFIER	LOC_Os02g36140	terpene synthase, putative, expressed	homozygosity	LOC_Os02g36140
Chr2	21830603	TC	T	TATAGAGGCCTAAAAAAATCTTGGATTATTTTGGCATATAAAATCAAGTCAAACC	INTERGENIC	NONE	MODIFIER			homozygosity
Chr2	22549116	G	GGGCATAGTACAGTGCAGCTAGCGGAGACTCAGAGCAAACGGTT	GGGCATAGTACAGTGCAGCTAGCGGAGACTCAGAGCAAACGGTTCGTGCGA	DOWNSTREAM	NONE	MODIFIER	LOC_Os02g37290	heavy metal associated domain containing protein, expressed	homozygosity
Chr2	25900691	TGGGGGG	TGGG	TGGGG	DOWNSTREAM	NONE	MODIFIER	LOC_Os02g43020	heat shock protein STI, putative, expressed	homozygosity
Chr3	7651391	T	TGTTCGCATGCACATTTTCCCATCGCCTCTCCTTCGTTTTCCGCGCGCACGCTTTTCAAAC	TGTTCGCATGCACATTTTCCCATCGCCTCTCCTTCGTTTTCCGCGCGCACGCTTTTCAAACTAC	DOWNSTREAM	NONE	MODIFIER	LOC_Os03g14080	transmembrane amino acid transporter protein, putative, expressed	homozygosity
Chr3	8163788	ACCCCCCCCCC	ACCCCCC	ACCCCCCC	DOWNSTREAM	NONE	MODIFIER	LOC_Os03g14980	lissencephaly type-1-like homology motif, putative, expressed	homozygosity
Chr3	9427121	G	GACGTTAT	GACGTTATCCACAACGACTAACATAGGCTGCTGAAGCATGCAAACCAAAATATGTATA	UPSTREAM	NONE	MODIFIER	LOC_Os03g16960	cysteine-rich repeat secretory protein 55 precursor, putative, expressed	homozygosity	LOC_Os03g16960
Chr3	14428061	G	GATA	GATAGGCTGCTGAATCTGACACGTACTTTGGCCCAGGAGAGTAGGAACTATGGGCGAAACGGCCATACTTGT	DOWNSTREAM	NONE	MODIFIER	LOC_Os03g25260	HIT zinc finger domain containing protein, expressed	homozygosity
Chr3	15166200	T	TAAGGA	TAAGGAATGC	DOWNSTREAM	NONE	MODIFIER	LOC_Os03g26550	hypothetical protein	homozygosity
Chr3	15378315	AGGGT	A	ACAACGCAAGTGGACAATCCTGCTACCAATAGTTTAATTTTTTACTTACTAGTATAAAATTTAAGGGAAAATTAATAACTGTGATAAAGCGGGT	UPSTREAM	NONE	MODIFIER	LOC_Os03g26910	uncharacterized glycosyl hydrolase Rv2006/MT2062, putative, expressed	homozygosity
Chr3	18444705	AGGG	A	AG	INTRON	NONE	MODIFIER	LOC_Os03g32250	expressed protein	homozygosity
Chr3	20958217	AGG	AGGGG	AGGGGG	DOWNSTREAM	NONE	MODIFIER	LOC_Os03g37790	hAT dimerisation domain-containing protein, putative, expressed	homozygosity
Chr3	22989830	AGGG	AG	A	DOWNSTREAM	NONE	MODIFIER	LOC_Os03g41350	BTBN7 - Bric-a-Brac, Tramtrack, Broad Complex BTB domain with non-phototropic hypocotyl 3 NPH3 domain, expressed	homozygosity
Chr4	3079865	C	CTCTGTAGCTTTTTTTTTCTTTTGTAGTTCAGTATTTCAGTAATATGGGATTATTTACCATGCCATTT	CTCTGTAGCTTTTTTTTTCTTTTGTAGTTCAGTATTTCAGTAATATGGGATTATTTACCATG	DOWNSTREAM	NONE	MODIFIER	LOC_Os04g05950	expressed protein	homozygosity
Chr4	17419000	G	GATTACTCAATTTGATGCAGCTGTTCATA	GATT	INTERGENIC	NONE	MODIFIER			homozygosity
Chr4	19738192	T	TAAAGAAATAGAAGACGAATTCCTTGGCTGATGCTGATGCGG	TAAAGAAATAGAAGACGAATTCCTTGGCTGATGCTGA	INTRON	NONE	MODIFIER	LOC_Os04g32740	hydrolase, NUDIX family, domain containing protein, expressed	homozygosity
Chr4	30425698	C	CA	CAA	UPSTREAM	NONE	MODIFIER	LOC_Os04g51370	protein kinase, putative, expressed	homozygosity	LOC_Os04g51370
Chr4	30647510	C	CTATGCTAAAATTTTGGTAATGCCAAAACTTAGTAAGGTTTTTT	CTATGCTAAAATTTTGGTAATGCCAAAACTTAGTAAGGTTTTTTTTTAATCAAAGTGAATA	UPSTREAM	NONE	MODIFIER	LOC_Os04g51710	expressed protein	homozygosity	LOC_Os04g51710
Chr4	32544925	A	AT	ATGTTCCAACCTGGCATCAGGACAGAATAATGAATGTTTCGTAGGAAAGGCTTATCTGT	UPSTREAM	NONE	MODIFIER	LOC_Os04g54720	expressed protein	homozygosity	LOC_Os04g54720
Chr4	33231288	C	CAA	CAATGATGTAAAATAGCATTGAGGTAGAGGTGGATAATGCAGAATGCATATATCGTGCACAT	UPSTREAM	NONE	MODIFIER	LOC_Os04g55810	expressed protein	homozygosity	LOC_Os04g55810
Chr4	33261447	C	CCTATAATAAACGTGGCATGGGCTAAGAAGGCCCAATGCTGATTAATTGCAG	CCTATAATAAACGTGGCATGGGCTAAGAAGGCCCAATGCTGATTAATTGCA	UPSTREAM	NONE	MODIFIER	LOC_Os04g55860	peptidyl-tRNA hydrolase, putative, expressed	homozygosity	LOC_Os04g55860
Chr5	1613925	A	AGAT	AGATGAT	DOWNSTREAM	NONE	MODIFIER	LOC_Os05g03700	hypothetical protein	homozygosity
Chr5	2636115	T	TCGCTCAACATGTGGAGTGGACTAATTGTCCAAGTATGAACATGCCTTCATGATCAC	TCGCTCAACATGTGGAGTGGACTAATTGTCCAAGTATGAACATGCCTTCATGATCACTA	DOWNSTREAM	NONE	MODIFIER	LOC_Os05g05346	expressed protein	homozygosity
Chr5	5685907	C	CGGCTTGGCGCGCTT	CGGCTTGGCGCGCTTCAGCTCCCGGAACCAGGCGCAGACAGGCTCGTTGAACTGAGCGAGGAT	STOP_GAINED	NONE	HIGH	LOC_Os05g10440	transposon protein, putative, CACTA, En/Spm sub-class, expressed	homozygosity
Chr5	7359676	CGGGGGGGGGG	CGGGGGGGG	CGGGGGGG	UPSTREAM	NONE	MODIFIER	LOC_Os05g12808	DUF623 domain containing protein, expressed	homozygosity
Chr5	10725559	ACC	A	AC	INTRON	NONE	MODIFIER	LOC_Os05g18530	expressed protein	homozygosity
Chr5	20059713	C	CATATGTCTTTTTTATCCACGTGAGCAATTAAATTATAGAATTGGCACATT	CATA	UPSTREAM	NONE	MODIFIER	LOC_Os05g33980	retrotransposon protein, putative, unclassified, expressed	homozygosity	LOC_Os05g33980
Chr5	20270813	T	TGGGGGGG	TGGGGGG	INTRON	NONE	MODIFIER	LOC_Os05g34240	hAT dimerisation domain containing protein, expressed	homozygosity
Chr5	26892360	AT	ATTTT	ATTT	UPSTREAM	NONE	MODIFIER	LOC_Os05g46390	OsFBX175 - F-box domain containing protein, expressed	homozygosity	LOC_Os05g46390
Chr5	27843067	G	GTTCT	GTTC	UPSTREAM	NONE	MODIFIER	LOC_Os05g48580	expressed protein	homozygosity
Chr6	3293248	C	CCAGACATTCATGGTGTAGATAAGCCAATCCTTTTGCTACCCCAAGT	CCAGACATTCATGGTGTAGATAAGCCAATCCTTTTGCTACCCCAAGTGCGATATTGTACCTTTG	DOWNSTREAM	NONE	MODIFIER	LOC_Os06g06940	S-locus-like receptor protein kinase, putative, expressed	homozygosity
Chr6	3542563	G	GCACTACAGCTACAATGTAAATTTTAGTATACGCGGGTGCAATTTTTGTTTTACATGTACGGAATT	GCACTACAGCTACAATGTAAATTTTAGTATACGCGGGTGCAATTTTTGTTTTACATGTACGGAATTT	DOWNSTREAM	NONE	MODIFIER	LOC_Os06g07360	expressed protein	homozygosity
Chr6	5645443	A	ACAGATGCAAACACTCACGACACGCGTACATTCATCCCTATGAGCATGCACATACATATCTTACCCTTATAAACTCCTCGACTAGACTGATATATCTT	ACAGATGCAAACACTCACGACACGCGTACATTCATCCCTAT	DOWNSTREAM	NONE	MODIFIER	LOC_Os06g10820	helix-loop-helix DNA-binding domain containing protein, expressed	homozygosity
Chr6	7935153	G	GGGTGTGTTTAGTTCACACT	GGGTGTGTTTAGTTCACACTAA	UTR_3_PRIME	NONE	MODIFIER	LOC_Os06g14220	STF-1, putative, expressed	homozygosity
Chr6	11650026	TCCCC	T	TC	DOWNSTREAM	NONE	MODIFIER	LOC_Os06g20290	retrotransposon protein, putative, unclassified, expressed	homozygosity
Chr6	29545829	T	TTGTTTCTTAGTACTACGTTCTACTCCTAGGTTGCAGTTAATTTGTTAGTTGGCCACAAGCTACAATAAAATAAAGTGCATTATTCAGTGAAGAAAAAA	TTGTTTCTTAGTACTACGTTCTACTCCTAGGTTGCAGTTAATTTGTTAGTTGGCCACAAGCTACAATAAAATAAAGTGCATTATTCAGTGAAGA	DOWNSTREAM	NONE	MODIFIER	LOC_Os06g48820	retrotransposon protein, putative, unclassified	homozygosity
Chr6	29669902	A	AGGGATATATT	AGGGATATATTCATGGCCGAGAAGACCCAACAAACATGGGCCAGGCCCAAATTGAGCAATGCGGGACAG	UPSTREAM	NONE	MODIFIER	LOC_Os06g48970	expressed protein	homozygosity	LOC_Os06g48970
Chr6	29908839	T	TCTGCTTCTGCCTCCCTCTCTCTCTCTTTCAGGACCACGTCGTTGCCAGTCGCG	TCTGCTTCTGCCTCCCTCTCTCTCTCTTTCAGGACCACGTCG	UPSTREAM	NONE	MODIFIER	LOC_Os06g49360	NBS-LRR disease resistance protein, putative, expressed	homozygosity	LOC_Os06g49360
Chr7	419204	CATATATATATATATATATAT	CAT	C	INTRON	NONE	MODIFIER	LOC_Os07g01700	DEFL2 - Defensin and Defensin-like DEFL family, expressed	homozygosity
Chr7	6305841	TC	TCCC	TCC	SPLICE_SITE_REGION	NONE	LOW	LOC_Os07g11460	retrotransposon protein, putative, unclassified, expressed	homozygosity
Chr7	9838225	T	TTAGAGCAGGTACAATAGCAGGCTATAAGCCGGCTGTAACCATATATC	TTAGAGCAGGTACAATAGCAGGCTATAAGCCGGCTGTAACCATATATCGAGAAGAAAATAGAAGA	INTRON	NONE	MODIFIER	LOC_Os07g16770	retrotransposon protein, putative, Ty3-gypsy subclass, expressed	homozygosity
Chr7	13475919	T	TTGTCACGCCCGAAAATTCACTA	TTGTCACGCCCGAAAATTCACTAGTAATTTCCGAACTTATTTGTGCATAAAATTCTCGTCCAGGAATCAGCC	UPSTREAM	NONE	MODIFIER	LOC_Os07g23860	expressed protein	homozygosity	LOC_Os07g23860
Chr7	25110030	A	AACGTTTTTCTTTTTTTTAAGGGAGG	AACGTTTTTCTTTTTTTTAAGGGAGGGGGG	UPSTREAM	NONE	MODIFIER	LOC_Os07g41920	C1-like domain containing protein, expressed	homozygosity	LOC_Os07g41920
Chr8	5583075	C	CTCTAGGGCTGTCAACGAGCCGAGTTCGAGCGAGCTTGTCTGCCTAG	CTCTAGGGCTGTCAACGAGCCGAGTTCGAGCGAGCTTGTCT	DOWNSTREAM	NONE	MODIFIER	LOC_Os08g09670	F-box/LRR-repeat protein 22, putative, expressed	homozygosity
Chr8	7786865	T	TTATCACAA	TTATCACAAGAACACCAAACGTTCATAAACAA	DOWNSTREAM	NONE	MODIFIER	LOC_Os08g13120	retrotransposon protein, putative, unclassified	homozygosity
Chr8	8879174	G	GTTTTTTTA	GTTTTTTTAGTACCTATTTAGTAACTCAAATTCTTACCAGTTTTTTTAGTACCTCGAAATCTTTATTAACTTTTTA	DOWNSTREAM	NONE	MODIFIER	LOC_Os08g14760	AMP-binding domain containing protein, expressed	homozygosity
Chr8	9182064	C	CCACCCCCAGCCATGGTGAAGGACAGAATACTAA	CCACCCCCAGCCATGGTGAAGGACAGAATACTAATGTTTATTTAGATGGTTTTTT	UPSTREAM	NONE	MODIFIER	LOC_Os08g15180	60S acidic ribosomal protein, putative, expressed	homozygosity	LOC_Os08g15180
Chr8	12497438	C	CCTGAAAATTTAAAATATAAAAATTGTTGTTTAAATGGAAT	CCTGAAAATTTAAAATATAAAAATTGTTGTTTAAATGGAATTTCTAGAATTTATTT	INTRON	NONE	MODIFIER	LOC_Os08g20830	retrotransposon protein, putative, Ty3-gypsy subclass, expressed	homozygosity
Chr8	14546675	GTC	GACTC	GACTTGCATTTTGTTC	FRAME_SHIFT	NONE	HIGH	LOC_Os08g24060	retrotransposon protein, putative, unclassified	homozygosity
Chr8	21108395	C	CATATACATTTATATATA	CATATACATTTATATATACATA	INTERGENIC	NONE	MODIFIER			homozygosity
Chr8	22337771	T	TTTGAAAGATCAA	TTTGAAAGATCAAGTGATATCACTACCTTATCTTATCACTTATCTCATGAAATA	DOWNSTREAM	NONE	MODIFIER	LOC_Os08g35440	Ser/Thr protein phosphatase family protein, putative, expressed	homozygosity
Chr8	23166045	C	CCTTCAAGTCGACTTCTACCATGTACTCCCAAATCTTATAGTATGCTCTTG	CCTTCAAGTCGACTTCTACCATGTACTCCCAAATCTTATAGTATGCTCTTGATGTTAT	UPSTREAM	NONE	MODIFIER	LOC_Os08g36720	transposon protein, putative, CACTA, En/Spm sub-class, expressed	homozygosity	LOC_Os08g36720
Chr8	23495233	T	TAGAGCAAGTATAATAGTAGACTATAAGCCGGCTAAATGCTGAGGTGGAGGAGAGAAGAAAGGAGAG	TAGAGCAAGTATAATAGTAGACTATAAGCCGGCTAAATGCTGAGGTGGAGGAGAGA	UPSTREAM	NONE	MODIFIER	LOC_Os08g37180	patatin, putative, expressed	homozygosity	LOC_Os08g37180
Chr9	872324	CG	CGGGG	CGGG	UPSTREAM	NONE	MODIFIER	LOC_Os09g02200	expressed protein	homozygosity	LOC_Os09g02200
Chr9	4483970	AC	ACCCC	ACCC	UPSTREAM	NONE	MODIFIER	LOC_Os09g08600	transposon protein, putative, CACTA, En/Spm sub-class	homozygosity	LOC_Os09g08600
Chr10	1574377	AGG	AG	A	INTRON	NONE	MODIFIER	LOC_Os10g03630	hypothetical protein	homozygosity
Chr10	2664306	G	GGGGGAAGTATCCGGTGCAATCACCTAATTAGGTGCAATAATGCAACTTTC	GGGGGAAGTATCCGGTGCAATCACCTAATTAGGTGCAAT	DOWNSTREAM	NONE	MODIFIER	LOC_Os10g05400	OsWAK102 - OsWAK receptor-like cytoplasmic kinase OsWAK-RLCK, expressed	homozygosity
Chr10	3816009	A	ATGGCAGCCGGAGGAGATACAAATGCATCGCAGGGTGTTGTGGGAACGTGAGATGAGCG	ATGG	INTRON	NONE	MODIFIER	LOC_Os10g07248	transposon protein, putative, unclassified, expressed	homozygosity
Chr10	3950224	C	CGGCGGTGGGTGGCGTCGGGAAGCCGCGGGCGCGAGCACCGCCGTGGGCTGGACTTCACTTGACTT	CGGCGG	UPSTREAM	NONE	MODIFIER	LOC_Os10g07450	expressed protein	homozygosity	LOC_Os10g07450
Chr10	10552477	C	CATATATAT	CATATATATAT	DOWNSTREAM	NONE	MODIFIER	LOC_Os10g20794	transposon protein, putative, CACTA, En/Spm sub-class	homozygosity
Chr10	14887695	T	TTGGTGGGGCCATGGGCCCGCCTAGA	TTGGTGGGGCCATGGGCCCGCCTAG	DOWNSTREAM	NONE	MODIFIER	LOC_Os10g28590	CAF1 family ribonuclease containing protein, expressed	homozygosity
Chr10	21716390	A	ATTGGAGATATCATGGAGTAGAGTACTTCTCATTAATGATATTGATTTTGCCTATACAACTAT	ATT	INTERGENIC	NONE	MODIFIER			homozygosity
Chr11	5034650	C	CAGCTCAAGGTCCTCCACTGTAGGTAAGCTTGACAGATCGTCAATGAAGTTAGTCTCAGTCCTATTACATTTGGTGAT	CAGCTCAAGGTCCTCCACTGTAGGTAAGCTTGACAGATCGTCAATGAAGTTAGTCTCAGTCCTATTACATTT	UPSTREAM	NONE	MODIFIER	LOC_Os11g09375	expressed protein	homozygosity	LOC_Os11g09375
Chr11	5079251	A	ATAGCATACCATTGACAAACAAAATTATACTTTCACTGGCCATCCATC	ATAGCATACCATTGACAAACAAAATTATACTTTCACTGGCCATCCATCGCCACTGGCAGCTTGCCAACCCAATGGTGTAGCAGGGTTTACCTTAGTGG	DOWNSTREAM	NONE	MODIFIER	LOC_Os11g09474	OsFBX400 - F-box domain containing protein, expressed	homozygosity
Chr11	5572966	G	GAATAAAAAGTATTTATGAAACATTACAACATATATGAGACCTTTCAGTTATGGCTGCAAGTAGTCTTGGCA	GAATAAAAAGTATTTATGAAACATTACAACATATATGAGACCTTTCAGTTA	INTRON	NONE	MODIFIER	LOC_Os11g10260	retrotransposon protein, putative, Ty3-gypsy subclass, expressed	homozygosity
Chr11	7026477	T	TATCCACTCCCCC	TATCCACTCCCCCTCTCCCACCTCATCCTCTCCCCCTCTTCTCTCCTCTCTCATCCTCGTCCCTCA	UPSTREAM	NONE	MODIFIER	LOC_Os11g12540	expressed protein	homozygosity
Chr11	7570109	A	ACCCCC	ACCCC	UPSTREAM	NONE	MODIFIER	LOC_Os11g13750	expressed protein	homozygosity	LOC_Os11g13750
Chr11	18966555	A	AG	AGCTGATGATG	INTRON	NONE	MODIFIER	LOC_Os11g32140	transposon protein, putative, CACTA, En/Spm sub-class, expressed	homozygosity
Chr11	20238468	C	CTGATAGCTAGAGCCAATAAATGAATAAAGTATAGTCTAGGAAAAGTTGGTCAATTTTAT	CTGAT	DOWNSTREAM	NONE	MODIFIER	LOC_Os11g34560	transposon protein, putative, unclassified	homozygosity
Chr11	21758504	A	ACGGAGTTCAACAGAGCACTATCAATTGCACGACCATTAAATCCTGCCACCCATAACATTTCATATGGAGTATCCCT	ACGGAGTTCAACAGAGCACTATCAATTGCACGACCATTAAATCCTGCCACCCATAAC	FRAME_SHIFT	NONE	HIGH	LOC_Os11g36880	retrotransposon protein, putative, unclassified, expressed	homozygosity
Chr11	22221059	T	TTCCAATTAGCCATCA	TTCCAATTAGCCATCAACATACTAATTAACTATGAACCTTAATAAAAACATAATTATTAGAC	DOWNSTREAM	NONE	MODIFIER	LOC_Os11g37640	ADP-ribosylation factor, putative, expressed	homozygosity
Chr11	27811202	T	TATGTGTCTTGAAGTAAATCTAAGGCATCTTTGGGCGAGTTCTTTAAAAATGATAGAAGAGGGATGAAAATGAGGTTATAATAATCATTTGAG	TATGTGTCTTGAAGTAAATCTAAGGCATCTTTGGGCGAGTTCTTTAAAAATGATAGAAGAGGGATGAAAATGAGGTTATAATAATCATTTG	DOWNSTREAM	NONE	MODIFIER	LOC_Os11g45970	NBS-LRR disease resistance protein, putative, expressed	homozygosity
Chr12	2879320	ACC	ACCC	ACCCC	INTERGENIC	NONE	MODIFIER			homozygosity
Chr12	6211530	C	CATATACATGTGCATGTTTGGGTGAAAAGCCGAAGTAAACAGGAAGTGATACGCTAGCTAGCTAGCTATCA	CATATACATGTGCATGTTTGGGTGAAAAGCCGAAGTAAACAGGAAGTGATACGCTAGCTAGCTAGCTATCACTCCTGTAATGGCCGGCCGGCGTGATGG	INTERGENIC	NONE	MODIFIER			homozygosity
Chr12	6734503	C	CATTATTATTATT	CATTATTATTATTATT	UPSTREAM	NONE	MODIFIER	LOC_Os12g12260	diacylglycerol kinase 1, putative, expressed	homozygosity	LOC_Os12g12260
Chr12	7011550	CTTCCTTCT	CATATATTCCTTCT	C	INTRON	NONE	MODIFIER	LOC_Os12g12720	jasmonate-induced protein, putative, expressed	homozygosity
Chr12	9373948	CTATA	CTATATATA	CTATATATATA	UPSTREAM	NONE	MODIFIER	LOC_Os12g16360	expressed protein	homozygosity	LOC_Os12g16360
Chr12	12914245	GAAA	GAAAAA	GAAAA	DOWNSTREAM	NONE	MODIFIER	LOC_Os12g22880	expressed protein	homozygosity
Chr12	17021118	AGGGG	A	AG	UPSTREAM	NONE	MODIFIER	LOC_Os12g28790	expressed protein	homozygosity	LOC_Os12g28790
Chr12	21282427	CG	CGGG	CGGGG	UPSTREAM	NONE	MODIFIER	LOC_Os12g34970	csAtPR5, putative, expressed	homozygosity	LOC_Os12g34970
Chr12	26952375	C	CAATGCCTGCACATGT	CAATGCCTGCACATGTTATTAATTGCTTG	DOWNSTREAM	NONE	MODIFIER	LOC_Os12g43440	thaumatin, putative, expressed	homozygosity
Chr12	26961926	G	GTAGCGTAGTGGTTACAAGAGCCTCAGTAGTATCTTAGGTCAGGGTTCCACTCCCTATGGAAGC	GTAGCGTAGTGGTTACAAGAGCCTCAGTAGTATCTTAGGTCAGGGTTCCACTCCCTATGGAAGCAA	DOWNSTREAM	NONE	MODIFIER	LOC_Os12g43450	thaumatin family domain containing protein, expressed	homozygosity
Chr12	27031347	G	GTTAATCAAGCATGTATTTATTACTACTCCCTAAAGTAGTGGAAAATTAATATACCCTC	GTTAATCAAGCATGTATTTATTA	UPSTREAM	NONE	MODIFIER	LOC_Os12g43564	expressed protein	homozygosity	LOC_Os12g43564
Chr12	27046238	T	TCCCCCCC	TCCCCCC	UTR_5_PRIME	NONE	MODIFIER	LOC_Os12g43580	expressed protein	homozygosity
Chr1	99197	T	T/T	T/C	NON_SYNONYMOUS_CODING	MISSENSE	MODERATE	LOC_Os01g01210	retrotransposon protein, putative, unclassified	heterozygosity
Chr1	470078	G	G/G	G/A	NON_SYNONYMOUS_CODING	MISSENSE	MODERATE	LOC_Os01g01850	transposon protein, putative, unclassified, expressed	heterozygosity
Chr1	470981	A	A/A	A/G	NON_SYNONYMOUS_CODING	MISSENSE	MODERATE	LOC_Os01g01850	transposon protein, putative, unclassified, expressed	heterozygosity
Chr1	893691	G	G/G	G/A	NON_SYNONYMOUS_CODING	MISSENSE	MODERATE	LOC_Os01g02650	retrotransposon protein, putative, unclassified, expressed	heterozygosity
Chr1	1471762	A	A/A	A/G	NON_SYNONYMOUS_CODING	MISSENSE	MODERATE	LOC_Os01g03600	retrotransposon protein, putative, Ty3-gypsy subclass, expressed	heterozygosity
Chr1	1819999	C	C/C	C/A	SPLICE_SITE_DONOR	NONE	HIGH	LOC_Os01g04140	transposon protein, putative, CACTA, En/Spm sub-class, expressed	heterozygosity
Chr1	1821927	T	T/T	T/C	NON_SYNONYMOUS_CODING	MISSENSE	MODERATE	LOC_Os01g04140	transposon protein, putative, CACTA, En/Spm sub-class, expressed	heterozygosity
Chr1	2017287	T	A/A	T/A	NON_SYNONYMOUS_CODING	MISSENSE	MODERATE	LOC_Os01g04520	Ser/Thr protein kinase, putative, expressed	heterozygosity
Chr1	2021978	A	C/C	A/C	NON_SYNONYMOUS_CODING	MISSENSE	MODERATE	LOC_Os01g04530	expressed protein	heterozygosity
Chr1	2050870	A	C/C	T/C	NON_SYNONYMOUS_CODING	MISSENSE	MODERATE	LOC_Os01g04570	Ser/Thr protein kinase, putative, expressed	heterozygosity
Chr1	2442607	T	C/C	T/C	NON_SYNONYMOUS_CODING	MISSENSE	MODERATE	LOC_Os01g05200	retrotransposon protein, putative, Ty1-copia subclass, expressed	heterozygosity
Chr1	2444031	G	A/A	G/A	NON_SYNONYMOUS_CODING	MISSENSE	MODERATE	LOC_Os01g05200	retrotransposon protein, putative, Ty1-copia subclass, expressed	heterozygosity
Chr1	2444041	C	T/T	C/T	NON_SYNONYMOUS_CODING	MISSENSE	MODERATE	LOC_Os01g05200	retrotransposon protein, putative, Ty1-copia subclass, expressed	heterozygosity
Chr1	2444887	C	T/T	C/T	NON_SYNONYMOUS_CODING	MISSENSE	MODERATE	LOC_Os01g05200	retrotransposon protein, putative, Ty1-copia subclass, expressed	heterozygosity
Chr1	2674623	G	A/A	G/A	NON_SYNONYMOUS_CODING	MISSENSE	MODERATE	LOC_Os01g05610	Core histone H2A/H2B/H3/H4 domain containing protein, putative, expressed	heterozygosity
Chr1	2943015	G	G/G	G/A	NON_SYNONYMOUS_CODING	MISSENSE	MODERATE	LOC_Os01g06170	retrotransposon protein, putative, unclassified, expressed	heterozygosity
Chr1	2943382	C	C/C	C/T	NON_SYNONYMOUS_CODING	MISSENSE	MODERATE	LOC_Os01g06170	retrotransposon protein, putative, unclassified, expressed	heterozygosity
Chr1	3137827	C	C/C	C/T	STOP_GAINED	NONSENSE	HIGH	LOC_Os01g06660	thiamine pyrophosphate enzyme, C-terminal TPP binding domain containing protein, expressed	heterozygosity
Chr1	3202969	C	C/C	C/T	NON_SYNONYMOUS_CODING	MISSENSE	MODERATE	LOC_Os01g06760	verticillium wilt disease resistance protein Ve2, putative, expressed	heterozygosity
Chr1	3297966	C	C/C	C/T	NON_SYNONYMOUS_CODING	MISSENSE	MODERATE	LOC_Os01g06990	POEI36 - Pollen Ole e I allergen and extensin family protein precursor, putative, expressed	heterozygosity
Chr1	3360084	C	G/G	C/G	NON_SYNONYMOUS_CODING	MISSENSE	MODERATE	LOC_Os01g07130	expressed protein	heterozygosity
Chr1	3765273	G	T/T	G/T	NON_SYNONYMOUS_CODING	MISSENSE	MODERATE	LOC_Os01g07840	transposon protein, putative, CACTA, En/Spm sub-class, expressed	heterozygosity
Chr1	3772947	C	C/C	C/T	NON_SYNONYMOUS_CODING	MISSENSE	MODERATE	LOC_Os01g07840	transposon protein, putative, CACTA, En/Spm sub-class, expressed	heterozygosity
Chr1	3905896	C	C/C	C/T	NON_SYNONYMOUS_CODING	MISSENSE	MODERATE	LOC_Os01g08070	transposon protein, putative, CACTA, En/Spm sub-class, expressed	heterozygosity
Chr1	5471776	G	A/A	G/A	NON_SYNONYMOUS_CODING	MISSENSE	MODERATE	LOC_Os01g10390	transposon protein, putative, CACTA, En/Spm sub-class, expressed	heterozygosity
Chr1	5471801	G	T/T	G/T	NON_SYNONYMOUS_CODING	MISSENSE	MODERATE	LOC_Os01g10390	transposon protein, putative, CACTA, En/Spm sub-class, expressed	heterozygosity
Chr1	5763721	C	A/A	C/A	NON_SYNONYMOUS_CODING	MISSENSE	MODERATE	LOC_Os01g10790	WD domain, G-beta repeat domain containing protein, expressed	heterozygosity
Chr1	5834013	A	G/G	A/G	NON_SYNONYMOUS_CODING	MISSENSE	MODERATE	LOC_Os01g10940	S-adenosylmethionine synthetase 2, putative, expressed	heterozygosity
Chr1	5963830	T	C/C	T/C	NON_SYNONYMOUS_CODING	MISSENSE	MODERATE	LOC_Os01g11140	retrotransposon protein, putative, unclassified, expressed	heterozygosity
Chr1	5963837	T	A/A	T/A	NON_SYNONYMOUS_CODING	MISSENSE	MODERATE	LOC_Os01g11140	retrotransposon protein, putative, unclassified, expressed	heterozygosity
Chr1	7582500	T	T/T	T/G	NON_SYNONYMOUS_CODING	MISSENSE	MODERATE	LOC_Os01g13550	beta-amylase, putative, expressed	heterozygosity
Chr1	7642953	C	T/T	C/T	NON_SYNONYMOUS_CODING	MISSENSE	MODERATE	LOC_Os01g13630	retrotransposon protein, putative, unclassified, expressed	heterozygosity
Chr1	7785522	C	C/C	C/T	NON_SYNONYMOUS_CODING	MISSENSE	MODERATE	LOC_Os01g13890	retrotransposon protein, putative, unclassified, expressed	heterozygosity
Chr1	8096286	T	T/T	T/C	NON_SYNONYMOUS_CODING	MISSENSE	MODERATE	LOC_Os01g14450	retrotransposon protein, putative, Ty3-gypsy subclass, expressed	heterozygosity
Chr1	8117901	G	G/G	G/A	NON_SYNONYMOUS_CODING	MISSENSE	MODERATE	LOC_Os01g14490	retrotransposon protein, putative, unclassified, expressed	heterozygosity
Chr1	8841309	A	A/A	A/G	NON_SYNONYMOUS_CODING	MISSENSE	MODERATE	LOC_Os01g15720	tobamovirus movement protein containing protein, expressed	heterozygosity
Chr1	9217040	G	G/G	G/C	NON_SYNONYMOUS_CODING	MISSENSE	MODERATE	LOC_Os01g16270	retrotransposon protein, putative, Ty1-copia subclass, expressed	heterozygosity
Chr1	10416594	A	A/A	A/G	NON_SYNONYMOUS_CODING	MISSENSE	MODERATE	LOC_Os01g18520	retrotransposon protein, putative, Ty3-gypsy subclass, expressed	heterozygosity
Chr1	10573195	T	T/T	T/C	NON_SYNONYMOUS_CODING	MISSENSE	MODERATE	LOC_Os01g18760	retrotransposon protein, putative, unclassified	heterozygosity
Chr1	10575998	T	T/T	T/C	NON_SYNONYMOUS_CODING	MISSENSE	MODERATE	LOC_Os01g18770	retrotransposon protein, putative, unclassified	heterozygosity
Chr1	10625729	G	G/G	G/C	NON_SYNONYMOUS_CODING	MISSENSE	MODERATE	LOC_Os01g18800	CAMK_KIN1/SNF1/Nim1_like.9 - CAMK includes calcium/calmodulin depedent protein kinases, expressed	heterozygosity
Chr1	10875878	T	T/T	T/A	NON_SYNONYMOUS_CODING	MISSENSE	MODERATE	LOC_Os01g19230	expressed protein	heterozygosity
Chr1	11142635	T	T/T	T/C	NON_SYNONYMOUS_CODING	MISSENSE	MODERATE	LOC_Os01g19650	retrotransposon protein, putative, Ty3-gypsy subclass, expressed	heterozygosity
Chr1	11142648	G	G/G	G/A	NON_SYNONYMOUS_CODING	MISSENSE	MODERATE	LOC_Os01g19650	retrotransposon protein, putative, Ty3-gypsy subclass, expressed	heterozygosity
Chr1	11150331	T	T/T	T/C	NON_SYNONYMOUS_CODING	MISSENSE	MODERATE	LOC_Os01g19660	retrotransposon protein, putative, unclassified, expressed	heterozygosity
Chr1	11386447	T	T/T	T/C	NON_SYNONYMOUS_CODING	MISSENSE	MODERATE	LOC_Os01g20050	retrotransposon protein, putative, unclassified, expressed	heterozygosity
Chr1	11823402	G	G/G	G/A	NON_SYNONYMOUS_CODING	MISSENSE	MODERATE	LOC_Os01g21190	transposon protein, putative, unclassified, expressed	heterozygosity
Chr1	12011609	C	C/C	C/T	NON_SYNONYMOUS_CODING	MISSENSE	MODERATE	LOC_Os01g21500	retrotransposon protein, putative, unclassified	heterozygosity
Chr1	12048785	C	C/C	C/T	NON_SYNONYMOUS_CODING	MISSENSE	MODERATE	LOC_Os01g21536	retrotransposon protein, putative, Ty3-gypsy subclass, expressed	heterozygosity
Chr1	12057605	A	A/A	A/G	NON_SYNONYMOUS_CODING	MISSENSE	MODERATE	LOC_Os01g21550	expressed protein	heterozygosity
Chr1	12383482	A	A/A	A/G	NON_SYNONYMOUS_CODING	MISSENSE	MODERATE	LOC_Os01g22050	retrotransposon protein, putative, unclassified, expressed	heterozygosity
Chr1	12384518	A	A/A	A/T	NON_SYNONYMOUS_CODING	MISSENSE	MODERATE	LOC_Os01g22050	retrotransposon protein, putative, unclassified, expressed	heterozygosity
Chr1	12384542	T	T/T	T/C	NON_SYNONYMOUS_CODING	MISSENSE	MODERATE	LOC_Os01g22050	retrotransposon protein, putative, unclassified, expressed	heterozygosity
Chr1	12384608	A	A/A	A/T	NON_SYNONYMOUS_CODING	MISSENSE	MODERATE	LOC_Os01g22050	retrotransposon protein, putative, unclassified, expressed	heterozygosity
Chr1	12384630	A	A/A	A/T	NON_SYNONYMOUS_CODING	MISSENSE	MODERATE	LOC_Os01g22050	retrotransposon protein, putative, unclassified, expressed	heterozygosity
Chr1	12591532	C	C/C	C/T	NON_SYNONYMOUS_CODING	MISSENSE	MODERATE	LOC_Os01g22390	WD domain containing protein, putative, expressed	heterozygosity
Chr1	13221150	G	G/G	G/A	NON_SYNONYMOUS_CODING	MISSENSE	MODERATE	LOC_Os01g23540	retrotransposon protein, putative, unclassified, expressed	heterozygosity
Chr1	13221193	G	G/G	G/A	NON_SYNONYMOUS_CODING	MISSENSE	MODERATE	LOC_Os01g23540	retrotransposon protein, putative, unclassified, expressed	heterozygosity
Chr1	13221208	G	G/G	G/A	NON_SYNONYMOUS_CODING	MISSENSE	MODERATE	LOC_Os01g23540	retrotransposon protein, putative, unclassified, expressed	heterozygosity
Chr1	13545600	G	G/G	G/A	NON_SYNONYMOUS_CODING	MISSENSE	MODERATE	LOC_Os01g24040	retrotransposon protein, putative, Ty1-copia subclass, expressed	heterozygosity
Chr1	13614404	A	A/A	A/G	NON_SYNONYMOUS_CODING	MISSENSE	MODERATE	LOC_Os01g24140	transposon protein, putative, CACTA, En/Spm sub-class, expressed	heterozygosity
Chr1	13630411	T	T/T	T/C	NON_SYNONYMOUS_CODING	MISSENSE	MODERATE	LOC_Os01g24180	retrotransposon protein, putative, unclassified	heterozygosity
Chr1	13648836	G	G/G	G/A	NON_SYNONYMOUS_CODING	MISSENSE	MODERATE	LOC_Os01g24220	retrotransposon protein, putative, Ty1-copia subclass	heterozygosity
Chr1	14557158	T	T/T	T/C	NON_SYNONYMOUS_CODING	MISSENSE	MODERATE	LOC_Os01g25679	retrotransposon protein, putative, Ty3-gypsy subclass, expressed	heterozygosity
Chr1	15245463	A	A/A	A/C	NON_SYNONYMOUS_CODING	MISSENSE	MODERATE	LOC_Os01g27320	retrotransposon protein, putative, Ty3-gypsy subclass, expressed	heterozygosity
Chr1	15245503	C	C/C	C/T	NON_SYNONYMOUS_CODING	MISSENSE	MODERATE	LOC_Os01g27320	retrotransposon protein, putative, Ty3-gypsy subclass, expressed	heterozygosity
Chr1	15312930	G	G/G	G/A	NON_SYNONYMOUS_CODING	MISSENSE	MODERATE	LOC_Os01g27430	retrotransposon protein, putative, unclassified, expressed	heterozygosity
Chr1	15313014	T	T/T	T/C	STOP_LOST	MISSENSE	HIGH	LOC_Os01g27430	retrotransposon protein, putative, unclassified, expressed	heterozygosity
Chr1	15595615	T	T/T	T/C	NON_SYNONYMOUS_CODING	MISSENSE	MODERATE	LOC_Os01g27900	retrotransposon protein, putative, unclassified, expressed	heterozygosity
Chr1	15600457	A	A/A	A/G	NON_SYNONYMOUS_CODING	MISSENSE	MODERATE	LOC_Os01g27910	retrotransposon protein, putative, unclassified	heterozygosity
Chr1	16104751	C	C/C	C/A	NON_SYNONYMOUS_CODING	MISSENSE	MODERATE	LOC_Os01g28750	retrotransposon, putative, centromere-specific	heterozygosity
Chr1	16739428	A	A/A	A/G	NON_SYNONYMOUS_CODING	MISSENSE	MODERATE	LOC_Os01g29880	retrotransposon protein, putative, unclassified, expressed	heterozygosity
Chr1	16739813	T	T/T	T/C	NON_SYNONYMOUS_CODING	MISSENSE	MODERATE	LOC_Os01g29880	retrotransposon protein, putative, unclassified, expressed	heterozygosity
Chr1	16990621	G	G/G	G/A	NON_SYNONYMOUS_CODING	MISSENSE	MODERATE	LOC_Os01g31080	retrotransposon protein, putative, unclassified, expressed	heterozygosity
Chr1	17136260	G	G/G	G/A	NON_SYNONYMOUS_CODING	MISSENSE	MODERATE	LOC_Os01g31310	expressed protein	heterozygosity
Chr1	17639091	C	C/C	C/T	NON_SYNONYMOUS_CODING	MISSENSE	MODERATE	LOC_Os01g32220	retrotransposon protein, putative, Ty3-gypsy subclass	heterozygosity
Chr1	17670785	G	G/G	G/A	NON_SYNONYMOUS_CODING	MISSENSE	MODERATE	LOC_Os01g32250	retrotransposon protein, putative, unclassified, expressed	heterozygosity
Chr1	17731479	G	G/G	G/A	NON_SYNONYMOUS_CODING	MISSENSE	MODERATE	LOC_Os01g32320	retrotransposon protein, putative, Ty1-copia subclass, expressed	heterozygosity
Chr1	17776175	A	A/A	A/G	NON_SYNONYMOUS_CODING	MISSENSE	MODERATE	LOC_Os01g32400	retrotransposon protein, putative, unclassified, expressed	heterozygosity
Chr1	18732932	C	C/C	C/T	NON_SYNONYMOUS_CODING	MISSENSE	MODERATE	LOC_Os01g34030	retrotransposon protein, putative, unclassified, expressed	heterozygosity
Chr1	18954644	A	A/A	A/G	NON_SYNONYMOUS_CODING	MISSENSE	MODERATE	LOC_Os01g34374	transposon protein, putative, CACTA, En/Spm sub-class, expressed	heterozygosity
Chr1	18955005	G	G/G	G/T	NON_SYNONYMOUS_CODING	MISSENSE	MODERATE	LOC_Os01g34374	transposon protein, putative, CACTA, En/Spm sub-class, expressed	heterozygosity
Chr1	19447393	A	A/A	A/G	NON_SYNONYMOUS_CODING	MISSENSE	MODERATE	LOC_Os01g35140	retrotransposon protein, putative, Ty3-gypsy subclass, expressed	heterozygosity
Chr1	19447781	T	T/T	T/G	NON_SYNONYMOUS_CODING	MISSENSE	MODERATE	LOC_Os01g35140	retrotransposon protein, putative, Ty3-gypsy subclass, expressed	heterozygosity
Chr1	19572415	T	T/T	T/G	NON_SYNONYMOUS_CODING	MISSENSE	MODERATE	LOC_Os01g35380	retrotransposon protein, putative, Ty3-gypsy subclass, expressed	heterozygosity
Chr1	19584526	C	C/C	C/T	NON_SYNONYMOUS_CODING	MISSENSE	MODERATE	LOC_Os01g35400	retrotransposon protein, putative, unclassified	heterozygosity
Chr1	19594035	T	T/T	T/C	NON_SYNONYMOUS_CODING	MISSENSE	MODERATE	LOC_Os01g35420	transposon protein, putative, unclassified, expressed	heterozygosity
Chr1	19623906	A	A/A	A/G	NON_SYNONYMOUS_CODING	MISSENSE	MODERATE	LOC_Os01g35460	retrotransposon protein, putative, unclassified	heterozygosity
Chr1	19675696	C	C/C	C/A	NON_SYNONYMOUS_CODING	MISSENSE	MODERATE	LOC_Os01g35560	retrotransposon protein, putative, unclassified, expressed	heterozygosity
Chr1	19855802	G	G/G	G/C	NON_SYNONYMOUS_CODING	MISSENSE	MODERATE	LOC_Os01g35860	transposon protein, putative, Mutator sub-class, expressed	heterozygosity
Chr1	19858158	C	C/C	C/T	STOP_GAINED	NONSENSE	HIGH	LOC_Os01g35860	transposon protein, putative, Mutator sub-class, expressed	heterozygosity
Chr1	19940801	G	G/G	G/T	NON_SYNONYMOUS_CODING	MISSENSE	MODERATE	LOC_Os01g36040	retrotransposon protein, putative, Ty3-gypsy subclass, expressed	heterozygosity
Chr1	19940814	C	C/C	C/T	NON_SYNONYMOUS_CODING	MISSENSE	MODERATE	LOC_Os01g36040	retrotransposon protein, putative, Ty3-gypsy subclass, expressed	heterozygosity
Chr1	19943697	T	T/T	T/C	NON_SYNONYMOUS_CODING	MISSENSE	MODERATE	LOC_Os01g36040	retrotransposon protein, putative, Ty3-gypsy subclass, expressed	heterozygosity
Chr1	21373215	A	A/A	A/G	STOP_LOST	MISSENSE	HIGH	LOC_Os01g38160	retrotransposon protein, putative, unclassified, expressed	heterozygosity
Chr1	21373227	C	C/C	C/T	NON_SYNONYMOUS_CODING	MISSENSE	MODERATE	LOC_Os01g38160	retrotransposon protein, putative, unclassified, expressed	heterozygosity
Chr1	21470652	T	T/T	T/C	NON_SYNONYMOUS_CODING	MISSENSE	MODERATE	LOC_Os01g38280	retrotransposon protein, putative, unclassified, expressed	heterozygosity
Chr1	21765832	T	T/T	T/C	NON_SYNONYMOUS_CODING	MISSENSE	MODERATE	LOC_Os01g38800	retrotransposon protein, putative, unclassified	heterozygosity
Chr1	21968366	A	A/A	A/G	NON_SYNONYMOUS_CODING	MISSENSE	MODERATE	LOC_Os01g39080	expressed protein	heterozygosity
Chr1	22056901	A	A/A	A/G	NON_SYNONYMOUS_CODING	MISSENSE	MODERATE	LOC_Os01g39200	retrotransposon protein, putative, Ty3-gypsy subclass, expressed	heterozygosity
Chr1	22405940	T	T/T	T/C	NON_SYNONYMOUS_CODING	MISSENSE	MODERATE	LOC_Os01g39730	retrotransposon protein, putative, unclassified, expressed	heterozygosity
Chr1	22411291	G	G/G	G/A	NON_SYNONYMOUS_CODING	MISSENSE	MODERATE	LOC_Os01g39740	retrotransposon protein, putative, unclassified, expressed	heterozygosity
Chr1	22514237	C	C/C	C/T	NON_SYNONYMOUS_CODING	MISSENSE	MODERATE	LOC_Os01g39930	retrotransposon protein, putative, Ty3-gypsy subclass, expressed	heterozygosity
Chr1	22567715	C	C/C	C/T	NON_SYNONYMOUS_CODING	MISSENSE	MODERATE	LOC_Os01g40010	retrotransposon protein, putative, unclassified, expressed	heterozygosity
Chr1	22567814	A	A/A	A/C	NON_SYNONYMOUS_CODING	MISSENSE	MODERATE	LOC_Os01g40010	retrotransposon protein, putative, unclassified, expressed	heterozygosity
Chr1	22568303	T	T/T	T/C	NON_SYNONYMOUS_CODING	MISSENSE	MODERATE	LOC_Os01g40010	retrotransposon protein, putative, unclassified, expressed	heterozygosity
Chr1	22777931	G	G/G	G/C	NON_SYNONYMOUS_CODING	MISSENSE	MODERATE	LOC_Os01g40340	SIT4 phosphatase-associated protein domain containing protein, expressed	heterozygosity
Chr1	23905230	T	T/T	T/C	NON_SYNONYMOUS_CODING	MISSENSE	MODERATE	LOC_Os01g42170	zinc knuckle family protein, expressed	heterozygosity
Chr1	25109749	C	C/C	C/T	NON_SYNONYMOUS_CODING	MISSENSE	MODERATE	LOC_Os01g43820	retrotransposon protein, putative, Ty3-gypsy subclass, expressed	heterozygosity
Chr1	25942565	A	A/A	A/G	NON_SYNONYMOUS_CODING	MISSENSE	MODERATE	LOC_Os01g45690	transposon protein, putative, unclassified, expressed	heterozygosity
Chr1	26746766	G	G/G	G/A	NON_SYNONYMOUS_CODING	MISSENSE	MODERATE	LOC_Os01g46880	retrotransposon protein, putative, unclassified, expressed	heterozygosity
Chr1	26746779	A	A/A	A/G	NON_SYNONYMOUS_CODING	MISSENSE	MODERATE	LOC_Os01g46880	retrotransposon protein, putative, unclassified, expressed	heterozygosity
Chr1	26746989	T	T/T	T/C	NON_SYNONYMOUS_CODING	MISSENSE	MODERATE	LOC_Os01g46880	retrotransposon protein, putative, unclassified, expressed	heterozygosity
Chr1	26747298	T	T/T	T/C	NON_SYNONYMOUS_CODING	MISSENSE	MODERATE	LOC_Os01g46880	retrotransposon protein, putative, unclassified, expressed	heterozygosity
Chr1	26751794	T	T/T	T/A	SPLICE_SITE_ACCEPTOR	NONE	HIGH	LOC_Os01g46890	retrotransposon protein, putative, unclassified	heterozygosity
Chr1	26948133	G	G/G	G/A	NON_SYNONYMOUS_CODING	MISSENSE	MODERATE	LOC_Os01g47150	retrotransposon protein, putative, Ty3-gypsy subclass, expressed	heterozygosity
Chr1	27000943	C	C/C	C/T	NON_SYNONYMOUS_CODING	MISSENSE	MODERATE	LOC_Os01g47250	retrotransposon protein, putative, unclassified, expressed	heterozygosity
Chr1	27444618	A	A/A	A/G	NON_SYNONYMOUS_CODING	MISSENSE	MODERATE	LOC_Os01g47960	retrotransposon protein, putative, Ty3-gypsy subclass	heterozygosity
Chr1	27457278	T	T/T	T/C	NON_SYNONYMOUS_CODING	MISSENSE	MODERATE	LOC_Os01g47980	retrotransposon protein, putative, unclassified, expressed	heterozygosity
Chr1	27796037	T	T/T	T/C	NON_SYNONYMOUS_CODING	MISSENSE	MODERATE	LOC_Os01g48490	retrotransposon protein, putative, Ty3-gypsy subclass, expressed	heterozygosity
Chr1	27796213	C	C/C	C/T	NON_SYNONYMOUS_CODING	MISSENSE	MODERATE	LOC_Os01g48490	retrotransposon protein, putative, Ty3-gypsy subclass, expressed	heterozygosity
Chr1	27796498	A	A/A	A/G	NON_SYNONYMOUS_CODING	MISSENSE	MODERATE	LOC_Os01g48490	retrotransposon protein, putative, Ty3-gypsy subclass, expressed	heterozygosity
Chr1	29526170	C	C/C	C/T	NON_SYNONYMOUS_CODING	MISSENSE	MODERATE	LOC_Os01g51340	retrotransposon protein, putative, unclassified, expressed	heterozygosity
Chr1	30551917	T	T/T	T/C	NON_SYNONYMOUS_CODING	MISSENSE	MODERATE	LOC_Os01g53170	retrotransposon protein, putative, unclassified, expressed	heterozygosity
Chr1	31863165	T	T/T	T/G	NON_SYNONYMOUS_CODING	MISSENSE	MODERATE	LOC_Os01g55350	phosphoenolpyruvate carboxylase, putative, expressed	heterozygosity
Chr1	32412521	T	T/T	T/A	NON_SYNONYMOUS_CODING	MISSENSE	MODERATE	LOC_Os01g56270	transposon protein, putative, CACTA, En/Spm sub-class, expressed	heterozygosity
Chr1	33034986	T	T/T	T/C	NON_SYNONYMOUS_CODING	MISSENSE	MODERATE	LOC_Os01g57160	transposon protein, putative, CACTA, En/Spm sub-class, expressed	heterozygosity
Chr1	33035280	A	A/A	A/G	NON_SYNONYMOUS_CODING	MISSENSE	MODERATE	LOC_Os01g57160	transposon protein, putative, CACTA, En/Spm sub-class, expressed	heterozygosity
Chr1	33230159	G	G/G	G/A	NON_SYNONYMOUS_CODING	MISSENSE	MODERATE	LOC_Os01g57510	receptor protein kinase, putative, expressed	heterozygosity
Chr1	33344037	G	G/G	G/A	NON_SYNONYMOUS_CODING	MISSENSE	MODERATE	LOC_Os01g57670	transposon protein, putative, CACTA, En/Spm sub-class, expressed	heterozygosity
Chr1	34054699	T	T/T	T/C	NON_SYNONYMOUS_CODING	MISSENSE	MODERATE	LOC_Os01g58920	retrotransposon protein, putative, Ty3-gypsy subclass, expressed	heterozygosity
Chr1	34054774	C	C/C	C/T	SPLICE_SITE_ACCEPTOR	NONE	HIGH	LOC_Os01g58920	retrotransposon protein, putative, Ty3-gypsy subclass, expressed	heterozygosity
Chr1	34055465	C	C/C	C/T	NON_SYNONYMOUS_CODING	MISSENSE	MODERATE	LOC_Os01g58920	retrotransposon protein, putative, Ty3-gypsy subclass, expressed	heterozygosity
Chr1	34057668	C	C/C	C/G	NON_SYNONYMOUS_CODING	MISSENSE	MODERATE	LOC_Os01g58920	retrotransposon protein, putative, Ty3-gypsy subclass, expressed	heterozygosity
Chr1	34057679	C	C/C	C/T	NON_SYNONYMOUS_CODING	MISSENSE	MODERATE	LOC_Os01g58920	retrotransposon protein, putative, Ty3-gypsy subclass, expressed	heterozygosity
Chr1	34123043	C	C/C	C/T	NON_SYNONYMOUS_CODING	MISSENSE	MODERATE	LOC_Os01g59040	expressed protein	heterozygosity
Chr1	35395597	T	T/T	T/C	NON_SYNONYMOUS_CODING	MISSENSE	MODERATE	LOC_Os01g61140	retrotransposon protein, putative, unclassified, expressed	heterozygosity
Chr1	35448054	A	A/A	A/T	NON_SYNONYMOUS_CODING	MISSENSE	MODERATE	LOC_Os01g61270	retrotransposon protein, putative, Ty3-gypsy subclass, expressed	heterozygosity
Chr1	35573283	A	A/A	A/T	NON_SYNONYMOUS_CODING	MISSENSE	MODERATE	LOC_Os01g61490	retrotransposon protein, putative, unclassified, expressed	heterozygosity
Chr1	36589571	G	G/G	G/A	NON_SYNONYMOUS_CODING	MISSENSE	MODERATE	LOC_Os01g63150	retrotransposon protein, putative, Ty3-gypsy subclass, expressed	heterozygosity
Chr1	37132390	C	C/C	C/T	NON_SYNONYMOUS_CODING	MISSENSE	MODERATE	LOC_Os01g63960	retrotransposon protein, putative, Ty1-copia subclass, expressed	heterozygosity
Chr1	37132700	G	G/G	G/A	NON_SYNONYMOUS_CODING	MISSENSE	MODERATE	LOC_Os01g63960	retrotransposon protein, putative, Ty1-copia subclass, expressed	heterozygosity
Chr1	37132718	C	C/C	C/T	NON_SYNONYMOUS_CODING	MISSENSE	MODERATE	LOC_Os01g63960	retrotransposon protein, putative, Ty1-copia subclass, expressed	heterozygosity
Chr1	37292652	T	T/T	T/C	NON_SYNONYMOUS_CODING	MISSENSE	MODERATE	LOC_Os01g64220	expressed protein	heterozygosity
Chr1	37292661	G	G/G	G/A	NON_SYNONYMOUS_CODING	MISSENSE	MODERATE	LOC_Os01g64220	expressed protein	heterozygosity
Chr1	37292703	G	G/G	G/A	NON_SYNONYMOUS_CODING	MISSENSE	MODERATE	LOC_Os01g64220	expressed protein	heterozygosity
Chr1	37728337	G	G/G	G/C	NON_SYNONYMOUS_CODING	MISSENSE	MODERATE	LOC_Os01g64990	GPI transamidase subunit PIG-U domain containing protein, expressed	heterozygosity
Chr1	37728747	C	C/C	C/T	NON_SYNONYMOUS_CODING	MISSENSE	MODERATE	LOC_Os01g64990	GPI transamidase subunit PIG-U domain containing protein, expressed	heterozygosity
Chr1	38235118	C	T/T	C/T	NON_SYNONYMOUS_CODING	MISSENSE	MODERATE	LOC_Os01g65850	CHD3-type chromatin-remodeling factor PICKLE, putative, expressed	heterozygosity
Chr1	38489628	A	T/T	A/T	NON_SYNONYMOUS_CODING	MISSENSE	MODERATE	LOC_Os01g66270	AP2 domain containing protein, expressed	heterozygosity
Chr1	38782992	T	G/G	T/G	NON_SYNONYMOUS_CODING	MISSENSE	MODERATE	LOC_Os01g66790	retrotransposon protein, putative, unclassified, expressed	heterozygosity
Chr1	38785412	C	T/T	C/T	NON_SYNONYMOUS_CODING	MISSENSE	MODERATE	LOC_Os01g66790	retrotransposon protein, putative, unclassified, expressed	heterozygosity
Chr1	39919703	C	T/T	C/T	NON_SYNONYMOUS_CODING	MISSENSE	MODERATE	LOC_Os01g68720	keratin, type I cytoskeletal 9, putative, expressed	heterozygosity
Chr1	39919715	C	T/T	C/T	NON_SYNONYMOUS_CODING	MISSENSE	MODERATE	LOC_Os01g68720	keratin, type I cytoskeletal 9, putative, expressed	heterozygosity
Chr1	40085244	T	A/A	T/A	NON_SYNONYMOUS_CODING	MISSENSE	MODERATE	LOC_Os01g69000	retrotransposon protein, putative, unclassified	heterozygosity
Chr1	40085250	C	T/T	C/T	NON_SYNONYMOUS_CODING	MISSENSE	MODERATE	LOC_Os01g69000	retrotransposon protein, putative, unclassified	heterozygosity
Chr1	40501261	A	A/A	A/C	NON_SYNONYMOUS_CODING	MISSENSE	MODERATE	LOC_Os01g70020	DEK C terminal domain containing protein, expressed	heterozygosity
Chr1	40515350	G	G/G	G/A	NON_SYNONYMOUS_CODING	MISSENSE	MODERATE	LOC_Os01g70030	transposon protein, putative, CACTA, En/Spm sub-class, expressed	heterozygosity
Chr1	40761338	T	A/A	T/A	NON_SYNONYMOUS_CODING	MISSENSE	MODERATE	LOC_Os01g70360	serine palmitoyltransferase 2, putative, expressed	heterozygosity
Chr1	41162020	G	C/C	G/C	NON_SYNONYMOUS_CODING	MISSENSE	MODERATE	LOC_Os01g71114	disease resistance protein RGA4, putative, expressed	heterozygosity
Chr1	41363573	A	A/A	A/T	NON_SYNONYMOUS_CODING	MISSENSE	MODERATE	LOC_Os01g71370	retrotransposon protein, putative, unclassified, expressed	heterozygosity
Chr1	41993041	C	C/C	C/T	NON_SYNONYMOUS_CODING	MISSENSE	MODERATE	LOC_Os01g72400	retrotransposon protein, putative, Ty1-copia subclass, expressed	heterozygosity
Chr1	43082642	C	C/C	C/T	NON_SYNONYMOUS_CODING	MISSENSE	MODERATE	LOC_Os01g74380	hypothetical protein	heterozygosity
Chr2	2227062	T	T/T	T/A	NON_SYNONYMOUS_CODING	MISSENSE	MODERATE	LOC_Os02g04830	retrotransposon, putative, centromere-specific	heterozygosity
Chr2	2467722	C	C/C	C/T	NON_SYNONYMOUS_CODING	MISSENSE	MODERATE	LOC_Os02g05160	retrotransposon protein, putative, unclassified, expressed	heterozygosity
Chr2	2773294	C	C/C	C/T	NON_SYNONYMOUS_CODING	MISSENSE	MODERATE	LOC_Os02g05670	expressed protein	heterozygosity
Chr2	2773327	T	T/T	T/C	NON_SYNONYMOUS_CODING	MISSENSE	MODERATE	LOC_Os02g05670	expressed protein	heterozygosity
Chr2	3093130	G	G/G	G/A	NON_SYNONYMOUS_CODING	MISSENSE	MODERATE	LOC_Os02g06190	phytosulfokine receptor precursor, putative, expressed	heterozygosity
Chr2	3093219	C	C/C	C/G	NON_SYNONYMOUS_CODING	MISSENSE	MODERATE	LOC_Os02g06190	phytosulfokine receptor precursor, putative, expressed	heterozygosity
Chr2	3093650	T	T/T	T/C	NON_SYNONYMOUS_CODING	MISSENSE	MODERATE	LOC_Os02g06190	phytosulfokine receptor precursor, putative, expressed	heterozygosity
Chr2	3093686	C	C/C	C/T	NON_SYNONYMOUS_CODING	MISSENSE	MODERATE	LOC_Os02g06190	phytosulfokine receptor precursor, putative, expressed	heterozygosity
Chr2	3901176	G	G/G	G/A	NON_SYNONYMOUS_CODING	MISSENSE	MODERATE	LOC_Os02g07530	retrotransposon protein, putative, Ty3-gypsy subclass, expressed	heterozygosity
Chr2	4552119	C	C/C	C/T	NON_SYNONYMOUS_CODING	MISSENSE	MODERATE	LOC_Os02g08450	transposon protein, putative, CACTA, En/Spm sub-class, expressed	heterozygosity
Chr2	4916439	A	A/A	A/T	NON_SYNONYMOUS_CODING	MISSENSE	MODERATE	LOC_Os02g09550	retrotransposon protein, putative, unclassified, expressed	heterozygosity
Chr2	4919192	G	G/G	G/A	NON_SYNONYMOUS_CODING	MISSENSE	MODERATE	LOC_Os02g09550	retrotransposon protein, putative, unclassified, expressed	heterozygosity
Chr2	4919562	A	A/A	A/G	NON_SYNONYMOUS_CODING	MISSENSE	MODERATE	LOC_Os02g09550	retrotransposon protein, putative, unclassified, expressed	heterozygosity
Chr2	4923236	C	C/C	C/T	NON_SYNONYMOUS_CODING	MISSENSE	MODERATE	LOC_Os02g09560	retrotransposon protein, putative, unclassified, expressed	heterozygosity
Chr2	5385684	G	G/G	G/T	NON_SYNONYMOUS_CODING	MISSENSE	MODERATE	LOC_Os02g10270	retrotransposon protein, putative, unclassified, expressed	heterozygosity
Chr2	5392164	T	T/T	T/A	NON_SYNONYMOUS_CODING	MISSENSE	MODERATE	LOC_Os02g10270	retrotransposon protein, putative, unclassified, expressed	heterozygosity
Chr2	5430873	C	C/C	C/T	NON_SYNONYMOUS_CODING	MISSENSE	MODERATE	LOC_Os02g10330	retrotransposon protein, putative, unclassified, expressed	heterozygosity
Chr2	5436262	C	T/T	C/T	NON_SYNONYMOUS_CODING	MISSENSE	MODERATE	LOC_Os02g10340	retrotransposon protein, putative, unclassified, expressed	heterozygosity
Chr2	5436773	G	C/C	G/C	NON_SYNONYMOUS_CODING	MISSENSE	MODERATE	LOC_Os02g10340	retrotransposon protein, putative, unclassified, expressed	heterozygosity
Chr2	5437155	A	G/G	A/G	NON_SYNONYMOUS_CODING	MISSENSE	MODERATE	LOC_Os02g10340	retrotransposon protein, putative, unclassified, expressed	heterozygosity
Chr2	5437170	G	A/A	G/A	NON_SYNONYMOUS_CODING	MISSENSE	MODERATE	LOC_Os02g10340	retrotransposon protein, putative, unclassified, expressed	heterozygosity
Chr2	5561396	C	T/T	C/T	NON_SYNONYMOUS_CODING	MISSENSE	MODERATE	LOC_Os02g10570	expressed protein	heterozygosity
Chr2	5737467	C	C/C	C/G	NON_SYNONYMOUS_CODING	MISSENSE	MODERATE	LOC_Os02g10800	mitochondrial carrier protein, putative, expressed	heterozygosity
Chr2	5749439	T	G/G	T/G	NON_SYNONYMOUS_CODING	MISSENSE	MODERATE	LOC_Os02g10830	serine acetyltransferase protein, putative, expressed	heterozygosity
Chr2	6300028	G	G/G	G/C	NON_SYNONYMOUS_CODING	MISSENSE	MODERATE	LOC_Os02g12120	retrotransposon protein, putative, unclassified, expressed	heterozygosity
Chr2	6387817	C	T/T	C/T	NON_SYNONYMOUS_CODING	MISSENSE	MODERATE	LOC_Os02g12270	expressed protein	heterozygosity
Chr2	6449963	G	G/G	G/A	NON_SYNONYMOUS_CODING	MISSENSE	MODERATE	LOC_Os02g12380	histone deacetylase, putative, expressed	heterozygosity
Chr2	6452472	T	G/G	T/G	NON_SYNONYMOUS_CODING	MISSENSE	MODERATE	LOC_Os02g12380	histone deacetylase, putative, expressed	heterozygosity
Chr2	6493338	G	T/T	G/T	NON_SYNONYMOUS_CODING	MISSENSE	MODERATE	LOC_Os02g12450	receptor-like protein kinase 2 precursor, putative, expressed	heterozygosity
Chr2	6493361	A	G/G	A/G	NON_SYNONYMOUS_CODING	MISSENSE	MODERATE	LOC_Os02g12450	receptor-like protein kinase 2 precursor, putative, expressed	heterozygosity
Chr2	6493393	C	G/G	C/G	NON_SYNONYMOUS_CODING	MISSENSE	MODERATE	LOC_Os02g12450	receptor-like protein kinase 2 precursor, putative, expressed	heterozygosity
Chr2	6494375	A	G/G	A/G	NON_SYNONYMOUS_CODING	MISSENSE	MODERATE	LOC_Os02g12450	receptor-like protein kinase 2 precursor, putative, expressed	heterozygosity
Chr2	6494774	G	T/T	G/T	STOP_GAINED	NONSENSE	HIGH	LOC_Os02g12450	receptor-like protein kinase 2 precursor, putative, expressed	heterozygosity
Chr2	6731446	C	T/T	C/T	NON_SYNONYMOUS_CODING	MISSENSE	MODERATE	LOC_Os02g12810	protein kinase domain containing protein, expressed	heterozygosity
Chr2	6789258	T	C/C	T/C	SPLICE_SITE_ACCEPTOR	NONE	HIGH	LOC_Os02g12860	expressed protein	heterozygosity
Chr2	7016807	G	A/A	G/A	START_LOST	MISSENSE	HIGH	LOC_Os02g13170	mitochondrial carrier protein, putative, expressed	heterozygosity
Chr2	7016897	A	T/T	A/T	NON_SYNONYMOUS_CODING	MISSENSE	MODERATE	LOC_Os02g13170	mitochondrial carrier protein, putative, expressed	heterozygosity
Chr2	7050678	T	T/T	T/C	NON_SYNONYMOUS_CODING	MISSENSE	MODERATE	LOC_Os02g13230	transposon protein, putative, CACTA, En/Spm sub-class	heterozygosity
Chr2	7054443	C	C/C	C/T	NON_SYNONYMOUS_CODING	MISSENSE	MODERATE	LOC_Os02g13240	transposon protein, putative, CACTA, En/Spm sub-class	heterozygosity
Chr2	7165686	G	C/C	G/C	NON_SYNONYMOUS_CODING	MISSENSE	MODERATE	LOC_Os02g13420	leucine-rich repeat receptor protein kinase EXS precursor, putative, expressed	heterozygosity
Chr2	7196659	G	G/G	G/T	NON_SYNONYMOUS_CODING	MISSENSE	MODERATE	LOC_Os02g13470	retrotransposon protein, putative, Ty3-gypsy subclass, expressed	heterozygosity
Chr2	7349593	G	A/A	G/A	SPLICE_SITE_ACCEPTOR	NONE	HIGH	LOC_Os02g13700	expressed protein	heterozygosity
Chr2	7387313	A	A/A	A/C	NON_SYNONYMOUS_CODING	MISSENSE	MODERATE	LOC_Os02g13730	retrotransposon protein, putative, unclassified, expressed	heterozygosity
Chr2	7403262	G	A/A	G/A	NON_SYNONYMOUS_CODING	MISSENSE	MODERATE	LOC_Os02g13750	retrotransposon protein, putative, unclassified, expressed	heterozygosity
Chr2	7403542	A	G/G	A/G	NON_SYNONYMOUS_CODING	MISSENSE	MODERATE	LOC_Os02g13750	retrotransposon protein, putative, unclassified, expressed	heterozygosity
Chr2	7404088	T	C/C	T/C	NON_SYNONYMOUS_CODING	MISSENSE	MODERATE	LOC_Os02g13750	retrotransposon protein, putative, unclassified, expressed	heterozygosity
Chr2	7492728	C	T/T	C/T	NON_SYNONYMOUS_CODING	MISSENSE	MODERATE	LOC_Os02g13840	citrate synthase, putative, expressed	heterozygosity
Chr2	7902785	A	G/G	A/G	NON_SYNONYMOUS_CODING	MISSENSE	MODERATE	LOC_Os02g14390	retrotransposon, putative, centromere-specific, expressed	heterozygosity
Chr2	7903153	A	G/G	A/G	NON_SYNONYMOUS_CODING	MISSENSE	MODERATE	LOC_Os02g14390	retrotransposon, putative, centromere-specific, expressed	heterozygosity
Chr2	8053419	C	C/C	C/T	NON_SYNONYMOUS_CODING	MISSENSE	MODERATE	LOC_Os02g14590	UDP-glucoronosyl and UDP-glucosyl transferase domain containing protein, expressed	heterozygosity
Chr2	8079436	T	C/C	T/C	NON_SYNONYMOUS_CODING	MISSENSE	MODERATE	LOC_Os02g14640	hypothetical protein	heterozygosity
Chr2	8079442	G	A/A	G/A	NON_SYNONYMOUS_CODING	MISSENSE	MODERATE	LOC_Os02g14640	hypothetical protein	heterozygosity
Chr2	8079463	G	A/A	G/A	NON_SYNONYMOUS_CODING	MISSENSE	MODERATE	LOC_Os02g14640	hypothetical protein	heterozygosity
Chr2	8289684	C	T/T	C/T	NON_SYNONYMOUS_CODING	MISSENSE	MODERATE	LOC_Os02g14880	hypothetical protein	heterozygosity
Chr2	8602226	C	T/T	C/T	NON_SYNONYMOUS_CODING	MISSENSE	MODERATE	LOC_Os02g15370	hypothetical protein	heterozygosity
Chr2	9009941	C	T/T	C/T	NON_SYNONYMOUS_CODING	MISSENSE	MODERATE	LOC_Os02g15910	hypothetical protein	heterozygosity
Chr2	9260050	G	A/A	G/A	NON_SYNONYMOUS_CODING	MISSENSE	MODERATE	LOC_Os02g16270	xa1, putative, expressed	heterozygosity
Chr2	9260387	A	G/G	A/G	NON_SYNONYMOUS_CODING	MISSENSE	MODERATE	LOC_Os02g16270	xa1, putative, expressed	heterozygosity
Chr2	9260473	A	G/G	A/G	NON_SYNONYMOUS_CODING	MISSENSE	MODERATE	LOC_Os02g16270	xa1, putative, expressed	heterozygosity
Chr2	9483128	A	G/G	A/G	NON_SYNONYMOUS_CODING	MISSENSE	MODERATE	LOC_Os02g16590	transposon protein, putative, CACTA, En/Spm sub-class, expressed	heterozygosity
Chr2	10407378	C	C/C	C/T	NON_SYNONYMOUS_CODING	MISSENSE	MODERATE	LOC_Os02g17960	transposon protein, putative, CACTA, En/Spm sub-class, expressed	heterozygosity
Chr2	10409702	C	C/C	C/T	NON_SYNONYMOUS_CODING	MISSENSE	MODERATE	LOC_Os02g17960	transposon protein, putative, CACTA, En/Spm sub-class, expressed	heterozygosity
Chr2	10476325	A	A/A	A/C	NON_SYNONYMOUS_CODING	MISSENSE	MODERATE	LOC_Os02g18040	transposon protein, putative, CACTA, En/Spm sub-class, expressed	heterozygosity
Chr2	10660065	A	A/A	A/G	NON_SYNONYMOUS_CODING	MISSENSE	MODERATE	LOC_Os02g18340	retrotransposon protein, putative, Ty3-gypsy subclass, expressed	heterozygosity
Chr2	11145367	T	T/T	T/C	NON_SYNONYMOUS_CODING	MISSENSE	MODERATE	LOC_Os02g19100	retrotransposon protein, putative, unclassified, expressed	heterozygosity
Chr2	11352640	T	T/T	T/C	NON_SYNONYMOUS_CODING	MISSENSE	MODERATE	LOC_Os02g19430	expressed protein	heterozygosity
Chr2	11352646	C	C/C	C/G	NON_SYNONYMOUS_CODING	MISSENSE	MODERATE	LOC_Os02g19430	expressed protein	heterozygosity
Chr2	11618176	T	T/T	T/C	NON_SYNONYMOUS_CODING	MISSENSE	MODERATE	LOC_Os02g19830	retrotransposon protein, putative, Ty3-gypsy subclass, expressed	heterozygosity
Chr2	12174844	A	A/A	A/C	NON_SYNONYMOUS_CODING	MISSENSE	MODERATE	LOC_Os02g20660	retrotransposon protein, putative, Ty3-gypsy subclass, expressed	heterozygosity
Chr2	12176550	T	T/T	T/A	NON_SYNONYMOUS_CODING	MISSENSE	MODERATE	LOC_Os02g20660	retrotransposon protein, putative, Ty3-gypsy subclass, expressed	heterozygosity
Chr2	12803808	C	C/C	C/T	NON_SYNONYMOUS_CODING	MISSENSE	MODERATE	LOC_Os02g21560	retrotransposon protein, putative, unclassified, expressed	heterozygosity
Chr2	13261847	C	C/C	C/T	NON_SYNONYMOUS_CODING	MISSENSE	MODERATE	LOC_Os02g22240	retrotransposon protein, putative, unclassified, expressed	heterozygosity
Chr2	13261906	T	T/T	T/A	NON_SYNONYMOUS_CODING	MISSENSE	MODERATE	LOC_Os02g22240	retrotransposon protein, putative, unclassified, expressed	heterozygosity
Chr2	13441849	G	G/G	G/A	NON_SYNONYMOUS_CODING	MISSENSE	MODERATE	LOC_Os02g22530	retrotransposon protein, putative, Ty3-gypsy subclass	heterozygosity
Chr2	13442216	G	G/G	G/C	NON_SYNONYMOUS_CODING	MISSENSE	MODERATE	LOC_Os02g22530	retrotransposon protein, putative, Ty3-gypsy subclass	heterozygosity
Chr2	13899370	G	G/G	G/T	NON_SYNONYMOUS_CODING	MISSENSE	MODERATE	LOC_Os02g23970	retrotransposon, putative, centromere-specific, expressed	heterozygosity
Chr2	13899385	T	T/T	T/C	NON_SYNONYMOUS_CODING	MISSENSE	MODERATE	LOC_Os02g23970	retrotransposon, putative, centromere-specific, expressed	heterozygosity
Chr2	13899391	C	C/C	C/T	NON_SYNONYMOUS_CODING	MISSENSE	MODERATE	LOC_Os02g23970	retrotransposon, putative, centromere-specific, expressed	heterozygosity
Chr2	13899397	A	A/A	A/G	NON_SYNONYMOUS_CODING	MISSENSE	MODERATE	LOC_Os02g23970	retrotransposon, putative, centromere-specific, expressed	heterozygosity
Chr2	13899473	C	C/C	C/G	NON_SYNONYMOUS_CODING	MISSENSE	MODERATE	LOC_Os02g23970	retrotransposon, putative, centromere-specific, expressed	heterozygosity
Chr2	13899483	G	G/G	G/A	NON_SYNONYMOUS_CODING	MISSENSE	MODERATE	LOC_Os02g23970	retrotransposon, putative, centromere-specific, expressed	heterozygosity
Chr2	14220228	T	T/T	T/G	NON_SYNONYMOUS_CODING	MISSENSE	MODERATE	LOC_Os02g24540	expressed protein	heterozygosity
Chr2	14641335	C	C/C	C/T	NON_SYNONYMOUS_CODING	MISSENSE	MODERATE	LOC_Os02g25170	retrotransposon protein, putative, unclassified, expressed	heterozygosity
Chr2	14641389	G	G/G	G/A	NON_SYNONYMOUS_CODING	MISSENSE	MODERATE	LOC_Os02g25170	retrotransposon protein, putative, unclassified, expressed	heterozygosity
Chr2	14641404	A	A/A	A/G	NON_SYNONYMOUS_CODING	MISSENSE	MODERATE	LOC_Os02g25170	retrotransposon protein, putative, unclassified, expressed	heterozygosity
Chr2	14641425	T	T/T	T/G	NON_SYNONYMOUS_CODING	MISSENSE	MODERATE	LOC_Os02g25170	retrotransposon protein, putative, unclassified, expressed	heterozygosity
Chr2	14907211	T	T/T	T/C	NON_SYNONYMOUS_CODING	MISSENSE	MODERATE	LOC_Os02g25520	transposon protein, putative, CACTA, En/Spm sub-class, expressed	heterozygosity
Chr2	14907295	T	T/T	T/G	NON_SYNONYMOUS_CODING	MISSENSE	MODERATE	LOC_Os02g25520	transposon protein, putative, CACTA, En/Spm sub-class, expressed	heterozygosity
Chr2	14907601	G	G/G	G/A	NON_SYNONYMOUS_CODING	MISSENSE	MODERATE	LOC_Os02g25520	transposon protein, putative, CACTA, En/Spm sub-class, expressed	heterozygosity
Chr2	14907676	C	C/C	C/T	NON_SYNONYMOUS_CODING	MISSENSE	MODERATE	LOC_Os02g25520	transposon protein, putative, CACTA, En/Spm sub-class, expressed	heterozygosity
Chr2	14907693	C	C/C	C/T	NON_SYNONYMOUS_CODING	MISSENSE	MODERATE	LOC_Os02g25520	transposon protein, putative, CACTA, En/Spm sub-class, expressed	heterozygosity
Chr2	15334752	G	G/G	G/A	NON_SYNONYMOUS_CODING	MISSENSE	MODERATE	LOC_Os02g26100	retrotransposon protein, putative, unclassified, expressed	heterozygosity
Chr2	15335356	G	G/G	G/C	NON_SYNONYMOUS_CODING	MISSENSE	MODERATE	LOC_Os02g26100	retrotransposon protein, putative, unclassified, expressed	heterozygosity
Chr2	15516471	G	G/G	G/T	NON_SYNONYMOUS_CODING	MISSENSE	MODERATE	LOC_Os02g26420	retrotransposon protein, putative, unclassified, expressed	heterozygosity
Chr2	15517267	T	T/T	T/G	NON_SYNONYMOUS_CODING	MISSENSE	MODERATE	LOC_Os02g26420	retrotransposon protein, putative, unclassified, expressed	heterozygosity
Chr2	15562927	C	C/C	C/T	NON_SYNONYMOUS_CODING	MISSENSE	MODERATE	LOC_Os02g26500	retrotransposon protein, putative, unclassified, expressed	heterozygosity
Chr2	15879953	A	A/A	A/G	NON_SYNONYMOUS_CODING	MISSENSE	MODERATE	LOC_Os02g27010	retrotransposon protein, putative, unclassified, expressed	heterozygosity
Chr2	15879984	T	T/T	T/C	NON_SYNONYMOUS_CODING	MISSENSE	MODERATE	LOC_Os02g27010	retrotransposon protein, putative, unclassified, expressed	heterozygosity
Chr2	16021658	T	T/T	T/C	NON_SYNONYMOUS_CODING	MISSENSE	MODERATE	LOC_Os02g27230	retrotransposon protein, putative, unclassified, expressed	heterozygosity
Chr2	16022009	C	C/C	C/T	NON_SYNONYMOUS_CODING	MISSENSE	MODERATE	LOC_Os02g27230	retrotransposon protein, putative, unclassified, expressed	heterozygosity
Chr2	16586618	T	T/T	T/C	NON_SYNONYMOUS_CODING	MISSENSE	MODERATE	LOC_Os02g28010	retrotransposon protein, putative, Ty3-gypsy subclass	heterozygosity
Chr2	16587074	T	T/T	T/G	NON_SYNONYMOUS_CODING	MISSENSE	MODERATE	LOC_Os02g28010	retrotransposon protein, putative, Ty3-gypsy subclass	heterozygosity
Chr2	16783657	A	A/A	A/C	NON_SYNONYMOUS_CODING	MISSENSE	MODERATE	LOC_Os02g28400	retrotransposon protein, putative, unclassified, expressed	heterozygosity
Chr2	17387835	C	C/C	C/T	NON_SYNONYMOUS_CODING	MISSENSE	MODERATE	LOC_Os02g29260	retrotransposon protein, putative, unclassified, expressed	heterozygosity
Chr2	18160141	T	T/T	T/C	NON_SYNONYMOUS_CODING	MISSENSE	MODERATE	LOC_Os02g30520	retrotransposon protein, putative, unclassified, expressed	heterozygosity
Chr2	18160162	G	G/G	G/T	NON_SYNONYMOUS_CODING	MISSENSE	MODERATE	LOC_Os02g30520	retrotransposon protein, putative, unclassified, expressed	heterozygosity
Chr2	18160171	T	T/T	T/G	NON_SYNONYMOUS_CODING	MISSENSE	MODERATE	LOC_Os02g30520	retrotransposon protein, putative, unclassified, expressed	heterozygosity
Chr2	18160985	T	T/T	T/C	NON_SYNONYMOUS_CODING	MISSENSE	MODERATE	LOC_Os02g30520	retrotransposon protein, putative, unclassified, expressed	heterozygosity
Chr2	18219533	G	G/G	G/C	NON_SYNONYMOUS_CODING	MISSENSE	MODERATE	LOC_Os02g30610	expressed protein	heterozygosity
Chr2	18678500	C	C/C	C/G	NON_SYNONYMOUS_CODING	MISSENSE	MODERATE	LOC_Os02g31190	retrotransposon protein, putative, unclassified, expressed	heterozygosity
Chr2	18683077	T	C/C	T/C	NON_SYNONYMOUS_CODING	MISSENSE	MODERATE	LOC_Os02g31190	retrotransposon protein, putative, unclassified, expressed	heterozygosity
Chr2	18683098	T	C/C	T/C	NON_SYNONYMOUS_CODING	MISSENSE	MODERATE	LOC_Os02g31190	retrotransposon protein, putative, unclassified, expressed	heterozygosity
Chr2	18683479	T	C/C	T/C	NON_SYNONYMOUS_CODING	MISSENSE	MODERATE	LOC_Os02g31190	retrotransposon protein, putative, unclassified, expressed	heterozygosity
Chr2	18791260	G	A/A	G/A	NON_SYNONYMOUS_CODING	MISSENSE	MODERATE	LOC_Os02g31320	transposon protein, putative, CACTA, En/Spm sub-class	heterozygosity
Chr2	18963921	T	T/T	T/C	NON_SYNONYMOUS_CODING	MISSENSE	MODERATE	LOC_Os02g32090	retrotransposon protein, putative, unclassified, expressed	heterozygosity
Chr2	18963928	G	T/T	G/T	NON_SYNONYMOUS_CODING	MISSENSE	MODERATE	LOC_Os02g32090	retrotransposon protein, putative, unclassified, expressed	heterozygosity
Chr2	18969669	C	T/T	C/T	NON_SYNONYMOUS_CODING	MISSENSE	MODERATE	LOC_Os02g32100	retrotransposon protein, putative, unclassified, expressed	heterozygosity
Chr2	19113821	A	G/G	A/G	NON_SYNONYMOUS_CODING	MISSENSE	MODERATE	LOC_Os02g32360	transposon protein, putative, CACTA, En/Spm sub-class, expressed	heterozygosity
Chr2	19116066	A	G/G	A/G	NON_SYNONYMOUS_CODING	MISSENSE	MODERATE	LOC_Os02g32360	transposon protein, putative, CACTA, En/Spm sub-class, expressed	heterozygosity
Chr2	19116081	T	C/C	T/C	SPLICE_SITE_DONOR	NONE	HIGH	LOC_Os02g32360	transposon protein, putative, CACTA, En/Spm sub-class, expressed	heterozygosity
Chr2	19409562	T	T/T	T/A	NON_SYNONYMOUS_CODING	MISSENSE	MODERATE	LOC_Os02g32690	pleiotropic drug resistance protein 15, putative, expressed	heterozygosity
Chr2	19708970	C	T/T	C/T	NON_SYNONYMOUS_CODING	MISSENSE	MODERATE	LOC_Os02g33130	pectinesterase inhibitor domain containing protein, putative, expressed	heterozygosity
Chr2	20240710	G	A/A	G/A	NON_SYNONYMOUS_CODING	MISSENSE	MODERATE	LOC_Os02g33960	retrotransposon protein, putative, Ty1-copia subclass	heterozygosity
Chr2	20712200	G	G/G	G/T	STOP_GAINED	NONSENSE	HIGH	LOC_Os02g34550	transposon protein, putative, unclassified, expressed	heterozygosity
Chr2	20837767	C	T/T	C/T	NON_SYNONYMOUS_CODING	MISSENSE	MODERATE	LOC_Os02g34740	retrotransposon protein, putative, unclassified, expressed	heterozygosity
Chr2	20871942	A	A/A	A/C	NON_SYNONYMOUS_CODING	MISSENSE	MODERATE	LOC_Os02g34810	OsAPx8 - Thylakoid-bound Ascorbate Peroxidase encoding gene 5,8, expressed	heterozygosity
Chr2	20951915	C	T/T	C/T	NON_SYNONYMOUS_CODING	MISSENSE	MODERATE	LOC_Os02g34920	apomixis-related protein Pca21, putative, expressed	heterozygosity
Chr2	21203355	G	A/A	G/A	NON_SYNONYMOUS_CODING	MISSENSE	MODERATE	LOC_Os02g35280	retrotransposon protein, putative, unclassified	heterozygosity
Chr2	21206446	C	T/T	C/T	NON_SYNONYMOUS_CODING	MISSENSE	MODERATE	LOC_Os02g35290	retrotransposon protein, putative, Ty3-gypsy subclass, expressed	heterozygosity
Chr2	21210500	A	C/C	A/C	NON_SYNONYMOUS_CODING	MISSENSE	MODERATE	LOC_Os02g35290	retrotransposon protein, putative, Ty3-gypsy subclass, expressed	heterozygosity
Chr2	21210508	T	C/C	T/C	NON_SYNONYMOUS_CODING	MISSENSE	MODERATE	LOC_Os02g35290	retrotransposon protein, putative, Ty3-gypsy subclass, expressed	heterozygosity
Chr2	21439305	C	G/G	C/G	NON_SYNONYMOUS_CODING	MISSENSE	MODERATE	LOC_Os02g35660	PTF1, putative, expressed	heterozygosity
Chr2	21445699	C	T/T	C/T	NON_SYNONYMOUS_CODING	MISSENSE	MODERATE	LOC_Os02g35670	retrotransposon protein, putative, Ty1-copia subclass	heterozygosity
Chr2	21445708	C	T/T	C/T	NON_SYNONYMOUS_CODING	MISSENSE	MODERATE	LOC_Os02g35670	retrotransposon protein, putative, Ty1-copia subclass	heterozygosity
Chr2	21662703	C	T/T	C/T	NON_SYNONYMOUS_CODING	MISSENSE	MODERATE	LOC_Os02g36030	cytochrome P450, putative, expressed	heterozygosity
Chr2	21662751	C	G/G	C/G	NON_SYNONYMOUS_CODING	MISSENSE	MODERATE	LOC_Os02g36030	cytochrome P450, putative, expressed	heterozygosity
Chr2	21671752	A	G/G	A/G	NON_SYNONYMOUS_CODING	MISSENSE	MODERATE	LOC_Os02g36050	retrotransposon protein, putative, unclassified, expressed	heterozygosity
Chr2	21715811	C	C/C	C/T	NON_SYNONYMOUS_CODING	MISSENSE	MODERATE	LOC_Os02g36090	expressed protein	heterozygosity
Chr2	21715856	G	A/A	G/A	NON_SYNONYMOUS_CODING	MISSENSE	MODERATE	LOC_Os02g36090	expressed protein	heterozygosity
Chr2	21885251	C	T/T	C/T	NON_SYNONYMOUS_CODING	MISSENSE	MODERATE	LOC_Os02g36250	expressed protein	heterozygosity
Chr2	21885279	G	A/A	G/A	STOP_GAINED	NONSENSE	HIGH	LOC_Os02g36250	expressed protein	heterozygosity
Chr2	22020876	C	A/A	C/A	NON_SYNONYMOUS_CODING	MISSENSE	MODERATE	LOC_Os02g36460	expressed protein	heterozygosity
Chr2	22020911	T	C/C	T/C	NON_SYNONYMOUS_CODING	MISSENSE	MODERATE	LOC_Os02g36460	expressed protein	heterozygosity
Chr2	22123631	C	T/T	C/T	NON_SYNONYMOUS_CODING	MISSENSE	MODERATE	LOC_Os02g36640	retrotransposon protein, putative, Ty3-gypsy subclass, expressed	heterozygosity
Chr2	22157218	G	A/A	G/A	NON_SYNONYMOUS_CODING	MISSENSE	MODERATE	LOC_Os02g36720	expressed protein	heterozygosity
Chr2	22157657	C	T/T	C/T	STOP_GAINED	NONSENSE	HIGH	LOC_Os02g36720	expressed protein	heterozygosity
Chr2	23252540	C	C/C	C/T	NON_SYNONYMOUS_CODING	MISSENSE	MODERATE	LOC_Os02g38460	retrotransposon protein, putative, Ty1-copia subclass	heterozygosity
Chr2	23291493	G	G/G	G/A	NON_SYNONYMOUS_CODING	MISSENSE	MODERATE	LOC_Os02g38520	retrotransposon protein, putative, unclassified, expressed	heterozygosity
Chr2	23305804	G	G/G	G/A	NON_SYNONYMOUS_CODING	MISSENSE	MODERATE	LOC_Os02g38550	retrotransposon protein, putative, Ty3-gypsy subclass, expressed	heterozygosity
Chr2	23373113	C	C/C	C/A	NON_SYNONYMOUS_CODING	MISSENSE	MODERATE	LOC_Os02g38670	retrotransposon protein, putative, unclassified, expressed	heterozygosity
Chr2	23993796	C	C/C	C/T	NON_SYNONYMOUS_CODING	MISSENSE	MODERATE	LOC_Os02g39720	splicing factor, arginine/serine-rich 7, putative, expressed	heterozygosity
Chr2	24495610	C	C/C	C/T	NON_SYNONYMOUS_CODING	MISSENSE	MODERATE	LOC_Os02g40430	HEAT repeat family protein, putative, expressed	heterozygosity
Chr2	24600541	C	T/T	C/T	NON_SYNONYMOUS_CODING	MISSENSE	MODERATE	LOC_Os02g40570	retrotransposon protein, putative, Ty3-gypsy subclass, expressed	heterozygosity
Chr2	25040178	C	C/C	C/T	NON_SYNONYMOUS_CODING	MISSENSE	MODERATE	LOC_Os02g41702	retrotransposon protein, putative, unclassified, expressed	heterozygosity
Chr2	25094549	G	G/G	G/A	NON_SYNONYMOUS_CODING	MISSENSE	MODERATE	LOC_Os02g41740	retrotransposon protein, putative, Ty3-gypsy subclass, expressed	heterozygosity
Chr2	25520123	A	A/A	A/G	NON_SYNONYMOUS_CODING	MISSENSE	MODERATE	LOC_Os02g42420	retrotransposon protein, putative, unclassified, expressed	heterozygosity
Chr2	25997356	T	T/T	T/G	NON_SYNONYMOUS_CODING	MISSENSE	MODERATE	LOC_Os02g43150	GATA zinc finger domain containing protein, expressed	heterozygosity
Chr2	26064983	C	C/C	C/T	NON_SYNONYMOUS_CODING	MISSENSE	MODERATE	LOC_Os02g43270	retrotransposon protein, putative, unclassified, expressed	heterozygosity
Chr2	26065364	C	C/C	C/G	NON_SYNONYMOUS_CODING	MISSENSE	MODERATE	LOC_Os02g43270	retrotransposon protein, putative, unclassified, expressed	heterozygosity
Chr2	26066459	T	T/T	T/A	NON_SYNONYMOUS_CODING	MISSENSE	MODERATE	LOC_Os02g43270	retrotransposon protein, putative, unclassified, expressed	heterozygosity
Chr2	26066949	T	T/T	T/C	NON_SYNONYMOUS_CODING	MISSENSE	MODERATE	LOC_Os02g43270	retrotransposon protein, putative, unclassified, expressed	heterozygosity
Chr2	26182697	G	A/A	G/A	STOP_GAINED	NONSENSE	HIGH	LOC_Os02g43390	retrotransposon protein, putative, Ty3-gypsy subclass, expressed	heterozygosity
Chr2	26743607	G	G/G	G/A	NON_SYNONYMOUS_CODING	MISSENSE	MODERATE	LOC_Os02g44180	retrotransposon protein, putative, Ty3-gypsy subclass, expressed	heterozygosity
Chr2	27899355	T	T/T	T/C	NON_SYNONYMOUS_CODING	MISSENSE	MODERATE	LOC_Os02g45800	retrotransposon protein, putative, unclassified, expressed	heterozygosity
Chr2	27899527	T	T/T	T/G	NON_SYNONYMOUS_CODING	MISSENSE	MODERATE	LOC_Os02g45800	retrotransposon protein, putative, unclassified, expressed	heterozygosity
Chr2	28026078	T	T/T	T/C	STOP_LOST	MISSENSE	HIGH	LOC_Os02g45990	retrotransposon protein, putative, unclassified, expressed	heterozygosity
Chr2	28028944	A	A/A	A/G	NON_SYNONYMOUS_CODING	MISSENSE	MODERATE	LOC_Os02g46000	retrotransposon protein, putative, unclassified	heterozygosity
Chr2	29181977	G	G/G	G/A	STOP_GAINED	NONSENSE	HIGH	LOC_Os02g47730	retrotransposon protein, putative, Ty3-gypsy subclass, expressed	heterozygosity
Chr2	29545070	C	C/C	C/T	NON_SYNONYMOUS_CODING	MISSENSE	MODERATE	LOC_Os02g48270	DUF260 domain containing protein, putative	heterozygosity
Chr2	30032285	C	C/C	C/T	NON_SYNONYMOUS_CODING	MISSENSE	MODERATE	LOC_Os02g49110	retrotransposon protein, putative, unclassified, expressed	heterozygosity
Chr2	30032757	T	T/T	T/C	NON_SYNONYMOUS_CODING	MISSENSE	MODERATE	LOC_Os02g49110	retrotransposon protein, putative, unclassified, expressed	heterozygosity
Chr2	30180159	A	A/A	A/G	NON_SYNONYMOUS_CODING	MISSENSE	MODERATE	LOC_Os02g49390	retrotransposon protein, putative, Ty3-gypsy subclass, expressed	heterozygosity
Chr2	31821151	T	T/T	T/C	NON_SYNONYMOUS_CODING	MISSENSE	MODERATE	LOC_Os02g51960	transposon protein, putative, unclassified, expressed	heterozygosity
Chr2	32483699	C	T/T	C/T	NON_SYNONYMOUS_CODING	MISSENSE	MODERATE	LOC_Os02g53090	retrotransposon protein, putative, unclassified	heterozygosity
Chr2	32729005	C	C/C	C/T	NON_SYNONYMOUS_CODING	MISSENSE	MODERATE	LOC_Os02g53510	oxidoreductase/ transition metal ion binding protein, putative, expressed	heterozygosity
Chr2	32729013	C	C/C	C/G	NON_SYNONYMOUS_CODING	MISSENSE	MODERATE	LOC_Os02g53510	oxidoreductase/ transition metal ion binding protein, putative, expressed	heterozygosity
Chr2	35911467	G	G/G	G/A	NON_SYNONYMOUS_CODING	MISSENSE	MODERATE	LOC_Os02g58770	retrotransposon protein, putative, unclassified, expressed	heterozygosity
Chr2	35911497	T	T/T	T/C	NON_SYNONYMOUS_CODING	MISSENSE	MODERATE	LOC_Os02g58770	retrotransposon protein, putative, unclassified, expressed	heterozygosity
Chr3	688776	G	G/G	G/A	STOP_GAINED	NONSENSE	HIGH	LOC_Os03g02130	hypothetical protein	heterozygosity
Chr3	2831963	C	C/C	C/T	NON_SYNONYMOUS_CODING	MISSENSE	MODERATE	LOC_Os03g05670	retrotransposon protein, putative, Ty3-gypsy subclass	heterozygosity
Chr3	2976604	T	T/T	T/C	NON_SYNONYMOUS_CODING	MISSENSE	MODERATE	LOC_Os03g05960	retrotransposon protein, putative, unclassified, expressed	heterozygosity
Chr3	3148766	C	C/C	C/T	STOP_GAINED	NONSENSE	HIGH	LOC_Os03g06280	transposon protein, putative, unclassified	heterozygosity
Chr3	3294373	C	C/C	C/T	NON_SYNONYMOUS_CODING	MISSENSE	MODERATE	LOC_Os03g06540	retrotransposon protein, putative, unclassified, expressed	heterozygosity
Chr3	3947060	A	A/A	A/G	NON_SYNONYMOUS_CODING	MISSENSE	MODERATE	LOC_Os03g07770	transposon protein, putative, unclassified, expressed	heterozygosity
Chr3	4146541	A	A/A	A/T	NON_SYNONYMOUS_CODING	MISSENSE	MODERATE	LOC_Os03g08114	expressed protein	heterozygosity
Chr3	4146563	T	T/T	T/C	NON_SYNONYMOUS_CODING	MISSENSE	MODERATE	LOC_Os03g08114	expressed protein	heterozygosity
Chr3	6091305	T	T/T	T/G	NON_SYNONYMOUS_CODING	MISSENSE	MODERATE	LOC_Os03g11670	pentatricopeptide repeat domain containing protein, putative, expressed	heterozygosity
Chr3	6694995	G	G/G	G/A	NON_SYNONYMOUS_CODING	MISSENSE	MODERATE	LOC_Os03g12600	retrotransposon protein, putative, unclassified, expressed	heterozygosity
Chr3	7399431	T	C/C	T/C	NON_SYNONYMOUS_CODING	MISSENSE	MODERATE	LOC_Os03g13680	retrotransposon protein, putative, unclassified, expressed	heterozygosity
Chr3	7533386	C	A/A	C/A	NON_SYNONYMOUS_CODING	MISSENSE	MODERATE	LOC_Os03g13890	transposon protein, putative, CACTA, En/Spm sub-class	heterozygosity
Chr3	7932027	A	C/C	A/C	NON_SYNONYMOUS_CODING	MISSENSE	MODERATE	LOC_Os03g14610	HVA22, putative, expressed	heterozygosity
Chr3	8025289	T	T/T	T/C	NON_SYNONYMOUS_CODING	MISSENSE	MODERATE	LOC_Os03g14760	retrotransposon protein, putative, unclassified, expressed	heterozygosity
Chr3	8519854	A	A/A	A/G	NON_SYNONYMOUS_CODING	MISSENSE	MODERATE	LOC_Os03g15510	transposon protein, putative, unclassified, expressed	heterozygosity
Chr3	8768280	T	C/C	T/C	NON_SYNONYMOUS_CODING	MISSENSE	MODERATE	LOC_Os03g15890	RNA recognition motif containing protein, expressed	heterozygosity
Chr3	9109014	T	T/T	T/C	NON_SYNONYMOUS_CODING	MISSENSE	MODERATE	LOC_Os03g16530	retrotransposon protein, putative, unclassified, expressed	heterozygosity
Chr3	9115139	A	A/A	A/T	NON_SYNONYMOUS_CODING	MISSENSE	MODERATE	LOC_Os03g16530	retrotransposon protein, putative, unclassified, expressed	heterozygosity
Chr3	10241465	T	T/T	T/A	NON_SYNONYMOUS_CODING	MISSENSE	MODERATE	LOC_Os03g18270	expressed protein	heterozygosity
Chr3	10536741	C	C/C	C/T	NON_SYNONYMOUS_CODING	MISSENSE	MODERATE	LOC_Os03g18800	retrotransposon protein, putative, Ty3-gypsy subclass	heterozygosity
Chr3	10536748	G	G/G	G/A	NON_SYNONYMOUS_CODING	MISSENSE	MODERATE	LOC_Os03g18800	retrotransposon protein, putative, Ty3-gypsy subclass	heterozygosity
Chr3	12665143	A	A/A	A/G	NON_SYNONYMOUS_CODING	MISSENSE	MODERATE	LOC_Os03g22100	retrotransposon protein, putative, Ty1-copia subclass, expressed	heterozygosity
Chr3	13357814	A	A/A	A/C	NON_SYNONYMOUS_CODING	MISSENSE	MODERATE	LOC_Os03g23100	retrotransposon protein, putative, Ty3-gypsy subclass	heterozygosity
Chr3	13521647	T	T/T	T/C	NON_SYNONYMOUS_CODING	MISSENSE	MODERATE	LOC_Os03g23830	retrotransposon protein, putative, Ty3-gypsy subclass, expressed	heterozygosity
Chr3	13879551	C	C/C	C/T	STOP_GAINED	NONSENSE	HIGH	LOC_Os03g24380	glutathione peroxidase domain containing protein, expressed	heterozygosity
Chr3	13957581	C	T/T	C/T	NON_SYNONYMOUS_CODING	MISSENSE	MODERATE	LOC_Os03g24490	transposon protein, putative, CACTA, En/Spm sub-class, expressed	heterozygosity
Chr3	14807156	T	T/T	T/G	NON_SYNONYMOUS_CODING	MISSENSE	MODERATE	LOC_Os03g25890	retrotransposon protein, putative, unclassified, expressed	heterozygosity
Chr3	14807192	T	T/T	T/C	NON_SYNONYMOUS_CODING	MISSENSE	MODERATE	LOC_Os03g25890	retrotransposon protein, putative, unclassified, expressed	heterozygosity
Chr3	14807210	G	G/G	G/A	NON_SYNONYMOUS_CODING	MISSENSE	MODERATE	LOC_Os03g25890	retrotransposon protein, putative, unclassified, expressed	heterozygosity
Chr3	14809477	G	G/G	G/T	STOP_GAINED	NONSENSE	HIGH	LOC_Os03g25890	retrotransposon protein, putative, unclassified, expressed	heterozygosity
Chr3	15067776	T	T/T	T/C	NON_SYNONYMOUS_CODING	MISSENSE	MODERATE	LOC_Os03g26350	transposon protein, putative, CACTA, En/Spm sub-class, expressed	heterozygosity
Chr3	15068147	G	G/G	G/A	NON_SYNONYMOUS_CODING	MISSENSE	MODERATE	LOC_Os03g26350	transposon protein, putative, CACTA, En/Spm sub-class, expressed	heterozygosity
Chr3	15356170	C	T/T	C/T	NON_SYNONYMOUS_CODING	MISSENSE	MODERATE	LOC_Os03g26890	retrotransposon protein, putative, Ty3-gypsy subclass, expressed	heterozygosity
Chr3	15810511	G	C/C	G/C	NON_SYNONYMOUS_CODING	MISSENSE	MODERATE	LOC_Os03g27570	expressed protein	heterozygosity
Chr3	16284553	T	C/C	T/C	NON_SYNONYMOUS_CODING	MISSENSE	MODERATE	LOC_Os03g28300	protein kinase domain containing protein, expressed	heterozygosity
Chr3	16353573	A	A/A	A/G	NON_SYNONYMOUS_CODING	MISSENSE	MODERATE	LOC_Os03g28380	retrotransposon protein, putative, unclassified, expressed	heterozygosity
Chr3	16353621	G	G/G	G/A	NON_SYNONYMOUS_CODING	MISSENSE	MODERATE	LOC_Os03g28380	retrotransposon protein, putative, unclassified, expressed	heterozygosity
Chr3	16353697	G	G/G	G/A	NON_SYNONYMOUS_CODING	MISSENSE	MODERATE	LOC_Os03g28380	retrotransposon protein, putative, unclassified, expressed	heterozygosity
Chr3	16576563	A	G/G	A/G	NON_SYNONYMOUS_CODING	MISSENSE	MODERATE	LOC_Os03g29170	sterol-4-alpha-carboxylate 3-dehydrogenase, decarboxylating, putative, expressed	heterozygosity
Chr3	16620351	C	C/C	C/T	NON_SYNONYMOUS_CODING	MISSENSE	MODERATE	LOC_Os03g29222	retrotransposon protein, putative, Ty3-gypsy subclass, expressed	heterozygosity
Chr3	16933275	C	C/C	C/T	NON_SYNONYMOUS_CODING	MISSENSE	MODERATE	LOC_Os03g29710	hypothetical protein	heterozygosity
Chr3	17135577	G	G/G	G/A	NON_SYNONYMOUS_CODING	MISSENSE	MODERATE	LOC_Os03g30030	retrotransposon protein, putative, unclassified, expressed	heterozygosity
Chr3	17220745	G	G/G	G/A	NON_SYNONYMOUS_CODING	MISSENSE	MODERATE	LOC_Os03g30170	retrotransposon protein, putative, Ty3-gypsy subclass, expressed	heterozygosity
Chr3	17312110	T	T/T	T/G	NON_SYNONYMOUS_CODING	MISSENSE	MODERATE	LOC_Os03g30350	retrotransposon protein, putative, unclassified, expressed	heterozygosity
Chr3	17312425	G	G/G	G/C	NON_SYNONYMOUS_CODING	MISSENSE	MODERATE	LOC_Os03g30350	retrotransposon protein, putative, unclassified, expressed	heterozygosity
Chr3	17653537	G	G/G	G/A	NON_SYNONYMOUS_CODING	MISSENSE	MODERATE	LOC_Os03g30990	retrotransposon protein, putative, unclassified	heterozygosity
Chr3	17957585	G	G/G	G/A	NON_SYNONYMOUS_CODING	MISSENSE	MODERATE	LOC_Os03g31520	retrotransposon protein, putative, unclassified, expressed	heterozygosity
Chr3	18759253	T	T/T	T/C	NON_SYNONYMOUS_CODING	MISSENSE	MODERATE	LOC_Os03g32770	retrotransposon protein, putative, Ty3-gypsy subclass, expressed	heterozygosity
Chr3	19029066	A	A/A	A/C	NON_SYNONYMOUS_CODING	MISSENSE	MODERATE	LOC_Os03g33260	retrotransposon protein, putative, unclassified, expressed	heterozygosity
Chr3	19039648	A	A/A	A/G	NON_SYNONYMOUS_CODING	MISSENSE	MODERATE	LOC_Os03g33290	retrotransposon protein, putative, unclassified, expressed	heterozygosity
Chr3	19156760	G	G/G	G/A	NON_SYNONYMOUS_CODING	MISSENSE	MODERATE	LOC_Os03g33530	retrotransposon protein, putative, unclassified, expressed	heterozygosity
Chr3	19158048	G	G/G	G/C	NON_SYNONYMOUS_CODING	MISSENSE	MODERATE	LOC_Os03g33530	retrotransposon protein, putative, unclassified, expressed	heterozygosity
Chr3	19280482	A	A/A	A/G	NON_SYNONYMOUS_CODING	MISSENSE	MODERATE	LOC_Os03g33730	retrotransposon protein, putative, Ty3-gypsy subclass, expressed	heterozygosity
Chr3	19302439	A	A/A	A/G	NON_SYNONYMOUS_CODING	MISSENSE	MODERATE	LOC_Os03g33760	retrotransposon protein, putative, unclassified, expressed	heterozygosity
Chr3	19302488	T	T/T	T/C	NON_SYNONYMOUS_CODING	MISSENSE	MODERATE	LOC_Os03g33760	retrotransposon protein, putative, unclassified, expressed	heterozygosity
Chr3	19302495	T	T/T	T/A	NON_SYNONYMOUS_CODING	MISSENSE	MODERATE	LOC_Os03g33760	retrotransposon protein, putative, unclassified, expressed	heterozygosity
Chr3	19321030	A	A/A	A/G	NON_SYNONYMOUS_CODING	MISSENSE	MODERATE	LOC_Os03g33810	retrotransposon protein, putative, unclassified, expressed	heterozygosity
Chr3	19321691	T	A/A	T/A	NON_SYNONYMOUS_CODING	MISSENSE	MODERATE	LOC_Os03g33810	retrotransposon protein, putative, unclassified, expressed	heterozygosity
Chr3	19370433	C	T/T	C/T	NON_SYNONYMOUS_CODING	MISSENSE	MODERATE	LOC_Os03g33940	retrotransposon protein, putative, unclassified, expressed	heterozygosity
Chr3	19646835	C	C/C	C/T	NON_SYNONYMOUS_CODING	MISSENSE	MODERATE	LOC_Os03g35430	retrotransposon protein, putative, Ty3-gypsy subclass, expressed	heterozygosity
Chr3	19841867	G	G/G	G/T	NON_SYNONYMOUS_CODING	MISSENSE	MODERATE	LOC_Os03g35788	retrotransposon protein, putative, unclassified, expressed	heterozygosity
Chr3	19842008	C	C/C	C/T	NON_SYNONYMOUS_CODING	MISSENSE	MODERATE	LOC_Os03g35788	retrotransposon protein, putative, unclassified, expressed	heterozygosity
Chr3	19918160	A	A/A	A/G	NON_SYNONYMOUS_CODING	MISSENSE	MODERATE	LOC_Os03g35910	retrotransposon, putative, centromere-specific, expressed	heterozygosity
Chr3	19918193	T	T/T	T/C	NON_SYNONYMOUS_CODING	MISSENSE	MODERATE	LOC_Os03g35910	retrotransposon, putative, centromere-specific, expressed	heterozygosity
Chr3	19918234	G	G/G	G/A	NON_SYNONYMOUS_CODING	MISSENSE	MODERATE	LOC_Os03g35910	retrotransposon, putative, centromere-specific, expressed	heterozygosity
Chr3	20050089	C	C/C	C/G	NON_SYNONYMOUS_CODING	MISSENSE	MODERATE	LOC_Os03g36140	retrotransposon protein, putative, unclassified, expressed	heterozygosity
Chr3	20050107	A	A/A	A/G	NON_SYNONYMOUS_CODING	MISSENSE	MODERATE	LOC_Os03g36140	retrotransposon protein, putative, unclassified, expressed	heterozygosity
Chr3	20050151	A	A/A	A/C	NON_SYNONYMOUS_CODING	MISSENSE	MODERATE	LOC_Os03g36140	retrotransposon protein, putative, unclassified, expressed	heterozygosity
Chr3	20110871	G	G/G	G/T	NON_SYNONYMOUS_CODING	MISSENSE	MODERATE	LOC_Os03g36260	expressed protein	heterozygosity
Chr3	20467398	T	T/T	T/C	NON_SYNONYMOUS_CODING	MISSENSE	MODERATE	LOC_Os03g36890	retrotransposon protein, putative, unclassified, expressed	heterozygosity
Chr3	20469910	T	T/T	T/G	NON_SYNONYMOUS_CODING	MISSENSE	MODERATE	LOC_Os03g36890	retrotransposon protein, putative, unclassified, expressed	heterozygosity
Chr3	20599304	A	A/A	A/G	NON_SYNONYMOUS_CODING	MISSENSE	MODERATE	LOC_Os03g37180	retrotransposon protein, putative, Ty3-gypsy subclass, expressed	heterozygosity
Chr3	20599559	G	G/G	G/A	NON_SYNONYMOUS_CODING	MISSENSE	MODERATE	LOC_Os03g37180	retrotransposon protein, putative, Ty3-gypsy subclass, expressed	heterozygosity
Chr3	20603596	T	T/T	T/C	NON_SYNONYMOUS_CODING	MISSENSE	MODERATE	LOC_Os03g37194	retrotransposon protein, putative, Ty3-gypsy subclass, expressed	heterozygosity
Chr3	20828365	T	T/T	T/C	NON_SYNONYMOUS_CODING	MISSENSE	MODERATE	LOC_Os03g37554	retrotransposon protein, putative, Ty1-copia subclass, expressed	heterozygosity
Chr3	21389742	G	A/A	G/A	NON_SYNONYMOUS_CODING	MISSENSE	MODERATE	LOC_Os03g38530	transposon protein, putative, unclassified, expressed	heterozygosity
Chr3	21545851	C	C/C	C/G	NON_SYNONYMOUS_CODING	MISSENSE	MODERATE	LOC_Os03g38800	AAA family ATPase, putative, expressed	heterozygosity
Chr3	21580549	C	C/C	C/G	NON_SYNONYMOUS_CODING	MISSENSE	MODERATE	LOC_Os03g38850	retrotransposon protein, putative, unclassified, expressed	heterozygosity
Chr3	21580560	A	A/A	A/T	NON_SYNONYMOUS_CODING	MISSENSE	MODERATE	LOC_Os03g38850	retrotransposon protein, putative, unclassified, expressed	heterozygosity
Chr3	21873983	T	T/T	T/C	NON_SYNONYMOUS_CODING	MISSENSE	MODERATE	LOC_Os03g39350	retrotransposon protein, putative, Ty3-gypsy subclass, expressed	heterozygosity
Chr3	21877245	G	G/G	G/A	NON_SYNONYMOUS_CODING	MISSENSE	MODERATE	LOC_Os03g39356	retrotransposon protein, putative, Ty3-gypsy subclass, expressed	heterozygosity
Chr3	21877518	T	T/T	T/C	NON_SYNONYMOUS_CODING	MISSENSE	MODERATE	LOC_Os03g39356	retrotransposon protein, putative, Ty3-gypsy subclass, expressed	heterozygosity
Chr3	21896497	T	T/T	T/A	NON_SYNONYMOUS_CODING	MISSENSE	MODERATE	LOC_Os03g39400	retrotransposon protein, putative, Ty1-copia subclass, expressed	heterozygosity
Chr3	21925450	T	T/T	T/C	NON_SYNONYMOUS_CODING	MISSENSE	MODERATE	LOC_Os03g39450	retrotransposon protein, putative, Ty3-gypsy subclass, expressed	heterozygosity
Chr3	21926394	A	A/A	A/G	NON_SYNONYMOUS_CODING	MISSENSE	MODERATE	LOC_Os03g39450	retrotransposon protein, putative, Ty3-gypsy subclass, expressed	heterozygosity
Chr3	22133213	A	A/A	A/G	NON_SYNONYMOUS_CODING	MISSENSE	MODERATE	LOC_Os03g39780	retrotransposon protein, putative, unclassified, expressed	heterozygosity
Chr3	22133231	T	T/T	T/C	NON_SYNONYMOUS_CODING	MISSENSE	MODERATE	LOC_Os03g39780	retrotransposon protein, putative, unclassified, expressed	heterozygosity
Chr3	22217598	T	T/T	T/C	NON_SYNONYMOUS_CODING	MISSENSE	MODERATE	LOC_Os03g40000	expressed protein	heterozygosity
Chr3	22903507	G	G/G	G/A	NON_SYNONYMOUS_CODING	MISSENSE	MODERATE	LOC_Os03g41180	transposon protein, putative, CACTA, En/Spm sub-class	heterozygosity
Chr3	22903769	C	C/C	C/T	NON_SYNONYMOUS_CODING	MISSENSE	MODERATE	LOC_Os03g41180	transposon protein, putative, CACTA, En/Spm sub-class	heterozygosity
Chr3	23664609	G	G/G	G/A	NON_SYNONYMOUS_CODING	MISSENSE	MODERATE	LOC_Os03g42530	retrotransposon, putative, centromere-specific, expressed	heterozygosity
Chr3	24944335	C	C/C	C/T	NON_SYNONYMOUS_CODING	MISSENSE	MODERATE	LOC_Os03g44370	transposon protein, putative, CACTA, En/Spm sub-class, expressed	heterozygosity
Chr3	24944394	C	C/C	C/T	NON_SYNONYMOUS_CODING	MISSENSE	MODERATE	LOC_Os03g44370	transposon protein, putative, CACTA, En/Spm sub-class, expressed	heterozygosity
Chr3	24944939	T	T/T	T/C	NON_SYNONYMOUS_CODING	MISSENSE	MODERATE	LOC_Os03g44370	transposon protein, putative, CACTA, En/Spm sub-class, expressed	heterozygosity
Chr3	25024470	T	T/T	T/G	NON_SYNONYMOUS_CODING	MISSENSE	MODERATE	LOC_Os03g44470	retrotransposon protein, putative, unclassified, expressed	heterozygosity
Chr3	25356771	G	G/G	G/C	NON_SYNONYMOUS_CODING	MISSENSE	MODERATE	LOC_Os03g44920	OsFBX98 - F-box domain containing protein, expressed	heterozygosity
Chr3	25418400	T	C/C	T/C	NON_SYNONYMOUS_CODING	MISSENSE	MODERATE	LOC_Os03g45030	retrotransposon protein, putative, Ty3-gypsy subclass, expressed	heterozygosity
Chr3	25418430	A	A/A	A/G	NON_SYNONYMOUS_CODING	MISSENSE	MODERATE	LOC_Os03g45030	retrotransposon protein, putative, Ty3-gypsy subclass, expressed	heterozygosity
Chr3	25686969	G	A/A	G/A	NON_SYNONYMOUS_CODING	MISSENSE	MODERATE	LOC_Os03g45519	transposon protein, putative, CACTA, En/Spm sub-class, expressed	heterozygosity
Chr3	25748611	A	T/T	A/T	NON_SYNONYMOUS_CODING	MISSENSE	MODERATE	LOC_Os03g45619	cytochrome P450, putative, expressed	heterozygosity
Chr3	25871305	C	C/C	C/T	NON_SYNONYMOUS_CODING	MISSENSE	MODERATE	LOC_Os03g45810	transposon protein, putative, CACTA, En/Spm sub-class, expressed	heterozygosity
Chr3	25873406	C	T/T	C/T	STOP_GAINED	NONSENSE	HIGH	LOC_Os03g45820	transposon protein, putative, CACTA, En/Spm sub-class, expressed	heterozygosity
Chr3	25874873	C	C/C	C/T	NON_SYNONYMOUS_CODING	MISSENSE	MODERATE	LOC_Os03g45820	transposon protein, putative, CACTA, En/Spm sub-class, expressed	heterozygosity
Chr3	26371401	C	C/C	C/T	STOP_GAINED	NONSENSE	HIGH	LOC_Os03g46590	transposon protein, putative, unclassified, expressed	heterozygosity
Chr3	26475868	A	A/A	A/G	NON_SYNONYMOUS_CODING	MISSENSE	MODERATE	LOC_Os03g46810	retrotransposon protein, putative, Ty1-copia subclass, expressed	heterozygosity
Chr3	26804588	T	T/T	T/C	NON_SYNONYMOUS_CODING	MISSENSE	MODERATE	LOC_Os03g47410	retrotransposon protein, putative, unclassified, expressed	heterozygosity
Chr3	27745949	C	C/C	C/T	NON_SYNONYMOUS_CODING	MISSENSE	MODERATE	LOC_Os03g48674	retrotransposon protein, putative, unclassified, expressed	heterozygosity
Chr3	27932377	T	T/T	T/C	NON_SYNONYMOUS_CODING	MISSENSE	MODERATE	LOC_Os03g49030	transposon protein, putative, CACTA, En/Spm sub-class, expressed	heterozygosity
Chr3	27932523	T	T/T	T/A	NON_SYNONYMOUS_CODING	MISSENSE	MODERATE	LOC_Os03g49030	transposon protein, putative, CACTA, En/Spm sub-class, expressed	heterozygosity
Chr3	27932535	C	C/C	C/T	NON_SYNONYMOUS_CODING	MISSENSE	MODERATE	LOC_Os03g49030	transposon protein, putative, CACTA, En/Spm sub-class, expressed	heterozygosity
Chr3	27932605	C	C/C	C/T	NON_SYNONYMOUS_CODING	MISSENSE	MODERATE	LOC_Os03g49030	transposon protein, putative, CACTA, En/Spm sub-class, expressed	heterozygosity
Chr3	27932641	T	T/T	T/C	NON_SYNONYMOUS_CODING	MISSENSE	MODERATE	LOC_Os03g49030	transposon protein, putative, CACTA, En/Spm sub-class, expressed	heterozygosity
Chr3	27979594	A	A/A	A/G	NON_SYNONYMOUS_CODING	MISSENSE	MODERATE	LOC_Os03g49120	transposon protein, putative, unclassified, expressed	heterozygosity
Chr3	28280497	C	C/C	C/A	NON_SYNONYMOUS_CODING	MISSENSE	MODERATE	LOC_Os03g49660	retrotransposon protein, putative, Ty1-copia subclass, expressed	heterozygosity
Chr3	28280854	C	C/C	C/T	NON_SYNONYMOUS_CODING	MISSENSE	MODERATE	LOC_Os03g49660	retrotransposon protein, putative, Ty1-copia subclass, expressed	heterozygosity
Chr3	30971714	G	G/G	G/A	NON_SYNONYMOUS_CODING	MISSENSE	MODERATE	LOC_Os03g54020	transposon protein, putative, CACTA, En/Spm sub-class, expressed	heterozygosity
Chr3	31849529	T	T/T	T/C	NON_SYNONYMOUS_CODING	MISSENSE	MODERATE	LOC_Os03g55940	expressed protein	heterozygosity
Chr3	31962550	A	A/A	A/G	NON_SYNONYMOUS_CODING	MISSENSE	MODERATE	LOC_Os03g56100	expressed protein	heterozygosity
Chr3	32463734	T	T/T	T/C	NON_SYNONYMOUS_CODING	MISSENSE	MODERATE	LOC_Os03g56980	transposon protein, putative, unclassified, expressed	heterozygosity
Chr3	34093660	T	T/T	T/G	NON_SYNONYMOUS_CODING	MISSENSE	MODERATE	LOC_Os03g59894	transposon protein, putative, unclassified, expressed	heterozygosity
Chr3	34752913	A	A/A	A/G	NON_SYNONYMOUS_CODING	MISSENSE	MODERATE	LOC_Os03g61190	retrotransposon protein, putative, unclassified, expressed	heterozygosity
Chr3	34805519	G	G/G	G/A	NON_SYNONYMOUS_CODING	MISSENSE	MODERATE	LOC_Os03g61290	ATCHX, putative, expressed	heterozygosity
Chr3	34805943	C	C/C	C/T	NON_SYNONYMOUS_CODING	MISSENSE	MODERATE	LOC_Os03g61290	ATCHX, putative, expressed	heterozygosity
Chr3	34841673	A	A/A	A/C	NON_SYNONYMOUS_CODING	MISSENSE	MODERATE	LOC_Os03g61390	retrotransposon protein, putative, unclassified, expressed	heterozygosity
Chr3	34843016	A	A/A	A/T	NON_SYNONYMOUS_CODING	MISSENSE	MODERATE	LOC_Os03g61390	retrotransposon protein, putative, unclassified, expressed	heterozygosity
Chr3	34848567	A	A/A	A/T	NON_SYNONYMOUS_CODING	MISSENSE	MODERATE	LOC_Os03g61400	retrotransposon protein, putative, unclassified, expressed	heterozygosity
Chr3	34848972	G	G/G	G/T	NON_SYNONYMOUS_CODING	MISSENSE	MODERATE	LOC_Os03g61400	retrotransposon protein, putative, unclassified, expressed	heterozygosity
Chr3	36326519	C	C/C	C/T	NON_SYNONYMOUS_CODING	MISSENSE	MODERATE	LOC_Os03g64290	myosin, putative, expressed	heterozygosity
Chr3	36326533	G	G/G	G/A	NON_SYNONYMOUS_CODING	MISSENSE	MODERATE	LOC_Os03g64290	myosin, putative, expressed	heterozygosity
Chr4	76037	A	A/A	A/G	NON_SYNONYMOUS_CODING	MISSENSE	MODERATE	LOC_Os04g01120	retrotransposon protein, putative, Ty3-gypsy subclass, expressed	heterozygosity
Chr4	76357	A	A/A	A/G	NON_SYNONYMOUS_CODING	MISSENSE	MODERATE	LOC_Os04g01120	retrotransposon protein, putative, Ty3-gypsy subclass, expressed	heterozygosity
Chr4	83296	A	A/A	A/G	NON_SYNONYMOUS_CODING	MISSENSE	MODERATE	LOC_Os04g01124	retrotransposon protein, putative, unclassified	heterozygosity
Chr4	283726	G	A/A	G/A	NON_SYNONYMOUS_CODING	MISSENSE	MODERATE	LOC_Os04g01400	retrotransposon protein, putative, Ty3-gypsy subclass, expressed	heterozygosity
Chr4	300849	A	G/G	A/G	NON_SYNONYMOUS_CODING	MISSENSE	MODERATE	LOC_Os04g01439	retrotransposon protein, putative, unclassified, expressed	heterozygosity
Chr4	300957	A	G/G	A/G	NON_SYNONYMOUS_CODING	MISSENSE	MODERATE	LOC_Os04g01439	retrotransposon protein, putative, unclassified, expressed	heterozygosity
Chr4	807251	A	A/A	A/C	NON_SYNONYMOUS_CODING	MISSENSE	MODERATE	LOC_Os04g02310	retrotransposon protein, putative, Ty1-copia subclass, expressed	heterozygosity
Chr4	813721	G	A/A	G/A	NON_SYNONYMOUS_CODING	MISSENSE	MODERATE	LOC_Os04g02320	retrotransposon protein, putative, Ty1-copia subclass	heterozygosity
Chr4	926357	G	C/C	G/C	NON_SYNONYMOUS_CODING	MISSENSE	MODERATE	LOC_Os04g02520	Leucine Rich Repeat family protein, expressed	heterozygosity
Chr4	1316925	G	G/G	G/A	NON_SYNONYMOUS_CODING	MISSENSE	MODERATE	LOC_Os04g03150	retrotransposon protein, putative, unclassified, expressed	heterozygosity
Chr4	1406005	C	C/C	C/T	NON_SYNONYMOUS_CODING	MISSENSE	MODERATE	LOC_Os04g03300	retrotransposon protein, putative, unclassified, expressed	heterozygosity
Chr4	1740247	C	C/C	C/T	NON_SYNONYMOUS_CODING	MISSENSE	MODERATE	LOC_Os04g03850	OsSub39 - Putative Subtilisin homologue, expressed	heterozygosity
Chr4	1795750	T	G/G	T/G	NON_SYNONYMOUS_CODING	MISSENSE	MODERATE	LOC_Os04g03940	retrotransposon protein, putative, Ty3-gypsy subclass, expressed	heterozygosity
Chr4	1797613	A	A/A	A/G	NON_SYNONYMOUS_CODING	MISSENSE	MODERATE	LOC_Os04g03940	retrotransposon protein, putative, Ty3-gypsy subclass, expressed	heterozygosity
Chr4	1883912	C	C/C	C/T	NON_SYNONYMOUS_CODING	MISSENSE	MODERATE	LOC_Os04g04080	transposon protein, putative, CACTA, En/Spm sub-class, expressed	heterozygosity
Chr4	1898117	G	A/A	G/A	NON_SYNONYMOUS_CODING	MISSENSE	MODERATE	LOC_Os04g04120	retrotransposon protein, putative, Ty1-copia subclass, expressed	heterozygosity
Chr4	2142605	T	T/T	T/C	NON_SYNONYMOUS_CODING	MISSENSE	MODERATE	LOC_Os04g04490	retrotransposon protein, putative, Ty3-gypsy subclass, expressed	heterozygosity
Chr4	2192701	A	A/A	A/C	NON_SYNONYMOUS_CODING	MISSENSE	MODERATE	LOC_Os04g04590	retrotransposon protein, putative, Ty3-gypsy subclass, expressed	heterozygosity
Chr4	2250153	C	C/C	C/T	NON_SYNONYMOUS_CODING	MISSENSE	MODERATE	LOC_Os04g04670	protein kinase, putative, expressed	heterozygosity
Chr4	2255938	T	T/T	T/C	NON_SYNONYMOUS_CODING	MISSENSE	MODERATE	LOC_Os04g04690	legume lectins beta domain containing protein, putative	heterozygosity
Chr4	2521555	C	C/C	C/G	NON_SYNONYMOUS_CODING	MISSENSE	MODERATE	LOC_Os04g05090	expressed protein	heterozygosity
Chr4	2521564	T	T/T	T/C	NON_SYNONYMOUS_CODING	MISSENSE	MODERATE	LOC_Os04g05090	expressed protein	heterozygosity
Chr4	2522626	C	C/C	C/T	NON_SYNONYMOUS_CODING	MISSENSE	MODERATE	LOC_Os04g05090	expressed protein	heterozygosity
Chr4	2830257	G	G/G	G/C	NON_SYNONYMOUS_CODING	MISSENSE	MODERATE	LOC_Os04g05580	kinase, putative, expressed	heterozygosity
Chr4	2916884	A	T/T	A/T	NON_SYNONYMOUS_CODING	MISSENSE	MODERATE	LOC_Os04g05710	retrotransposon protein, putative, Ty3-gypsy subclass, expressed	heterozygosity
Chr4	2916899	G	A/A	G/A	NON_SYNONYMOUS_CODING	MISSENSE	MODERATE	LOC_Os04g05710	retrotransposon protein, putative, Ty3-gypsy subclass, expressed	heterozygosity
Chr4	3160307	A	A/A	A/T	NON_SYNONYMOUS_CODING	MISSENSE	MODERATE	LOC_Os04g06080	retrotransposon protein, putative, Ty3-gypsy subclass, expressed	heterozygosity
Chr4	3189572	G	G/G	G/A	NON_SYNONYMOUS_CODING	MISSENSE	MODERATE	LOC_Os04g06130	retrotransposon protein, putative, Ty3-gypsy subclass, expressed	heterozygosity
Chr4	3358951	T	T/T	T/C	NON_SYNONYMOUS_CODING	MISSENSE	MODERATE	LOC_Os04g06400	retrotransposon protein, putative, unclassified	heterozygosity
Chr4	3469974	A	T/T	A/T	NON_SYNONYMOUS_CODING	MISSENSE	MODERATE	LOC_Os04g06590	expressed protein	heterozygosity
Chr4	3636290	T	T/T	T/C	NON_SYNONYMOUS_CODING	MISSENSE	MODERATE	LOC_Os04g06900	expressed protein	heterozygosity
Chr4	3663713	C	T/T	C/T	NON_SYNONYMOUS_CODING	MISSENSE	MODERATE	LOC_Os04g06940	retrotransposon protein, putative, unclassified, expressed	heterozygosity
Chr4	3672538	T	T/T	T/C	NON_SYNONYMOUS_CODING	MISSENSE	MODERATE	LOC_Os04g06970	retrotransposon protein, putative, unclassified, expressed	heterozygosity
Chr4	3728125	A	G/G	A/G	NON_SYNONYMOUS_CODING	MISSENSE	MODERATE	LOC_Os04g07030	retrotransposon protein, putative, Ty3-gypsy subclass, expressed	heterozygosity
Chr4	3793051	A	G/G	A/G	NON_SYNONYMOUS_CODING	MISSENSE	MODERATE	LOC_Os04g07150	AGAP002737-PA, putative, expressed	heterozygosity
Chr4	3824911	G	G/G	G/A	NON_SYNONYMOUS_CODING	MISSENSE	MODERATE	LOC_Os04g07200	S-domain receptor-like protein kinase, putative, expressed	heterozygosity
Chr4	3826057	C	C/C	C/G	NON_SYNONYMOUS_CODING	MISSENSE	MODERATE	LOC_Os04g07200	S-domain receptor-like protein kinase, putative, expressed	heterozygosity
Chr4	3842224	T	T/T	T/C	NON_SYNONYMOUS_CODING	MISSENSE	MODERATE	LOC_Os04g07240	retrotransposon protein, putative, Ty3-gypsy subclass, expressed	heterozygosity
Chr4	3867457	G	A/A	G/A	NON_SYNONYMOUS_CODING	MISSENSE	MODERATE	LOC_Os04g07280	AGAP002737-PA, putative, expressed	heterozygosity
Chr4	3950196	C	C/C	C/T	NON_SYNONYMOUS_CODING	MISSENSE	MODERATE	LOC_Os04g07430	retrotransposon protein, putative, unclassified, expressed	heterozygosity
Chr4	4161353	C	C/C	C/T	NON_SYNONYMOUS_CODING	MISSENSE	MODERATE	LOC_Os04g07770	retrotransposon protein, putative, Ty3-gypsy subclass, expressed	heterozygosity
Chr4	4234409	C	T/T	C/T	NON_SYNONYMOUS_CODING	MISSENSE	MODERATE	LOC_Os04g07944	retrotransposon, putative, centromere-specific, expressed	heterozygosity
Chr4	4248032	T	T/T	T/G	NON_SYNONYMOUS_CODING	MISSENSE	MODERATE	LOC_Os04g07980	transposon protein, putative, CACTA, En/Spm sub-class, expressed	heterozygosity
Chr4	4609592	G	G/G	G/A	STOP_GAINED	NONSENSE	HIGH	LOC_Os04g08520	retrotransposon protein, putative, Ty1-copia subclass, expressed	heterozygosity
Chr4	4783067	C	C/C	C/G	NON_SYNONYMOUS_CODING	MISSENSE	MODERATE	LOC_Os04g08776	retrotransposon protein, putative, Ty3-gypsy subclass, expressed	heterozygosity
Chr4	5072445	C	C/C	C/T	NON_SYNONYMOUS_CODING	MISSENSE	MODERATE	LOC_Os04g09470	retrotransposon protein, putative, Ty3-gypsy subclass, expressed	heterozygosity
Chr4	5073065	T	A/A	T/A	NON_SYNONYMOUS_CODING	MISSENSE	MODERATE	LOC_Os04g09470	retrotransposon protein, putative, Ty3-gypsy subclass, expressed	heterozygosity
Chr4	5194684	A	G/G	A/G	NON_SYNONYMOUS_CODING	MISSENSE	MODERATE	LOC_Os04g09680	caffeic acid 3-O-methyltransferase, putative, expressed	heterozygosity
Chr4	5378981	C	T/T	C/T	NON_SYNONYMOUS_CODING	MISSENSE	MODERATE	LOC_Os04g09990	hypothetical protein	heterozygosity
Chr4	5379019	A	G/G	A/G	NON_SYNONYMOUS_CODING	MISSENSE	MODERATE	LOC_Os04g09990	hypothetical protein	heterozygosity
Chr4	5379031	G	A/A	G/A	NON_SYNONYMOUS_CODING	MISSENSE	MODERATE	LOC_Os04g09990	hypothetical protein	heterozygosity
Chr4	5379043	A	G/G	A/G	NON_SYNONYMOUS_CODING	MISSENSE	MODERATE	LOC_Os04g09990	hypothetical protein	heterozygosity
Chr4	5379074	T	G/G	T/G	NON_SYNONYMOUS_CODING	MISSENSE	MODERATE	LOC_Os04g09990	hypothetical protein	heterozygosity
Chr4	5886210	C	C/C	C/T	NON_SYNONYMOUS_CODING	MISSENSE	MODERATE	LOC_Os04g10850	retrotransposon protein, putative, Ty3-gypsy subclass, expressed	heterozygosity
Chr4	6163870	A	A/A	A/G	NON_SYNONYMOUS_CODING	MISSENSE	MODERATE	LOC_Os04g11280	retrotransposon protein, putative, Ty3-gypsy subclass, expressed	heterozygosity
Chr4	6163944	A	A/A	A/G	NON_SYNONYMOUS_CODING	MISSENSE	MODERATE	LOC_Os04g11280	retrotransposon protein, putative, Ty3-gypsy subclass, expressed	heterozygosity
Chr4	6164004	A	A/A	A/G	NON_SYNONYMOUS_CODING	MISSENSE	MODERATE	LOC_Os04g11280	retrotransposon protein, putative, Ty3-gypsy subclass, expressed	heterozygosity
Chr4	6285959	T	C/C	T/C	NON_SYNONYMOUS_CODING	MISSENSE	MODERATE	LOC_Os04g11500	retrotransposon protein, putative, unclassified, expressed	heterozygosity
Chr4	6288371	C	C/C	C/G	NON_SYNONYMOUS_CODING	MISSENSE	MODERATE	LOC_Os04g11500	retrotransposon protein, putative, unclassified, expressed	heterozygosity
Chr4	6525082	T	T/T	T/C	NON_SYNONYMOUS_CODING	MISSENSE	MODERATE	LOC_Os04g11900	expressed protein	heterozygosity
Chr4	6678905	T	T/T	T/A	NON_SYNONYMOUS_CODING	MISSENSE	MODERATE	LOC_Os04g12130	retrotransposon protein, putative, Ty1-copia subclass, expressed	heterozygosity
Chr4	6804645	A	A/A	A/T	NON_SYNONYMOUS_CODING	MISSENSE	MODERATE	LOC_Os04g12320	retrotransposon protein, putative, Ty3-gypsy subclass, expressed	heterozygosity
Chr4	6853926	A	A/A	A/G	NON_SYNONYMOUS_CODING	MISSENSE	MODERATE	LOC_Os04g12410	retrotransposon protein, putative, unclassified, expressed	heterozygosity
Chr4	7240746	A	A/A	A/G	NON_SYNONYMOUS_CODING	MISSENSE	MODERATE	LOC_Os04g13120	retrotransposon protein, putative, unclassified	heterozygosity
Chr4	7261166	A	G/G	A/G	NON_SYNONYMOUS_CODING	MISSENSE	MODERATE	LOC_Os04g13160	OsFBD9 - F-box and FBD domain containing protein, expressed	heterozygosity
Chr4	7402402	T	T/T	T/C	NON_SYNONYMOUS_CODING	MISSENSE	MODERATE	LOC_Os04g13320	retrotransposon protein, putative, unclassified, expressed	heterozygosity
Chr4	7534294	G	G/G	G/A	NON_SYNONYMOUS_CODING	MISSENSE	MODERATE	LOC_Os04g13510	retrotransposon protein, putative, Ty3-gypsy subclass, expressed	heterozygosity
Chr4	7703740	C	C/C	C/G	NON_SYNONYMOUS_CODING	MISSENSE	MODERATE	LOC_Os04g13810	retrotransposon protein, putative, Ty3-gypsy subclass, expressed	heterozygosity
Chr4	7703793	T	T/T	T/A	NON_SYNONYMOUS_CODING	MISSENSE	MODERATE	LOC_Os04g13810	retrotransposon protein, putative, Ty3-gypsy subclass, expressed	heterozygosity
Chr4	7703811	C	C/C	C/T	STOP_GAINED	NONSENSE	HIGH	LOC_Os04g13810	retrotransposon protein, putative, Ty3-gypsy subclass, expressed	heterozygosity
Chr4	7703830	A	A/A	A/G	NON_SYNONYMOUS_CODING	MISSENSE	MODERATE	LOC_Os04g13810	retrotransposon protein, putative, Ty3-gypsy subclass, expressed	heterozygosity
Chr4	7730736	A	A/A	A/G	NON_SYNONYMOUS_CODING	MISSENSE	MODERATE	LOC_Os04g13860	retrotransposon protein, putative, Ty3-gypsy subclass	heterozygosity
Chr4	7730817	T	T/T	T/A	NON_SYNONYMOUS_CODING	MISSENSE	MODERATE	LOC_Os04g13860	retrotransposon protein, putative, Ty3-gypsy subclass	heterozygosity
Chr4	7782077	T	T/T	T/C	NON_SYNONYMOUS_CODING	MISSENSE	MODERATE	LOC_Os04g13930	retrotransposon protein, putative, Ty3-gypsy subclass, expressed	heterozygosity
Chr4	7783265	C	C/C	C/T	NON_SYNONYMOUS_CODING	MISSENSE	MODERATE	LOC_Os04g13930	retrotransposon protein, putative, Ty3-gypsy subclass, expressed	heterozygosity
Chr4	7783273	T	T/T	T/A	NON_SYNONYMOUS_CODING	MISSENSE	MODERATE	LOC_Os04g13930	retrotransposon protein, putative, Ty3-gypsy subclass, expressed	heterozygosity
Chr4	7783923	G	G/G	G/T	NON_SYNONYMOUS_CODING	MISSENSE	MODERATE	LOC_Os04g13930	retrotransposon protein, putative, Ty3-gypsy subclass, expressed	heterozygosity
Chr4	7916098	C	C/C	C/T	NON_SYNONYMOUS_CODING	MISSENSE	MODERATE	LOC_Os04g14160	retrotransposon protein, putative, unclassified	heterozygosity
Chr4	8253002	A	A/A	A/C	NON_SYNONYMOUS_CODING	MISSENSE	MODERATE	LOC_Os04g14700	retrotransposon protein, putative, Ty3-gypsy subclass, expressed	heterozygosity
Chr4	8396089	C	C/C	C/T	NON_SYNONYMOUS_CODING	MISSENSE	MODERATE	LOC_Os04g14930	retrotransposon protein, putative, Ty1-copia subclass	heterozygosity
Chr4	8407816	G	G/G	G/A	NON_SYNONYMOUS_CODING	MISSENSE	MODERATE	LOC_Os04g14960	retrotransposon protein, putative, Ty1-copia subclass, expressed	heterozygosity
Chr4	8635444	T	T/T	T/C	NON_SYNONYMOUS_CODING	MISSENSE	MODERATE	LOC_Os04g15910	hAT dimerisation domain-containing protein, putative, expressed	heterozygosity
Chr4	8661125	T	T/T	T/C	NON_SYNONYMOUS_CODING	MISSENSE	MODERATE	LOC_Os04g15944	retrotransposon protein, putative, Ty3-gypsy subclass, expressed	heterozygosity
Chr4	8661134	C	C/C	C/T	NON_SYNONYMOUS_CODING	MISSENSE	MODERATE	LOC_Os04g15944	retrotransposon protein, putative, Ty3-gypsy subclass, expressed	heterozygosity
Chr4	8693612	A	A/A	A/G	NON_SYNONYMOUS_CODING	MISSENSE	MODERATE	LOC_Os04g16010	transposon protein, putative, CACTA, En/Spm sub-class	heterozygosity
Chr4	8851271	C	C/C	C/G	NON_SYNONYMOUS_CODING	MISSENSE	MODERATE	LOC_Os04g16290	retrotransposon protein, putative, unclassified	heterozygosity
Chr4	8896555	C	C/C	C/A	NON_SYNONYMOUS_CODING	MISSENSE	MODERATE	LOC_Os04g16370	retrotransposon protein, putative, Ty3-gypsy subclass, expressed	heterozygosity
Chr4	8901739	C	C/C	C/T	NON_SYNONYMOUS_CODING	MISSENSE	MODERATE	LOC_Os04g16370	retrotransposon protein, putative, Ty3-gypsy subclass, expressed	heterozygosity
Chr4	8905256	A	A/A	A/C	NON_SYNONYMOUS_CODING	MISSENSE	MODERATE	LOC_Os04g16380	retrotransposon protein, putative, Ty3-gypsy subclass, expressed	heterozygosity
Chr4	9251831	G	G/G	G/A	NON_SYNONYMOUS_CODING	MISSENSE	MODERATE	LOC_Os04g16910	retrotransposon protein, putative, Ty3-gypsy subclass, expressed	heterozygosity
Chr4	9530241	T	T/T	T/C	NON_SYNONYMOUS_CODING	MISSENSE	MODERATE	LOC_Os04g17420	retrotransposon protein, putative, Ty3-gypsy subclass	heterozygosity
Chr4	9719779	A	A/A	A/G	NON_SYNONYMOUS_CODING	MISSENSE	MODERATE	LOC_Os04g17740	transposon protein, putative, unclassified, expressed	heterozygosity
Chr4	10179686	G	G/G	G/A	STOP_GAINED	NONSENSE	HIGH	LOC_Os04g18430	expressed protein	heterozygosity
Chr4	10213939	C	C/C	C/T	NON_SYNONYMOUS_CODING	MISSENSE	MODERATE	LOC_Os04g18480	retrotransposon protein, putative, Ty3-gypsy subclass, expressed	heterozygosity
Chr4	10225730	T	T/T	T/C	NON_SYNONYMOUS_CODING	MISSENSE	MODERATE	LOC_Os04g18490	retrotransposon protein, putative, Ty3-gypsy subclass	heterozygosity
Chr4	10240261	T	T/T	T/C	NON_SYNONYMOUS_CODING	MISSENSE	MODERATE	LOC_Os04g18530	expressed protein	heterozygosity
Chr4	10240481	T	T/T	T/C	NON_SYNONYMOUS_CODING	MISSENSE	MODERATE	LOC_Os04g18530	expressed protein	heterozygosity
Chr4	10240487	T	T/T	T/C	NON_SYNONYMOUS_CODING	MISSENSE	MODERATE	LOC_Os04g18530	expressed protein	heterozygosity
Chr4	10240499	T	T/T	T/G	NON_SYNONYMOUS_CODING	MISSENSE	MODERATE	LOC_Os04g18530	expressed protein	heterozygosity
Chr4	10240508	A	A/A	A/G	NON_SYNONYMOUS_CODING	MISSENSE	MODERATE	LOC_Os04g18530	expressed protein	heterozygosity
Chr4	10240515	G	G/G	G/A	NON_SYNONYMOUS_CODING	MISSENSE	MODERATE	LOC_Os04g18530	expressed protein	heterozygosity
Chr4	10358566	T	T/T	T/C	NON_SYNONYMOUS_CODING	MISSENSE	MODERATE	LOC_Os04g18700	retrotransposon protein, putative, Ty3-gypsy subclass, expressed	heterozygosity
Chr4	10360549	T	T/T	T/C	NON_SYNONYMOUS_CODING	MISSENSE	MODERATE	LOC_Os04g18700	retrotransposon protein, putative, Ty3-gypsy subclass, expressed	heterozygosity
Chr4	10360960	A	A/A	A/T	NON_SYNONYMOUS_CODING	MISSENSE	MODERATE	LOC_Os04g18700	retrotransposon protein, putative, Ty3-gypsy subclass, expressed	heterozygosity
Chr4	10360972	T	T/T	T/C	NON_SYNONYMOUS_CODING	MISSENSE	MODERATE	LOC_Os04g18700	retrotransposon protein, putative, Ty3-gypsy subclass, expressed	heterozygosity
Chr4	10729043	C	C/C	C/T	STOP_GAINED	NONSENSE	HIGH	LOC_Os04g19280	retrotransposon protein, putative, unclassified, expressed	heterozygosity
Chr4	10804750	T	T/T	T/A	NON_SYNONYMOUS_CODING	MISSENSE	MODERATE	LOC_Os04g19390	retrotransposon protein, putative, unclassified, expressed	heterozygosity
Chr4	10804784	G	G/G	G/T	NON_SYNONYMOUS_CODING	MISSENSE	MODERATE	LOC_Os04g19390	retrotransposon protein, putative, unclassified, expressed	heterozygosity
Chr4	10805163	G	G/G	G/A	NON_SYNONYMOUS_CODING	MISSENSE	MODERATE	LOC_Os04g19390	retrotransposon protein, putative, unclassified, expressed	heterozygosity
Chr4	10923434	G	G/G	G/A	NON_SYNONYMOUS_CODING	MISSENSE	MODERATE	LOC_Os04g19610	retrotransposon protein, putative, Ty3-gypsy subclass, expressed	heterozygosity
Chr4	11016786	G	G/G	G/A	NON_SYNONYMOUS_CODING	MISSENSE	MODERATE	LOC_Os04g19720	retrotransposon protein, putative, unclassified, expressed	heterozygosity
Chr4	11029496	C	C/C	C/G	NON_SYNONYMOUS_CODING	MISSENSE	MODERATE	LOC_Os04g19740	transketolase, chloroplast precursor, putative, expressed	heterozygosity
Chr4	11044777	T	T/T	T/C	NON_SYNONYMOUS_CODING	MISSENSE	MODERATE	LOC_Os04g19770	retrotransposon protein, putative, unclassified	heterozygosity
Chr4	11146358	G	G/G	G/A	NON_SYNONYMOUS_CODING	MISSENSE	MODERATE	LOC_Os04g19990	retrotransposon protein, putative, unclassified, expressed	heterozygosity
Chr4	11219636	C	C/C	C/T	STOP_GAINED	NONSENSE	HIGH	LOC_Os04g20140	retrotransposon, putative, centromere-specific, expressed	heterozygosity
Chr4	11223382	C	C/C	C/T	NON_SYNONYMOUS_CODING	MISSENSE	MODERATE	LOC_Os04g20150	retrotransposon, putative, centromere-specific, expressed	heterozygosity
Chr4	11544951	C	C/C	C/T	NON_SYNONYMOUS_CODING	MISSENSE	MODERATE	LOC_Os04g20630	nucleic acid binding protein, putative	heterozygosity
Chr4	11544971	A	A/A	A/G	NON_SYNONYMOUS_CODING	MISSENSE	MODERATE	LOC_Os04g20630	nucleic acid binding protein, putative	heterozygosity
Chr4	11544978	G	G/G	G/A	NON_SYNONYMOUS_CODING	MISSENSE	MODERATE	LOC_Os04g20630	nucleic acid binding protein, putative	heterozygosity
Chr4	11545374	G	G/G	G/A	NON_SYNONYMOUS_CODING	MISSENSE	MODERATE	LOC_Os04g20630	nucleic acid binding protein, putative	heterozygosity
Chr4	11617489	C	C/C	C/T	NON_SYNONYMOUS_CODING	MISSENSE	MODERATE	LOC_Os04g20720	retrotransposon, putative, centromere-specific, expressed	heterozygosity
Chr4	11617852	C	C/C	C/G	NON_SYNONYMOUS_CODING	MISSENSE	MODERATE	LOC_Os04g20720	retrotransposon, putative, centromere-specific, expressed	heterozygosity
Chr4	11723156	A	A/A	A/C	NON_SYNONYMOUS_CODING	MISSENSE	MODERATE	LOC_Os04g20890	retrotransposon protein, putative, unclassified, expressed	heterozygosity
Chr4	11723163	C	C/C	C/T	NON_SYNONYMOUS_CODING	MISSENSE	MODERATE	LOC_Os04g20890	retrotransposon protein, putative, unclassified, expressed	heterozygosity
Chr4	11757601	G	G/G	G/A	NON_SYNONYMOUS_CODING	MISSENSE	MODERATE	LOC_Os04g20950	retrotransposon protein, putative, unclassified, expressed	heterozygosity
Chr4	11845735	C	C/C	C/T	NON_SYNONYMOUS_CODING	MISSENSE	MODERATE	LOC_Os04g21080	retrotransposon protein, putative, unclassified, expressed	heterozygosity
Chr4	11958761	A	A/A	A/G	NON_SYNONYMOUS_CODING	MISSENSE	MODERATE	LOC_Os04g21210	retrotransposon protein, putative, Ty3-gypsy subclass, expressed	heterozygosity
Chr4	12015321	T	T/T	T/A	NON_SYNONYMOUS_CODING	MISSENSE	MODERATE	LOC_Os04g21300	transposon protein, putative, unclassified	heterozygosity
Chr4	12148262	C	C/C	C/G	NON_SYNONYMOUS_CODING	MISSENSE	MODERATE	LOC_Os04g21480	retrotransposon protein, putative, unclassified, expressed	heterozygosity
Chr4	12314102	G	C/C	G/C	NON_SYNONYMOUS_CODING	MISSENSE	MODERATE	LOC_Os04g21760	retrotransposon protein, putative, Ty3-gypsy subclass, expressed	heterozygosity
Chr4	12314113	G	G/G	G/A	NON_SYNONYMOUS_CODING	MISSENSE	MODERATE	LOC_Os04g21760	retrotransposon protein, putative, Ty3-gypsy subclass, expressed	heterozygosity
Chr4	12318468	T	A/A	T/A	NON_SYNONYMOUS_CODING	MISSENSE	MODERATE	LOC_Os04g21770	retrotransposon protein, putative, Ty3-gypsy subclass, expressed	heterozygosity
Chr4	12457546	G	G/G	G/A	NON_SYNONYMOUS_CODING	MISSENSE	MODERATE	LOC_Os04g22000	retrotransposon protein, putative, Ty3-gypsy subclass, expressed	heterozygosity
Chr4	12457562	A	A/A	A/G	NON_SYNONYMOUS_CODING	MISSENSE	MODERATE	LOC_Os04g22000	retrotransposon protein, putative, Ty3-gypsy subclass, expressed	heterozygosity
Chr4	13052062	T	T/T	T/C	NON_SYNONYMOUS_CODING	MISSENSE	MODERATE	LOC_Os04g22990	retrotransposon protein, putative, unclassified, expressed	heterozygosity
Chr4	13107616	C	C/C	C/T	NON_SYNONYMOUS_CODING	MISSENSE	MODERATE	LOC_Os04g23070	retrotransposon protein, putative, Ty1-copia subclass, expressed	heterozygosity
Chr4	13130222	T	T/T	T/C	NON_SYNONYMOUS_CODING	MISSENSE	MODERATE	LOC_Os04g23100	expressed protein	heterozygosity
Chr4	13130444	A	A/A	A/C	NON_SYNONYMOUS_CODING	MISSENSE	MODERATE	LOC_Os04g23100	expressed protein	heterozygosity
Chr4	13292231	A	A/A	A/C	NON_SYNONYMOUS_CODING	MISSENSE	MODERATE	LOC_Os04g23280	transposon protein, putative, CACTA, En/Spm sub-class, expressed	heterozygosity
Chr4	13292239	C	C/C	C/G	NON_SYNONYMOUS_CODING	MISSENSE	MODERATE	LOC_Os04g23280	transposon protein, putative, CACTA, En/Spm sub-class, expressed	heterozygosity
Chr4	13299079	C	C/C	C/T	NON_SYNONYMOUS_CODING	MISSENSE	MODERATE	LOC_Os04g23300	retrotransposon protein, putative, Ty3-gypsy subclass, expressed	heterozygosity
Chr4	13536983	T	T/T	T/C	NON_SYNONYMOUS_CODING	MISSENSE	MODERATE	LOC_Os04g23660	ligA, putative, expressed	heterozygosity
Chr4	13687009	A	A/A	A/G	NON_SYNONYMOUS_CODING	MISSENSE	MODERATE	LOC_Os04g23930	retrotransposon protein, putative, unclassified, expressed	heterozygosity
Chr4	13957896	T	T/T	T/C	NON_SYNONYMOUS_CODING	MISSENSE	MODERATE	LOC_Os04g24360	hypothetical protein	heterozygosity
Chr4	13957937	T	T/T	T/C	NON_SYNONYMOUS_CODING	MISSENSE	MODERATE	LOC_Os04g24360	hypothetical protein	heterozygosity
Chr4	14117636	C	C/C	C/T	NON_SYNONYMOUS_CODING	MISSENSE	MODERATE	LOC_Os04g24580	retrotransposon protein, putative, Ty3-gypsy subclass, expressed	heterozygosity
Chr4	14126671	G	G/G	G/A	NON_SYNONYMOUS_CODING	MISSENSE	MODERATE	LOC_Os04g24590	retrotransposon protein, putative, Ty3-gypsy subclass, expressed	heterozygosity
Chr4	14586688	C	T/T	C/T	NON_SYNONYMOUS_CODING	MISSENSE	MODERATE	LOC_Os04g25230	hypothetical protein	heterozygosity
Chr4	14613151	C	T/T	C/T	STOP_GAINED	NONSENSE	HIGH	LOC_Os04g25280	retrotransposon protein, putative, unclassified, expressed	heterozygosity
Chr4	14846116	T	T/T	T/C	NON_SYNONYMOUS_CODING	MISSENSE	MODERATE	LOC_Os04g25610	retrotransposon protein, putative, unclassified, expressed	heterozygosity
Chr4	14848769	C	C/C	C/T	NON_SYNONYMOUS_CODING	MISSENSE	MODERATE	LOC_Os04g25620	transposon protein, putative, CACTA, En/Spm sub-class	heterozygosity
Chr4	14946404	A	A/A	A/G	NON_SYNONYMOUS_CODING	MISSENSE	MODERATE	LOC_Os04g25780	retrotransposon protein, putative, unclassified, expressed	heterozygosity
Chr4	15243584	T	T/T	T/G	NON_SYNONYMOUS_CODING	MISSENSE	MODERATE	LOC_Os04g26140	retrotransposon protein, putative, unclassified	heterozygosity
Chr4	15386764	G	G/G	G/A	NON_SYNONYMOUS_CODING	MISSENSE	MODERATE	LOC_Os04g26370	retrotransposon protein, putative, Ty3-gypsy subclass	heterozygosity
Chr4	15995129	C	T/T	C/T	NON_SYNONYMOUS_CODING	MISSENSE	MODERATE	LOC_Os04g27034	retrotransposon protein, putative, unclassified	heterozygosity
Chr4	16040114	C	C/C	C/T	NON_SYNONYMOUS_CODING	MISSENSE	MODERATE	LOC_Os04g27094	retrotransposon protein, putative, unclassified, expressed	heterozygosity
Chr4	16214208	T	C/C	T/C	NON_SYNONYMOUS_CODING	MISSENSE	MODERATE	LOC_Os04g27430	terpene synthase, putative, expressed	heterozygosity
Chr4	16214233	A	C/C	A/C	NON_SYNONYMOUS_CODING	MISSENSE	MODERATE	LOC_Os04g27430	terpene synthase, putative, expressed	heterozygosity
Chr4	16214306	C	T/T	C/T	NON_SYNONYMOUS_CODING	MISSENSE	MODERATE	LOC_Os04g27430	terpene synthase, putative, expressed	heterozygosity
Chr4	16310035	C	C/C	C/T	NON_SYNONYMOUS_CODING	MISSENSE	MODERATE	LOC_Os04g27560	retrotransposon protein, putative, Ty3-gypsy subclass, expressed	heterozygosity
Chr4	16563664	G	G/G	G/A	NON_SYNONYMOUS_CODING	MISSENSE	MODERATE	LOC_Os04g28050	expressed protein	heterozygosity
Chr4	16971239	C	T/T	C/T	STOP_GAINED	NONSENSE	HIGH	LOC_Os04g28650	transposon protein, putative, CACTA, En/Spm sub-class, expressed	heterozygosity
Chr4	17123088	T	T/T	T/G	NON_SYNONYMOUS_CODING	MISSENSE	MODERATE	LOC_Os04g28880	retrotransposon protein, putative, Ty3-gypsy subclass, expressed	heterozygosity
Chr4	17124510	G	A/A	G/A	NON_SYNONYMOUS_CODING	MISSENSE	MODERATE	LOC_Os04g28890	retrotransposon protein, putative, unclassified	heterozygosity
Chr4	17127616	C	C/C	C/A	NON_SYNONYMOUS_CODING	MISSENSE	MODERATE	LOC_Os04g28900	retrotransposon protein, putative, unclassified, expressed	heterozygosity
Chr4	17477700	G	A/A	G/A	NON_SYNONYMOUS_CODING	MISSENSE	MODERATE	LOC_Os04g29400	hypothetical protein	heterozygosity
Chr4	17477739	T	C/C	T/C	NON_SYNONYMOUS_CODING	MISSENSE	MODERATE	LOC_Os04g29400	hypothetical protein	heterozygosity
Chr4	17525674	C	A/A	C/A	NON_SYNONYMOUS_CODING	MISSENSE	MODERATE	LOC_Os04g29469	retrotransposon protein, putative, unclassified, expressed	heterozygosity
Chr4	17525809	C	T/T	C/T	NON_SYNONYMOUS_CODING	MISSENSE	MODERATE	LOC_Os04g29469	retrotransposon protein, putative, unclassified, expressed	heterozygosity
Chr4	17525818	T	C/C	T/C	NON_SYNONYMOUS_CODING	MISSENSE	MODERATE	LOC_Os04g29469	retrotransposon protein, putative, unclassified, expressed	heterozygosity
Chr4	17536829	T	C/C	T/C	NON_SYNONYMOUS_CODING	MISSENSE	MODERATE	LOC_Os04g29510	expressed protein	heterozygosity
Chr4	17555674	A	G/G	A/G	NON_SYNONYMOUS_CODING	MISSENSE	MODERATE	LOC_Os04g29540	retrotransposon protein, putative, unclassified, expressed	heterozygosity
Chr4	17589327	A	G/G	A/G	NON_SYNONYMOUS_CODING	MISSENSE	MODERATE	LOC_Os04g29580	OsWAK37 - OsWAK short gene, expressed	heterozygosity
Chr4	17589357	T	G/G	T/G	NON_SYNONYMOUS_CODING	MISSENSE	MODERATE	LOC_Os04g29580	OsWAK37 - OsWAK short gene, expressed	heterozygosity
Chr4	17637242	C	T/T	C/T	SPLICE_SITE_ACCEPTOR	NONE	HIGH	LOC_Os04g29630	transposon protein, putative, unclassified, expressed	heterozygosity
Chr4	17646297	G	A/A	G/A	NON_SYNONYMOUS_CODING	MISSENSE	MODERATE	LOC_Os04g29650	retrotransposon protein, putative, Ty3-gypsy subclass, expressed	heterozygosity
Chr4	17646304	C	T/T	C/T	NON_SYNONYMOUS_CODING	MISSENSE	MODERATE	LOC_Os04g29650	retrotransposon protein, putative, Ty3-gypsy subclass, expressed	heterozygosity
Chr4	17646349	A	G/G	A/G	NON_SYNONYMOUS_CODING	MISSENSE	MODERATE	LOC_Os04g29650	retrotransposon protein, putative, Ty3-gypsy subclass, expressed	heterozygosity
Chr4	17646357	G	A/A	G/A	NON_SYNONYMOUS_CODING	MISSENSE	MODERATE	LOC_Os04g29650	retrotransposon protein, putative, Ty3-gypsy subclass, expressed	heterozygosity
Chr4	17692307	C	T/T	C/T	NON_SYNONYMOUS_CODING	MISSENSE	MODERATE	LOC_Os04g29700	retrotransposon protein, putative, Ty3-gypsy subclass, expressed	heterozygosity
Chr4	17799586	C	A/A	C/A	NON_SYNONYMOUS_CODING	MISSENSE	MODERATE	LOC_Os04g29860	expressed protein	heterozygosity
Chr4	18700581	T	T/T	T/C	NON_SYNONYMOUS_CODING	MISSENSE	MODERATE	LOC_Os04g31260	hypothetical protein	heterozygosity
Chr4	19089473	C	C/C	C/T	NON_SYNONYMOUS_CODING	MISSENSE	MODERATE	LOC_Os04g31890	retrotransposon protein, putative, Ty3-gypsy subclass	heterozygosity
Chr4	19725552	G	G/G	G/A	NON_SYNONYMOUS_CODING	MISSENSE	MODERATE	LOC_Os04g32720	retrotransposon protein, putative, unclassified, expressed	heterozygosity
Chr4	19973059	T	C/C	T/C	NON_SYNONYMOUS_CODING	MISSENSE	MODERATE	LOC_Os04g33010	transposon protein, putative, unclassified, expressed	heterozygosity
Chr4	20215393	G	A/A	G/A	NON_SYNONYMOUS_CODING	MISSENSE	MODERATE	LOC_Os04g33380	expressed protein	heterozygosity
Chr4	22069059	C	C/C	C/T	STOP_GAINED	NONSENSE	HIGH	LOC_Os04g36580	retrotransposon protein, putative, unclassified, expressed	heterozygosity
Chr4	22071936	G	G/G	G/T	NON_SYNONYMOUS_CODING	MISSENSE	MODERATE	LOC_Os04g36580	retrotransposon protein, putative, unclassified, expressed	heterozygosity
Chr4	22071975	C	C/C	C/T	NON_SYNONYMOUS_CODING	MISSENSE	MODERATE	LOC_Os04g36580	retrotransposon protein, putative, unclassified, expressed	heterozygosity
Chr4	22675096	G	G/G	G/A	NON_SYNONYMOUS_CODING	MISSENSE	MODERATE	LOC_Os04g38090	retrotransposon protein, putative, Ty3-gypsy subclass, expressed	heterozygosity
Chr4	23355267	A	A/A	A/C	NON_SYNONYMOUS_CODING	MISSENSE	MODERATE	LOC_Os04g39250	RNA recognition motif family protein, expressed	heterozygosity
Chr4	24558127	G	G/G	G/A	NON_SYNONYMOUS_CODING	MISSENSE	MODERATE	LOC_Os04g41430	retrotransposon protein, putative, unclassified	heterozygosity
Chr4	24558196	C	C/C	C/T	NON_SYNONYMOUS_CODING	MISSENSE	MODERATE	LOC_Os04g41430	retrotransposon protein, putative, unclassified	heterozygosity
Chr4	24558614	A	A/A	A/G	STOP_LOST	MISSENSE	HIGH	LOC_Os04g41430	retrotransposon protein, putative, unclassified	heterozygosity
Chr4	24732556	G	G/G	G/A	NON_SYNONYMOUS_CODING	MISSENSE	MODERATE	LOC_Os04g41720	retrotransposon, putative, centromere-specific, expressed	heterozygosity
Chr4	24734965	C	C/C	C/A	NON_SYNONYMOUS_CODING	MISSENSE	MODERATE	LOC_Os04g41730	retrotransposon protein, putative, Ty1-copia subclass, expressed	heterozygosity
Chr4	24737066	T	T/T	T/G	NON_SYNONYMOUS_CODING	MISSENSE	MODERATE	LOC_Os04g41730	retrotransposon protein, putative, Ty1-copia subclass, expressed	heterozygosity
Chr4	26067958	G	A/A	G/A	NON_SYNONYMOUS_CODING	MISSENSE	MODERATE	LOC_Os04g43980	retrotransposon protein, putative, unclassified, expressed	heterozygosity
Chr4	27173560	G	G/G	G/C	NON_SYNONYMOUS_CODING	MISSENSE	MODERATE	LOC_Os04g45890	retrotransposon protein, putative, unclassified, expressed	heterozygosity
Chr4	28982147	G	A/A	G/A	STOP_GAINED	NONSENSE	HIGH	LOC_Os04g48640	retrotransposon protein, putative, Ty3-gypsy subclass, expressed	heterozygosity
Chr4	28982568	A	A/A	A/T	NON_SYNONYMOUS_CODING	MISSENSE	MODERATE	LOC_Os04g48640	retrotransposon protein, putative, Ty3-gypsy subclass, expressed	heterozygosity
Chr4	28982582	G	G/G	G/C	NON_SYNONYMOUS_CODING	MISSENSE	MODERATE	LOC_Os04g48640	retrotransposon protein, putative, Ty3-gypsy subclass, expressed	heterozygosity
Chr4	29169636	A	A/A	A/G	NON_SYNONYMOUS_CODING	MISSENSE	MODERATE	LOC_Os04g48900	retrotransposon protein, putative, Ty3-gypsy subclass, expressed	heterozygosity
Chr4	29599343	T	T/T	T/C	NON_SYNONYMOUS_CODING	MISSENSE	MODERATE	LOC_Os04g49640	retrotransposon protein, putative, Ty1-copia subclass, expressed	heterozygosity
Chr4	29934505	T	T/T	T/C	NON_SYNONYMOUS_CODING	MISSENSE	MODERATE	LOC_Os04g50172	retrotransposon protein, putative, unclassified, expressed	heterozygosity
Chr4	29950272	A	G/G	A/G	NON_SYNONYMOUS_CODING	MISSENSE	MODERATE	LOC_Os04g50192	retrotransposon protein, putative, LINE subclass, expressed	heterozygosity
Chr4	30565266	A	G/G	A/G	NON_SYNONYMOUS_CODING	MISSENSE	MODERATE	LOC_Os04g51590	retrotransposon protein, putative, unclassified, expressed	heterozygosity
Chr4	32102580	T	T/T	T/C	NON_SYNONYMOUS_CODING	MISSENSE	MODERATE	LOC_Os04g53880	retrotransposon protein, putative, unclassified, expressed	heterozygosity
Chr4	32261554	A	A/A	A/C	NON_SYNONYMOUS_CODING	MISSENSE	MODERATE	LOC_Os04g54150	retrotransposon protein, putative, unclassified, expressed	heterozygosity
Chr4	32267540	G	G/G	G/A	NON_SYNONYMOUS_CODING	MISSENSE	MODERATE	LOC_Os04g54160	retrotransposon protein, putative, unclassified, expressed	heterozygosity
Chr4	32520473	C	T/T	C/T	NON_SYNONYMOUS_CODING	MISSENSE	MODERATE	LOC_Os04g54660	retrotransposon protein, putative, unclassified, expressed	heterozygosity
Chr4	32545720	A	G/G	A/G	NON_SYNONYMOUS_CODING	MISSENSE	MODERATE	LOC_Os04g54720	expressed protein	heterozygosity
Chr4	32545728	G	A/A	G/A	NON_SYNONYMOUS_CODING	MISSENSE	MODERATE	LOC_Os04g54720	expressed protein	heterozygosity
Chr4	32545765	A	G/G	A/G	NON_SYNONYMOUS_CODING	MISSENSE	MODERATE	LOC_Os04g54720	expressed protein	heterozygosity
Chr4	32571015	A	G/G	A/G	NON_SYNONYMOUS_CODING	MISSENSE	MODERATE	LOC_Os04g54780	retrotransposon protein, putative, Ty3-gypsy subclass, expressed	heterozygosity
Chr4	32571321	A	A/A	A/T	NON_SYNONYMOUS_CODING	MISSENSE	MODERATE	LOC_Os04g54780	retrotransposon protein, putative, Ty3-gypsy subclass, expressed	heterozygosity
Chr4	32626909	A	A/A	A/C	NON_SYNONYMOUS_CODING	MISSENSE	MODERATE	LOC_Os04g54850	pectinesterase, putative, expressed	heterozygosity
Chr4	33542341	T	T/T	T/A	NON_SYNONYMOUS_CODING	MISSENSE	MODERATE	LOC_Os04g56260	retrotransposon protein, putative, Ty3-gypsy subclass, expressed	heterozygosity
Chr4	33560763	C	C/C	C/T	NON_SYNONYMOUS_CODING	MISSENSE	MODERATE	LOC_Os04g56290	aldose 1-epimerase, putative, expressed	heterozygosity
Chr4	33560787	G	G/G	G/A	NON_SYNONYMOUS_CODING	MISSENSE	MODERATE	LOC_Os04g56290	aldose 1-epimerase, putative, expressed	heterozygosity
Chr5	394899	A	A/A	A/G	NON_SYNONYMOUS_CODING	MISSENSE	MODERATE	LOC_Os05g01660	retrotransposon protein, putative, unclassified, expressed	heterozygosity
Chr5	394935	G	G/G	G/A	NON_SYNONYMOUS_CODING	MISSENSE	MODERATE	LOC_Os05g01660	retrotransposon protein, putative, unclassified, expressed	heterozygosity
Chr5	394947	C	C/C	C/T	NON_SYNONYMOUS_CODING	MISSENSE	MODERATE	LOC_Os05g01660	retrotransposon protein, putative, unclassified, expressed	heterozygosity
Chr5	394955	A	A/A	A/G	NON_SYNONYMOUS_CODING	MISSENSE	MODERATE	LOC_Os05g01660	retrotransposon protein, putative, unclassified, expressed	heterozygosity
Chr5	754819	G	G/G	G/T	NON_SYNONYMOUS_CODING	MISSENSE	MODERATE	LOC_Os05g02340	retrotransposon protein, putative, Ty3-gypsy subclass, expressed	heterozygosity
Chr5	1376434	G	G/G	G/A	NON_SYNONYMOUS_CODING	MISSENSE	MODERATE	LOC_Os05g03350	retrotransposon protein, putative, unclassified, expressed	heterozygosity
Chr5	1983543	A	A/A	A/G	NON_SYNONYMOUS_CODING	MISSENSE	MODERATE	LOC_Os05g04350	retrotransposon protein, putative, unclassified, expressed	heterozygosity
Chr5	1983549	A	A/A	A/G	NON_SYNONYMOUS_CODING	MISSENSE	MODERATE	LOC_Os05g04350	retrotransposon protein, putative, unclassified, expressed	heterozygosity
Chr5	2329871	G	A/A	G/A	NON_SYNONYMOUS_CODING	MISSENSE	MODERATE	LOC_Os05g04840	expressed protein	heterozygosity
Chr5	2538191	C	G/G	C/G	NON_SYNONYMOUS_CODING	MISSENSE	MODERATE	LOC_Os05g05210	WD domain, G-beta repeat domain containing protein, expressed	heterozygosity
Chr5	2601598	C	T/T	C/T	NON_SYNONYMOUS_CODING	MISSENSE	MODERATE	LOC_Os05g05280	zinc finger family protein, putative, expressed	heterozygosity
Chr5	2965880	G	A/A	G/A	NON_SYNONYMOUS_CODING	MISSENSE	MODERATE	LOC_Os05g05910	retrotransposon protein, putative, unclassified, expressed	heterozygosity
Chr5	3180303	G	A/A	G/A	NON_SYNONYMOUS_CODING	MISSENSE	MODERATE	LOC_Os05g06250	expressed protein	heterozygosity
Chr5	3252256	A	C/C	A/C	NON_SYNONYMOUS_CODING	MISSENSE	MODERATE	LOC_Os05g06350	importin subunit alpha, putative, expressed	heterozygosity
Chr5	3394069	T	C/C	T/C	NON_SYNONYMOUS_CODING	MISSENSE	MODERATE	LOC_Os05g06570	retrotransposon protein, putative, Ty3-gypsy subclass, expressed	heterozygosity
Chr5	3400227	A	G/G	A/G	NON_SYNONYMOUS_CODING	MISSENSE	MODERATE	LOC_Os05g06580	retrotransposon protein, putative, unclassified, expressed	heterozygosity
Chr5	4077680	C	T/T	C/T	STOP_GAINED	NONSENSE	HIGH	LOC_Os05g07600	expressed protein	heterozygosity
Chr5	4350413	C	T/T	C/T	NON_SYNONYMOUS_CODING	MISSENSE	MODERATE	LOC_Os05g08040	retrotransposon protein, putative, unclassified, expressed	heterozygosity
Chr5	4350681	T	C/C	T/C	NON_SYNONYMOUS_CODING	MISSENSE	MODERATE	LOC_Os05g08040	retrotransposon protein, putative, unclassified, expressed	heterozygosity
Chr5	4432368	G	T/T	G/T	NON_SYNONYMOUS_CODING	MISSENSE	MODERATE	LOC_Os05g08130	retrotransposon protein, putative, Ty3-gypsy subclass, expressed	heterozygosity
Chr5	4457604	T	A/A	T/A	NON_SYNONYMOUS_CODING	MISSENSE	MODERATE	LOC_Os05g08170	retrotransposon protein, putative, Ty3-gypsy subclass, expressed	heterozygosity
Chr5	4556878	C	T/T	C/T	NON_SYNONYMOUS_CODING	MISSENSE	MODERATE	LOC_Os05g08350	OsFBX162 - F-box domain containing protein, expressed	heterozygosity
Chr5	4625351	C	T/T	C/T	NON_SYNONYMOUS_CODING	MISSENSE	MODERATE	LOC_Os05g08470	expressed protein	heterozygosity
Chr5	4758011	C	T/T	C/T	NON_SYNONYMOUS_CODING	MISSENSE	MODERATE	LOC_Os05g08694	retrotransposon protein, putative, unclassified, expressed	heterozygosity
Chr5	4758058	A	G/G	A/G	NON_SYNONYMOUS_CODING	MISSENSE	MODERATE	LOC_Os05g08694	retrotransposon protein, putative, unclassified, expressed	heterozygosity
Chr5	4759673	A	G/G	A/G	NON_SYNONYMOUS_CODING	MISSENSE	MODERATE	LOC_Os05g08694	retrotransposon protein, putative, unclassified, expressed	heterozygosity
Chr5	4992806	T	T/T	T/C	NON_SYNONYMOUS_CODING	MISSENSE	MODERATE	LOC_Os05g09010	retrotransposon protein, putative, unclassified, expressed	heterozygosity
Chr5	5009600	G	A/A	G/A	NON_SYNONYMOUS_CODING	MISSENSE	MODERATE	LOC_Os05g09030	transposon protein, putative, unclassified, expressed	heterozygosity
Chr5	5153749	T	T/T	T/C	NON_SYNONYMOUS_CODING	MISSENSE	MODERATE	LOC_Os05g09220	transposon protein, putative, CACTA, En/Spm sub-class, expressed	heterozygosity
Chr5	5204122	A	A/A	A/T	NON_SYNONYMOUS_CODING	MISSENSE	MODERATE	LOC_Os05g09320	transposon protein, putative, CACTA, En/Spm sub-class, expressed	heterozygosity
Chr5	5204129	C	C/C	C/T	NON_SYNONYMOUS_CODING	MISSENSE	MODERATE	LOC_Os05g09320	transposon protein, putative, CACTA, En/Spm sub-class, expressed	heterozygosity
Chr5	5204350	C	C/C	C/T	STOP_GAINED	NONSENSE	HIGH	LOC_Os05g09320	transposon protein, putative, CACTA, En/Spm sub-class, expressed	heterozygosity
Chr5	5206386	C	C/C	C/T	STOP_GAINED	NONSENSE	HIGH	LOC_Os05g09320	transposon protein, putative, CACTA, En/Spm sub-class, expressed	heterozygosity
Chr5	5207210	T	T/T	T/C	NON_SYNONYMOUS_CODING	MISSENSE	MODERATE	LOC_Os05g09320	transposon protein, putative, CACTA, En/Spm sub-class, expressed	heterozygosity
Chr5	5608956	G	C/C	G/C	NON_SYNONYMOUS_CODING	MISSENSE	MODERATE	LOC_Os05g10270	expressed protein	heterozygosity
Chr5	5832344	C	T/T	C/T	NON_SYNONYMOUS_CODING	MISSENSE	MODERATE	LOC_Os05g10660	transposon protein, putative, CACTA, En/Spm sub-class, expressed	heterozygosity
Chr5	6026096	G	G/G	G/A	NON_SYNONYMOUS_CODING	MISSENSE	MODERATE	LOC_Os05g10870	retrotransposon protein, putative, unclassified, expressed	heterozygosity
Chr5	6123878	T	T/T	T/C	NON_SYNONYMOUS_CODING	MISSENSE	MODERATE	LOC_Os05g10970	retrotransposon protein, putative, unclassified	heterozygosity
Chr5	6241104	G	G/G	G/T	NON_SYNONYMOUS_CODING	MISSENSE	MODERATE	LOC_Os05g11110	retrotransposon protein, putative, unclassified, expressed	heterozygosity
Chr5	6897200	C	C/C	C/T	NON_SYNONYMOUS_CODING	MISSENSE	MODERATE	LOC_Os05g12060	retrotransposon protein, putative, unclassified, expressed	heterozygosity
Chr5	6899543	A	A/A	A/G	NON_SYNONYMOUS_CODING	MISSENSE	MODERATE	LOC_Os05g12060	retrotransposon protein, putative, unclassified, expressed	heterozygosity
Chr5	6899670	G	G/G	G/A	NON_SYNONYMOUS_CODING	MISSENSE	MODERATE	LOC_Os05g12060	retrotransposon protein, putative, unclassified, expressed	heterozygosity
Chr5	6899685	T	T/T	T/C	NON_SYNONYMOUS_CODING	MISSENSE	MODERATE	LOC_Os05g12060	retrotransposon protein, putative, unclassified, expressed	heterozygosity
Chr5	7233196	G	G/G	G/A	NON_SYNONYMOUS_CODING	MISSENSE	MODERATE	LOC_Os05g12600	expressed protein	heterozygosity
Chr5	7531064	T	T/T	T/C	NON_SYNONYMOUS_CODING	MISSENSE	MODERATE	LOC_Os05g13570	retrotransposon protein, putative, unclassified, expressed	heterozygosity
Chr5	7612669	A	A/A	A/C	NON_SYNONYMOUS_CODING	MISSENSE	MODERATE	LOC_Os05g13740	retrotransposon protein, putative, unclassified	heterozygosity
Chr5	8206146	A	A/A	A/G	NON_SYNONYMOUS_CODING	MISSENSE	MODERATE	LOC_Os05g14510	retrotransposon protein, putative, unclassified, expressed	heterozygosity
Chr5	8397444	G	G/G	G/A	NON_SYNONYMOUS_CODING	MISSENSE	MODERATE	LOC_Os05g14790	retrotransposon protein, putative, Ty3-gypsy subclass, expressed	heterozygosity
Chr5	8683368	T	T/T	T/G	NON_SYNONYMOUS_CODING	MISSENSE	MODERATE	LOC_Os05g15320	transposon protein, putative, CACTA, En/Spm sub-class, expressed	heterozygosity
Chr5	9017021	A	A/A	A/G	NON_SYNONYMOUS_CODING	MISSENSE	MODERATE	LOC_Os05g15970	retrotransposon protein, putative, Ty3-gypsy subclass, expressed	heterozygosity
Chr5	9244835	A	A/A	A/G	STOP_LOST	MISSENSE	HIGH	LOC_Os05g16315	translation initiation factor IF-2, putative, expressed	heterozygosity
Chr5	9281627	T	T/T	T/C	NON_SYNONYMOUS_CODING	MISSENSE	MODERATE	LOC_Os05g16390	retrotransposon protein, putative, Ty3-gypsy subclass, expressed	heterozygosity
Chr5	9786178	T	T/T	T/G	NON_SYNONYMOUS_CODING	MISSENSE	MODERATE	LOC_Os05g17120	retrotransposon protein, putative, Ty3-gypsy subclass, expressed	heterozygosity
Chr5	9842689	C	C/C	C/T	NON_SYNONYMOUS_CODING	MISSENSE	MODERATE	LOC_Os05g17180	retrotransposon protein, putative, unclassified, expressed	heterozygosity
Chr5	9962219	T	T/T	T/A	NON_SYNONYMOUS_CODING	MISSENSE	MODERATE	LOC_Os05g17360	retrotransposon protein, putative, Ty3-gypsy subclass, expressed	heterozygosity
Chr5	9965210	T	T/T	T/C	NON_SYNONYMOUS_CODING	MISSENSE	MODERATE	LOC_Os05g17370	retrotransposon protein, putative, Ty3-gypsy subclass, expressed	heterozygosity
Chr5	9965450	A	A/A	A/G	NON_SYNONYMOUS_CODING	MISSENSE	MODERATE	LOC_Os05g17370	retrotransposon protein, putative, Ty3-gypsy subclass, expressed	heterozygosity
Chr5	10007148	G	G/G	G/A	NON_SYNONYMOUS_CODING	MISSENSE	MODERATE	LOC_Os05g17430	retrotransposon protein, putative, Ty3-gypsy subclass, expressed	heterozygosity
Chr5	10078395	G	G/G	G/A	NON_SYNONYMOUS_CODING	MISSENSE	MODERATE	LOC_Os05g17540	retrotransposon protein, putative, unclassified, expressed	heterozygosity
Chr5	10378205	A	A/A	A/T	NON_SYNONYMOUS_CODING	MISSENSE	MODERATE	LOC_Os05g18040	retrotransposon protein, putative, Ty3-gypsy subclass, expressed	heterozygosity
Chr5	10378258	C	C/C	C/A	NON_SYNONYMOUS_CODING	MISSENSE	MODERATE	LOC_Os05g18040	retrotransposon protein, putative, Ty3-gypsy subclass, expressed	heterozygosity
Chr5	10388440	T	T/T	T/C	NON_SYNONYMOUS_CODING	MISSENSE	MODERATE	LOC_Os05g18060	retrotransposon protein, putative, unclassified	heterozygosity
Chr5	10484982	C	C/C	C/T	NON_SYNONYMOUS_CODING	MISSENSE	MODERATE	LOC_Os05g18230	retrotransposon protein, putative, Ty3-gypsy subclass, expressed	heterozygosity
Chr5	10551627	A	A/A	A/C	NON_SYNONYMOUS_CODING	MISSENSE	MODERATE	LOC_Os05g18310	retrotransposon protein, putative, Ty3-gypsy subclass	heterozygosity
Chr5	10580356	T	T/T	T/G	NON_SYNONYMOUS_CODING	MISSENSE	MODERATE	LOC_Os05g18350	retrotransposon, putative, centromere-specific, expressed	heterozygosity
Chr5	10637976	A	A/A	A/G	NON_SYNONYMOUS_CODING	MISSENSE	MODERATE	LOC_Os05g18400	retrotransposon protein, putative, unclassified	heterozygosity
Chr5	10710014	A	A/A	A/G	NON_SYNONYMOUS_CODING	MISSENSE	MODERATE	LOC_Os05g18520	retrotransposon protein, putative, Ty3-gypsy subclass, expressed	heterozygosity
Chr5	10824450	A	A/A	A/T	NON_SYNONYMOUS_CODING	MISSENSE	MODERATE	LOC_Os05g18680	transposon protein, putative, CACTA, En/Spm sub-class, expressed	heterozygosity
Chr5	10824471	C	C/C	C/G	NON_SYNONYMOUS_CODING	MISSENSE	MODERATE	LOC_Os05g18680	transposon protein, putative, CACTA, En/Spm sub-class, expressed	heterozygosity
Chr5	10877877	C	C/C	C/T	NON_SYNONYMOUS_CODING	MISSENSE	MODERATE	LOC_Os05g18760	retrotransposon protein, putative, Ty3-gypsy subclass, expressed	heterozygosity
Chr5	11016222	C	C/C	C/T	NON_SYNONYMOUS_CODING	MISSENSE	MODERATE	LOC_Os05g18980	transposon protein, putative, CACTA, En/Spm sub-class, expressed	heterozygosity
Chr5	11016228	G	G/G	G/A	NON_SYNONYMOUS_CODING	MISSENSE	MODERATE	LOC_Os05g18980	transposon protein, putative, CACTA, En/Spm sub-class, expressed	heterozygosity
Chr5	11016237	A	A/A	A/G	NON_SYNONYMOUS_CODING	MISSENSE	MODERATE	LOC_Os05g18980	transposon protein, putative, CACTA, En/Spm sub-class, expressed	heterozygosity
Chr5	11016663	A	A/A	A/G	NON_SYNONYMOUS_CODING	MISSENSE	MODERATE	LOC_Os05g18980	transposon protein, putative, CACTA, En/Spm sub-class, expressed	heterozygosity
Chr5	11021550	A	A/A	A/G	NON_SYNONYMOUS_CODING	MISSENSE	MODERATE	LOC_Os05g18990	transposon protein, putative, CACTA, En/Spm sub-class, expressed	heterozygosity
Chr5	11145069	T	T/T	T/G	NON_SYNONYMOUS_CODING	MISSENSE	MODERATE	LOC_Os05g19200	retrotransposon protein, putative, Ty3-gypsy subclass, expressed	heterozygosity
Chr5	11145077	T	T/T	T/C	NON_SYNONYMOUS_CODING	MISSENSE	MODERATE	LOC_Os05g19200	retrotransposon protein, putative, Ty3-gypsy subclass, expressed	heterozygosity
Chr5	11271433	C	C/C	C/T	STOP_GAINED	NONSENSE	HIGH	LOC_Os05g19400	retrotransposon protein, putative, unclassified, expressed	heterozygosity
Chr5	11300759	C	C/C	C/T	NON_SYNONYMOUS_CODING	MISSENSE	MODERATE	LOC_Os05g19450	retrotransposon protein, putative, unclassified, expressed	heterozygosity
Chr5	11349725	T	T/T	T/C	NON_SYNONYMOUS_CODING	MISSENSE	MODERATE	LOC_Os05g19530	retrotransposon protein, putative, Ty3-gypsy subclass, expressed	heterozygosity
Chr5	11349861	T	T/T	T/G	NON_SYNONYMOUS_CODING	MISSENSE	MODERATE	LOC_Os05g19530	retrotransposon protein, putative, Ty3-gypsy subclass, expressed	heterozygosity
Chr5	11350397	T	T/T	T/C	NON_SYNONYMOUS_CODING	MISSENSE	MODERATE	LOC_Os05g19530	retrotransposon protein, putative, Ty3-gypsy subclass, expressed	heterozygosity
Chr5	11351056	A	A/A	A/T	NON_SYNONYMOUS_CODING	MISSENSE	MODERATE	LOC_Os05g19530	retrotransposon protein, putative, Ty3-gypsy subclass, expressed	heterozygosity
Chr5	11688000	G	G/G	G/A	NON_SYNONYMOUS_CODING	MISSENSE	MODERATE	LOC_Os05g19990	retrotransposon protein, putative, unclassified, expressed	heterozygosity
Chr5	11963540	G	G/G	G/A	NON_SYNONYMOUS_CODING	MISSENSE	MODERATE	LOC_Os05g20390	transposon protein, putative, unclassified, expressed	heterozygosity
Chr5	11963553	G	G/G	G/A	NON_SYNONYMOUS_CODING	MISSENSE	MODERATE	LOC_Os05g20390	transposon protein, putative, unclassified, expressed	heterozygosity
Chr5	12177479	T	T/T	T/C	NON_SYNONYMOUS_CODING	MISSENSE	MODERATE	LOC_Os05g20750	transposon protein, putative, CACTA, En/Spm sub-class, expressed	heterozygosity
Chr5	12268774	G	G/G	G/T	NON_SYNONYMOUS_CODING	MISSENSE	MODERATE	LOC_Os05g20890	retrotransposon, putative, centromere-specific, expressed	heterozygosity
Chr5	12268789	T	T/T	T/A	NON_SYNONYMOUS_CODING	MISSENSE	MODERATE	LOC_Os05g20890	retrotransposon, putative, centromere-specific, expressed	heterozygosity
Chr5	12420751	G	G/G	G/A	NON_SYNONYMOUS_CODING	MISSENSE	MODERATE	LOC_Os05g21120	retrotransposon protein, putative, unclassified, expressed	heterozygosity
Chr5	12637918	A	A/A	A/G	NON_SYNONYMOUS_CODING	MISSENSE	MODERATE	LOC_Os05g22330	retrotransposon protein, putative, Ty3-gypsy subclass, expressed	heterozygosity
Chr5	12637924	G	G/G	G/A	NON_SYNONYMOUS_CODING	MISSENSE	MODERATE	LOC_Os05g22330	retrotransposon protein, putative, Ty3-gypsy subclass, expressed	heterozygosity
Chr5	12777736	T	T/T	T/C	NON_SYNONYMOUS_CODING	MISSENSE	MODERATE	LOC_Os05g22500	retrotransposon protein, putative, unclassified, expressed	heterozygosity
Chr5	12777756	C	C/C	C/T	NON_SYNONYMOUS_CODING	MISSENSE	MODERATE	LOC_Os05g22500	retrotransposon protein, putative, unclassified, expressed	heterozygosity
Chr5	12855285	T	T/T	T/C	NON_SYNONYMOUS_CODING	MISSENSE	MODERATE	LOC_Os05g22650	retrotransposon protein, putative, unclassified, expressed	heterozygosity
Chr5	12882208	A	A/A	A/G	NON_SYNONYMOUS_CODING	MISSENSE	MODERATE	LOC_Os05g22700	retrotransposon, putative, centromere-specific, expressed	heterozygosity
Chr5	13295772	T	T/T	T/A	NON_SYNONYMOUS_CODING	MISSENSE	MODERATE	LOC_Os05g23290	retrotransposon protein, putative, Ty3-gypsy subclass, expressed	heterozygosity
Chr5	13352036	C	C/C	C/A	NON_SYNONYMOUS_CODING	MISSENSE	MODERATE	LOC_Os05g23370	retrotransposon protein, putative, Ty3-gypsy subclass, expressed	heterozygosity
Chr5	13861054	T	T/T	T/C	NON_SYNONYMOUS_CODING	MISSENSE	MODERATE	LOC_Os05g24050	retrotransposon protein, putative, unclassified, expressed	heterozygosity
Chr5	13862041	A	A/A	A/G	NON_SYNONYMOUS_CODING	MISSENSE	MODERATE	LOC_Os05g24050	retrotransposon protein, putative, unclassified, expressed	heterozygosity
Chr5	14255188	A	A/A	A/T	NON_SYNONYMOUS_CODING	MISSENSE	MODERATE	LOC_Os05g24654	transposon protein, putative, unclassified, expressed	heterozygosity
Chr5	14255217	A	A/A	A/G	NON_SYNONYMOUS_CODING	MISSENSE	MODERATE	LOC_Os05g24654	transposon protein, putative, unclassified, expressed	heterozygosity
Chr5	14675210	A	A/A	A/G	NON_SYNONYMOUS_CODING	MISSENSE	MODERATE	LOC_Os05g25280	retrotransposon protein, putative, unclassified, expressed	heterozygosity
Chr5	14675219	A	A/A	A/G	NON_SYNONYMOUS_CODING	MISSENSE	MODERATE	LOC_Os05g25280	retrotransposon protein, putative, unclassified, expressed	heterozygosity
Chr5	14675629	A	A/A	A/G	NON_SYNONYMOUS_CODING	MISSENSE	MODERATE	LOC_Os05g25280	retrotransposon protein, putative, unclassified, expressed	heterozygosity
Chr5	14978856	C	C/C	C/A	NON_SYNONYMOUS_CODING	MISSENSE	MODERATE	LOC_Os05g25750	retrotransposon protein, putative, unclassified, expressed	heterozygosity
Chr5	14979016	G	G/G	G/A	NON_SYNONYMOUS_CODING	MISSENSE	MODERATE	LOC_Os05g25750	retrotransposon protein, putative, unclassified, expressed	heterozygosity
Chr5	15100924	G	G/G	G/A	NON_SYNONYMOUS_CODING	MISSENSE	MODERATE	LOC_Os05g26000	retrotransposon protein, putative, unclassified, expressed	heterozygosity
Chr5	15142268	A	A/A	A/G	NON_SYNONYMOUS_CODING	MISSENSE	MODERATE	LOC_Os05g26040	pumilio-family RNA binding repeat containing protein, expressed	heterozygosity
Chr5	15142278	T	T/T	T/C	NON_SYNONYMOUS_CODING	MISSENSE	MODERATE	LOC_Os05g26040	pumilio-family RNA binding repeat containing protein, expressed	heterozygosity
Chr5	15142309	G	G/G	G/C	NON_SYNONYMOUS_CODING	MISSENSE	MODERATE	LOC_Os05g26040	pumilio-family RNA binding repeat containing protein, expressed	heterozygosity
Chr5	15259324	C	C/C	C/T	STOP_GAINED	NONSENSE	HIGH	LOC_Os05g26230	retrotransposon protein, putative, Ty3-gypsy subclass, expressed	heterozygosity
Chr5	15666527	T	T/T	T/C	NON_SYNONYMOUS_CODING	MISSENSE	MODERATE	LOC_Os05g26970	retrotransposon protein, putative, unclassified, expressed	heterozygosity
Chr5	15666534	A	A/A	A/G	NON_SYNONYMOUS_CODING	MISSENSE	MODERATE	LOC_Os05g26970	retrotransposon protein, putative, unclassified, expressed	heterozygosity
Chr5	15937372	T	T/T	T/A	NON_SYNONYMOUS_CODING	MISSENSE	MODERATE	LOC_Os05g27410	retrotransposon protein, putative, unclassified, expressed	heterozygosity
Chr5	16095189	A	A/A	A/G	NON_SYNONYMOUS_CODING	MISSENSE	MODERATE	LOC_Os05g27650	transposon protein, putative, CACTA, En/Spm sub-class, expressed	heterozygosity
Chr5	16100725	G	G/G	G/C	NON_SYNONYMOUS_CODING	MISSENSE	MODERATE	LOC_Os05g27650	transposon protein, putative, CACTA, En/Spm sub-class, expressed	heterozygosity
Chr5	16102678	A	A/A	A/C	NON_SYNONYMOUS_CODING	MISSENSE	MODERATE	LOC_Os05g27650	transposon protein, putative, CACTA, En/Spm sub-class, expressed	heterozygosity
Chr5	16102878	A	A/A	A/C	NON_SYNONYMOUS_CODING	MISSENSE	MODERATE	LOC_Os05g27650	transposon protein, putative, CACTA, En/Spm sub-class, expressed	heterozygosity
Chr5	17132192	C	C/C	C/T	NON_SYNONYMOUS_CODING	MISSENSE	MODERATE	LOC_Os05g29160	hypothetical protein	heterozygosity
Chr5	17171486	T	T/T	T/A	NON_SYNONYMOUS_CODING	MISSENSE	MODERATE	LOC_Os05g29700	retrotransposon, putative, centromere-specific, expressed	heterozygosity
Chr5	17171510	A	A/A	A/T	NON_SYNONYMOUS_CODING	MISSENSE	MODERATE	LOC_Os05g29700	retrotransposon, putative, centromere-specific, expressed	heterozygosity
Chr5	17274201	T	C/C	T/C	NON_SYNONYMOUS_CODING	MISSENSE	MODERATE	LOC_Os05g29850	transposon protein, putative, CACTA, En/Spm sub-class, expressed	heterozygosity
Chr5	17396173	G	A/A	G/A	NON_SYNONYMOUS_CODING	MISSENSE	MODERATE	LOC_Os05g30070	retrotransposon protein, putative, unclassified, expressed	heterozygosity
Chr5	17398884	G	G/G	G/T	NON_SYNONYMOUS_CODING	MISSENSE	MODERATE	LOC_Os05g30070	retrotransposon protein, putative, unclassified, expressed	heterozygosity
Chr5	17413947	C	T/T	C/T	STOP_GAINED	NONSENSE	HIGH	LOC_Os05g30090	retrotransposon protein, putative, unclassified, expressed	heterozygosity
Chr5	17703314	G	A/A	G/A	NON_SYNONYMOUS_CODING	MISSENSE	MODERATE	LOC_Os05g30550	retrotransposon protein, putative, unclassified, expressed	heterozygosity
Chr5	17704285	G	G/G	G/A	NON_SYNONYMOUS_CODING	MISSENSE	MODERATE	LOC_Os05g30550	retrotransposon protein, putative, unclassified, expressed	heterozygosity
Chr5	17704303	C	C/C	C/T	NON_SYNONYMOUS_CODING	MISSENSE	MODERATE	LOC_Os05g30550	retrotransposon protein, putative, unclassified, expressed	heterozygosity
Chr5	18061252	C	A/A	C/A	NON_SYNONYMOUS_CODING	MISSENSE	MODERATE	LOC_Os05g31070	retrotransposon protein, putative, unclassified, expressed	heterozygosity
Chr5	18543214	G	G/G	G/A	NON_SYNONYMOUS_CODING	MISSENSE	MODERATE	LOC_Os05g31850	retrotransposon protein, putative, unclassified, expressed	heterozygosity
Chr5	18543239	T	T/T	T/C	NON_SYNONYMOUS_CODING	MISSENSE	MODERATE	LOC_Os05g31850	retrotransposon protein, putative, unclassified, expressed	heterozygosity
Chr5	18601494	G	G/G	G/A	STOP_GAINED	NONSENSE	HIGH	LOC_Os05g31930	retrotransposon protein, putative, unclassified, expressed	heterozygosity
Chr5	18601517	T	T/T	T/C	NON_SYNONYMOUS_CODING	MISSENSE	MODERATE	LOC_Os05g31930	retrotransposon protein, putative, unclassified, expressed	heterozygosity
Chr5	18601848	A	A/A	A/G	NON_SYNONYMOUS_CODING	MISSENSE	MODERATE	LOC_Os05g31930	retrotransposon protein, putative, unclassified, expressed	heterozygosity
Chr5	18601868	C	C/C	C/A	NON_SYNONYMOUS_CODING	MISSENSE	MODERATE	LOC_Os05g31930	retrotransposon protein, putative, unclassified, expressed	heterozygosity
Chr5	18965171	A	G/G	A/G	NON_SYNONYMOUS_CODING	MISSENSE	MODERATE	LOC_Os05g32470	retrotransposon protein, putative, unclassified	heterozygosity
Chr5	19094174	A	G/G	A/G	NON_SYNONYMOUS_CODING	MISSENSE	MODERATE	LOC_Os05g32610	required to maintain repression 1, putative, expressed	heterozygosity
Chr5	19653864	C	T/T	C/T	STOP_GAINED	NONSENSE	HIGH	LOC_Os05g33450	xanthine/uracil/vitamin C permease, putative	heterozygosity
Chr5	19667927	A	G/G	A/G	NON_SYNONYMOUS_CODING	MISSENSE	MODERATE	LOC_Os05g33480	retrotransposon protein, putative, unclassified, expressed	heterozygosity
Chr5	20327689	C	C/C	C/T	NON_SYNONYMOUS_CODING	MISSENSE	MODERATE	LOC_Os05g34325	cytochrome P450 51, putative, expressed	heterozygosity
Chr5	20362844	A	C/C	C/T	NON_SYNONYMOUS_CODING	MISSENSE	MODERATE	LOC_Os05g34350	retrotransposon protein, putative, unclassified, expressed	heterozygosity
Chr5	20463044	A	G/G	A/G	NON_SYNONYMOUS_CODING	MISSENSE	MODERATE	LOC_Os05g34520	ulp1 protease family protein, putative, expressed	heterozygosity
Chr5	20463088	G	A/A	G/A	NON_SYNONYMOUS_CODING	MISSENSE	MODERATE	LOC_Os05g34520	ulp1 protease family protein, putative, expressed	heterozygosity
Chr5	21635790	G	G/G	G/A	STOP_GAINED	NONSENSE	HIGH	LOC_Os05g37020	expressed protein	heterozygosity
Chr5	22105978	T	T/T	T/G	NON_SYNONYMOUS_CODING	MISSENSE	MODERATE	LOC_Os05g37760	retrotransposon protein, putative, unclassified, expressed	heterozygosity
Chr5	22107745	T	T/T	T/C	NON_SYNONYMOUS_CODING	MISSENSE	MODERATE	LOC_Os05g37760	retrotransposon protein, putative, unclassified, expressed	heterozygosity
Chr5	22740036	G	G/G	G/T	NON_SYNONYMOUS_CODING	MISSENSE	MODERATE	LOC_Os05g38750	expressed protein	heterozygosity
Chr5	22949966	G	G/G	G/A	NON_SYNONYMOUS_CODING	MISSENSE	MODERATE	LOC_Os05g39130	retrotransposon protein, putative, unclassified, expressed	heterozygosity
Chr5	23121891	A	A/A	A/C	NON_SYNONYMOUS_CODING	MISSENSE	MODERATE	LOC_Os05g39420	retrotransposon protein, putative, Ty1-copia subclass	heterozygosity
Chr5	23586910	T	T/T	T/C	NON_SYNONYMOUS_CODING	MISSENSE	MODERATE	LOC_Os05g40160	NB-ARC domain containing protein, expressed	heterozygosity
Chr5	23773636	C	C/C	C/T	NON_SYNONYMOUS_CODING	MISSENSE	MODERATE	LOC_Os05g40480	retrotransposon protein, putative, Ty3-gypsy subclass, expressed	heterozygosity
Chr5	23773646	G	G/G	G/A	STOP_GAINED	NONSENSE	HIGH	LOC_Os05g40480	retrotransposon protein, putative, Ty3-gypsy subclass, expressed	heterozygosity
Chr5	23962919	T	T/T	T/C	NON_SYNONYMOUS_CODING	MISSENSE	MODERATE	LOC_Os05g40860	retrotransposon protein, putative, unclassified, expressed	heterozygosity
Chr5	24007183	T	T/T	T/A	NON_SYNONYMOUS_CODING	MISSENSE	MODERATE	LOC_Os05g40930	retrotransposon protein, putative, unclassified, expressed	heterozygosity
Chr5	24436430	C	C/C	C/G	NON_SYNONYMOUS_CODING	MISSENSE	MODERATE	LOC_Os05g41770	retrotransposon protein, putative, unclassified, expressed	heterozygosity
Chr5	24842905	C	T/T	C/T	STOP_GAINED	NONSENSE	HIGH	LOC_Os05g42410	transposon protein, putative, CACTA, En/Spm sub-class, expressed	heterozygosity
Chr5	24842917	C	T/T	C/T	STOP_GAINED	NONSENSE	HIGH	LOC_Os05g42410	transposon protein, putative, CACTA, En/Spm sub-class, expressed	heterozygosity
Chr5	24842926	T	C/C	T/C	STOP_LOST	MISSENSE	HIGH	LOC_Os05g42410	transposon protein, putative, CACTA, En/Spm sub-class, expressed	heterozygosity
Chr5	24973754	G	A/A	G/A	NON_SYNONYMOUS_CODING	MISSENSE	MODERATE	LOC_Os05g42990	retrotransposon protein, putative, Ty3-gypsy subclass, expressed	heterozygosity
Chr5	24973785	C	T/T	C/T	NON_SYNONYMOUS_CODING	MISSENSE	MODERATE	LOC_Os05g42990	retrotransposon protein, putative, Ty3-gypsy subclass, expressed	heterozygosity
Chr5	24973820	G	A/A	G/A	NON_SYNONYMOUS_CODING	MISSENSE	MODERATE	LOC_Os05g42990	retrotransposon protein, putative, Ty3-gypsy subclass, expressed	heterozygosity
Chr5	25029919	T	A/A	T/A	NON_SYNONYMOUS_CODING	MISSENSE	MODERATE	LOC_Os05g43110	GDSL-like lipase/acylhydrolase, putative, expressed	heterozygosity
Chr5	25029928	T	G/G	T/G	NON_SYNONYMOUS_CODING	MISSENSE	MODERATE	LOC_Os05g43110	GDSL-like lipase/acylhydrolase, putative, expressed	heterozygosity
Chr5	25742437	C	C/C	C/T	STOP_GAINED	NONSENSE	HIGH	LOC_Os05g44250	transposon protein, putative, CACTA, En/Spm sub-class	heterozygosity
Chr5	25881431	A	T/T	A/T	NON_SYNONYMOUS_CODING	MISSENSE	MODERATE	LOC_Os05g44470	retrotransposon protein, putative, Ty3-gypsy subclass	heterozygosity
Chr5	25881778	T	C/C	T/C	STOP_LOST	MISSENSE	HIGH	LOC_Os05g44470	retrotransposon protein, putative, Ty3-gypsy subclass	heterozygosity
Chr5	25907379	A	G/G	A/G	NON_SYNONYMOUS_CODING	MISSENSE	MODERATE	LOC_Os05g44520	retrotransposon protein, putative, unclassified, expressed	heterozygosity
Chr5	25907433	G	T/T	G/T	NON_SYNONYMOUS_CODING	MISSENSE	MODERATE	LOC_Os05g44520	retrotransposon protein, putative, unclassified, expressed	heterozygosity
Chr5	25968556	T	C/C	T/C	NON_SYNONYMOUS_CODING	MISSENSE	MODERATE	LOC_Os05g44640	expressed protein	heterozygosity
Chr5	25968607	C	T/T	C/T	NON_SYNONYMOUS_CODING	MISSENSE	MODERATE	LOC_Os05g44640	expressed protein	heterozygosity
Chr5	25968654	T	C/C	T/C	NON_SYNONYMOUS_CODING	MISSENSE	MODERATE	LOC_Os05g44640	expressed protein	heterozygosity
Chr5	25968669	T	C/C	T/C	NON_SYNONYMOUS_CODING	MISSENSE	MODERATE	LOC_Os05g44640	expressed protein	heterozygosity
Chr5	26012843	G	A/A	G/A	NON_SYNONYMOUS_CODING	MISSENSE	MODERATE	LOC_Os05g44740	transposon protein, putative, unclassified, expressed	heterozygosity
Chr5	26071241	T	T/T	T/A	NON_SYNONYMOUS_CODING	MISSENSE	MODERATE	LOC_Os05g44860	retrotransposon protein, putative, unclassified	heterozygosity
Chr5	26075695	C	T/T	C/T	NON_SYNONYMOUS_CODING	MISSENSE	MODERATE	LOC_Os05g44870	retrotransposon protein, putative, unclassified, expressed	heterozygosity
Chr5	26075713	A	G/G	A/G	NON_SYNONYMOUS_CODING	MISSENSE	MODERATE	LOC_Os05g44870	retrotransposon protein, putative, unclassified, expressed	heterozygosity
Chr5	26075747	G	C/C	G/C	NON_SYNONYMOUS_CODING	MISSENSE	MODERATE	LOC_Os05g44870	retrotransposon protein, putative, unclassified, expressed	heterozygosity
Chr5	26075849	T	C/C	T/C	NON_SYNONYMOUS_CODING	MISSENSE	MODERATE	LOC_Os05g44870	retrotransposon protein, putative, unclassified, expressed	heterozygosity
Chr5	26076310	A	G/G	A/G	NON_SYNONYMOUS_CODING	MISSENSE	MODERATE	LOC_Os05g44870	retrotransposon protein, putative, unclassified, expressed	heterozygosity
Chr5	26076700	G	A/A	G/A	NON_SYNONYMOUS_CODING	MISSENSE	MODERATE	LOC_Os05g44870	retrotransposon protein, putative, unclassified, expressed	heterozygosity
Chr5	26076712	T	C/C	T/C	NON_SYNONYMOUS_CODING	MISSENSE	MODERATE	LOC_Os05g44870	retrotransposon protein, putative, unclassified, expressed	heterozygosity
Chr5	26129902	A	C/C	A/C	NON_SYNONYMOUS_CODING	MISSENSE	MODERATE	LOC_Os05g44950	senescence-induced receptor-like serine/threonine-protein kinase precursor, putative, expressed	heterozygosity
Chr5	26129911	G	T/T	G/T	NON_SYNONYMOUS_CODING	MISSENSE	MODERATE	LOC_Os05g44950	senescence-induced receptor-like serine/threonine-protein kinase precursor, putative, expressed	heterozygosity
Chr5	26152046	T	C/C	T/C	NON_SYNONYMOUS_CODING	MISSENSE	MODERATE	LOC_Os05g44980	retrotransposon, putative, centromere-specific, expressed	heterozygosity
Chr5	26179332	C	C/C	C/A	NON_SYNONYMOUS_CODING	MISSENSE	MODERATE	LOC_Os05g45040	OsFBX170 - F-box domain containing protein, expressed	heterozygosity
Chr5	26179370	G	G/G	G/C	NON_SYNONYMOUS_CODING	MISSENSE	MODERATE	LOC_Os05g45040	OsFBX170 - F-box domain containing protein, expressed	heterozygosity
Chr5	26219257	C	T/T	C/T	NON_SYNONYMOUS_CODING	MISSENSE	MODERATE	LOC_Os05g45160	retrotransposon protein, putative, unclassified, expressed	heterozygosity
Chr5	26226337	T	T/T	T/G	NON_SYNONYMOUS_CODING	MISSENSE	MODERATE	LOC_Os05g45180	anthocyanidin 5,3-O-glucosyltransferase, putative, expressed	heterozygosity
Chr5	26268084	G	A/A	G/A	STOP_GAINED	NONSENSE	HIGH	LOC_Os05g45250	retrotransposon protein, putative, unclassified, expressed	heterozygosity
Chr5	26274490	G	C/C	G/C	NON_SYNONYMOUS_CODING	MISSENSE	MODERATE	LOC_Os05g45260	expressed protein	heterozygosity
Chr5	26274501	A	C/C	A/C	NON_SYNONYMOUS_CODING	MISSENSE	MODERATE	LOC_Os05g45260	expressed protein	heterozygosity
Chr5	26280165	T	C/C	T/C	NON_SYNONYMOUS_CODING	MISSENSE	MODERATE	LOC_Os05g45280	protein of unknown function DUF502 domain containing protein, expressed	heterozygosity
Chr5	26721869	C	A/A	C/A	NON_SYNONYMOUS_CODING	MISSENSE	MODERATE	LOC_Os05g46070	hAT dimerisation domain containing protein	heterozygosity
Chr5	26755146	C	T/T	C/T	NON_SYNONYMOUS_CODING	MISSENSE	MODERATE	LOC_Os05g46130	transposon protein, putative, unclassified, expressed	heterozygosity
Chr5	26755599	A	G/G	A/G	NON_SYNONYMOUS_CODING	MISSENSE	MODERATE	LOC_Os05g46130	transposon protein, putative, unclassified, expressed	heterozygosity
Chr5	27223567	T	G/G	T/G	NON_SYNONYMOUS_CODING	MISSENSE	MODERATE	LOC_Os05g47520	expressed protein	heterozygosity
Chr5	27262114	C	T/T	C/T	NON_SYNONYMOUS_CODING	MISSENSE	MODERATE	LOC_Os05g47580	expressed protein	heterozygosity
Chr5	27467596	G	A/A	G/A	NON_SYNONYMOUS_CODING	MISSENSE	MODERATE	LOC_Os05g47920	retrotransposon protein, putative, Ty1-copia subclass, expressed	heterozygosity
Chr5	27468322	A	G/G	A/G	NON_SYNONYMOUS_CODING	MISSENSE	MODERATE	LOC_Os05g47920	retrotransposon protein, putative, Ty1-copia subclass, expressed	heterozygosity
Chr5	27888541	T	C/C	T/C	NON_SYNONYMOUS_CODING	MISSENSE	MODERATE	LOC_Os05g48660	MRH1, putative, expressed	heterozygosity
Chr5	29429469	C	C/C	C/A	NON_SYNONYMOUS_CODING	MISSENSE	MODERATE	LOC_Os05g51300	transposon protein, putative, unclassified, expressed	heterozygosity
Chr5	29430608	A	A/A	A/G	NON_SYNONYMOUS_CODING	MISSENSE	MODERATE	LOC_Os05g51300	transposon protein, putative, unclassified, expressed	heterozygosity
Chr5	29430624	C	C/C	C/T	NON_SYNONYMOUS_CODING	MISSENSE	MODERATE	LOC_Os05g51300	transposon protein, putative, unclassified, expressed	heterozygosity
Chr5	29434317	G	G/G	G/A	NON_SYNONYMOUS_CODING	MISSENSE	MODERATE	LOC_Os05g51310	retrotransposon protein, putative, unclassified	heterozygosity
Chr5	29434761	C	C/C	C/T	STOP_GAINED	NONSENSE	HIGH	LOC_Os05g51310	retrotransposon protein, putative, unclassified	heterozygosity
Chr5	29671505	C	C/C	C/G	NON_SYNONYMOUS_CODING	MISSENSE	MODERATE	LOC_Os05g51730	retrotransposon protein, putative, Ty1-copia subclass, expressed	heterozygosity
Chr5	29671523	C	C/C	C/T	NON_SYNONYMOUS_CODING	MISSENSE	MODERATE	LOC_Os05g51730	retrotransposon protein, putative, Ty1-copia subclass, expressed	heterozygosity
Chr5	29704939	T	T/T	T/C	NON_SYNONYMOUS_CODING	MISSENSE	MODERATE	LOC_Os05g51770	retrotransposon protein, putative, Ty3-gypsy subclass, expressed	heterozygosity
Chr5	29705128	G	G/G	G/C	NON_SYNONYMOUS_CODING	MISSENSE	MODERATE	LOC_Os05g51770	retrotransposon protein, putative, Ty3-gypsy subclass, expressed	heterozygosity
Chr5	29906314	A	A/A	A/G	NON_SYNONYMOUS_CODING	MISSENSE	MODERATE	LOC_Os05g52070	retrotransposon protein, putative, Ty3-gypsy subclass, expressed	heterozygosity
Chr5	29909543	G	G/G	G/A	NON_SYNONYMOUS_CODING	MISSENSE	MODERATE	LOC_Os05g52070	retrotransposon protein, putative, Ty3-gypsy subclass, expressed	heterozygosity
Chr6	22325	T	T/T	T/C	NON_SYNONYMOUS_CODING	MISSENSE	MODERATE	LOC_Os06g01040	retrotransposon protein, putative, unclassified, expressed	heterozygosity
Chr6	328426	G	G/G	G/T	NON_SYNONYMOUS_CODING	MISSENSE	MODERATE	LOC_Os06g01550	transposon protein, putative, unclassified	heterozygosity
Chr6	2482908	C	C/C	C/G	NON_SYNONYMOUS_CODING	MISSENSE	MODERATE	LOC_Os06g05490	retrotransposon protein, putative, unclassified, expressed	heterozygosity
Chr6	2622039	C	C/C	C/A	NON_SYNONYMOUS_CODING	MISSENSE	MODERATE	LOC_Os06g05780	retrotransposon protein, putative, Ty3-gypsy subclass, expressed	heterozygosity
Chr6	2676075	C	C/C	C/T	NON_SYNONYMOUS_CODING	MISSENSE	MODERATE	LOC_Os06g05850	retrotransposon protein, putative, unclassified, expressed	heterozygosity
Chr6	3231302	A	A/A	A/G	NON_SYNONYMOUS_CODING	MISSENSE	MODERATE	LOC_Os06g06840	transposon protein, putative, unclassified, expressed	heterozygosity
Chr6	3418087	T	C/C	T/C	NON_SYNONYMOUS_CODING	MISSENSE	MODERATE	LOC_Os06g07130	SHR5-receptor-like kinase, putative, expressed	heterozygosity
Chr6	3418093	T	A/A	T/A	NON_SYNONYMOUS_CODING	MISSENSE	MODERATE	LOC_Os06g07130	SHR5-receptor-like kinase, putative, expressed	heterozygosity
Chr6	3570042	G	A/A	G/A	NON_SYNONYMOUS_CODING	MISSENSE	MODERATE	LOC_Os06g07420	retrotransposon protein, putative, unclassified, expressed	heterozygosity
Chr6	3737525	T	T/T	T/C	NON_SYNONYMOUS_CODING	MISSENSE	MODERATE	LOC_Os06g07720	retrotransposon protein, putative, Ty3-gypsy subclass, expressed	heterozygosity
Chr6	3814945	A	A/A	A/G	NON_SYNONYMOUS_CODING	MISSENSE	MODERATE	LOC_Os06g07850	retrotransposon protein, putative, unclassified, expressed	heterozygosity
Chr6	3816175	G	G/G	G/A	NON_SYNONYMOUS_CODING	MISSENSE	MODERATE	LOC_Os06g07850	retrotransposon protein, putative, unclassified, expressed	heterozygosity
Chr6	5869457	G	T/T	G/T	NON_SYNONYMOUS_CODING	MISSENSE	MODERATE	LOC_Os06g11180	OsPOP12 - Putative Prolyl Oligopeptidase homologue, expressed	heterozygosity
Chr6	5876137	T	T/T	T/G	NON_SYNONYMOUS_CODING	MISSENSE	MODERATE	LOC_Os06g11190	OsPOP13 - Putative Prolyl Oligopeptidase homologue, expressed	heterozygosity
Chr6	5913275	C	C/C	C/T	NON_SYNONYMOUS_CODING	MISSENSE	MODERATE	LOC_Os06g11280	12-oxophytodienoate reductase, putative, expressed	heterozygosity
Chr6	5918538	C	T/T	C/T	NON_SYNONYMOUS_CODING	MISSENSE	MODERATE	LOC_Os06g11290	12-oxophytodienoate reductase, putative, expressed	heterozygosity
Chr6	6069128	A	A/A	A/G	SPLICE_SITE_ACCEPTOR	NONE	HIGH	LOC_Os06g11460	retrotransposon protein, putative, unclassified, expressed	heterozygosity
Chr6	6129395	T	C/C	T/C	NON_SYNONYMOUS_CODING	MISSENSE	MODERATE	LOC_Os06g11560	retrotransposon protein, putative, Ty3-gypsy subclass, expressed	heterozygosity
Chr6	6958319	G	G/G	G/A	STOP_GAINED	NONSENSE	HIGH	LOC_Os06g12750	retrotransposon protein, putative, Ty1-copia subclass	heterozygosity
Chr6	7038289	T	T/T	T/C	NON_SYNONYMOUS_CODING	MISSENSE	MODERATE	LOC_Os06g12860	proteins of unknown function domain containing protein, putative, expressed	heterozygosity
Chr6	7618744	G	G/G	G/C	NON_SYNONYMOUS_CODING	MISSENSE	MODERATE	LOC_Os06g13740	transposon protein, putative, unclassified, expressed	heterozygosity
Chr6	8585859	G	G/G	G/T	NON_SYNONYMOUS_CODING	MISSENSE	MODERATE	LOC_Os06g15150	retrotransposon protein, putative, Ty3-gypsy subclass, expressed	heterozygosity
Chr6	9156781	G	G/G	G/C	NON_SYNONYMOUS_CODING	MISSENSE	MODERATE	LOC_Os06g16080	transposon protein, putative, CACTA, En/Spm sub-class, expressed	heterozygosity
Chr6	9624330	A	A/A	A/T	NON_SYNONYMOUS_CODING	MISSENSE	MODERATE	LOC_Os06g16700	retrotransposon protein, putative, unclassified, expressed	heterozygosity
Chr6	9624339	C	C/C	C/T	NON_SYNONYMOUS_CODING	MISSENSE	MODERATE	LOC_Os06g16700	retrotransposon protein, putative, unclassified, expressed	heterozygosity
Chr6	9640493	G	G/G	G/C	NON_SYNONYMOUS_CODING	MISSENSE	MODERATE	LOC_Os06g16710	transposon protein, putative, CACTA, En/Spm sub-class, expressed	heterozygosity
Chr6	9876984	G	G/G	G/A	NON_SYNONYMOUS_CODING	MISSENSE	MODERATE	LOC_Os06g17030	transposon protein, putative, unclassified, expressed	heterozygosity
Chr6	9954303	G	G/G	G/A	STOP_GAINED	NONSENSE	HIGH	LOC_Os06g17170	retrotransposon protein, putative, unclassified	heterozygosity
Chr6	10163644	G	G/G	G/T	NON_SYNONYMOUS_CODING	MISSENSE	MODERATE	LOC_Os06g17520	retrotransposon protein, putative, Ty3-gypsy subclass, expressed	heterozygosity
Chr6	10552105	G	C/C	G/C	NON_SYNONYMOUS_CODING	MISSENSE	MODERATE	LOC_Os06g18130	retrotransposon protein, putative, LINE subclass, expressed	heterozygosity
Chr6	10627120	C	T/T	C/T	NON_SYNONYMOUS_CODING	MISSENSE	MODERATE	LOC_Os06g18740	retrotransposon protein, putative, Ty3-gypsy subclass, expressed	heterozygosity
Chr6	10933109	C	C/C	C/A	NON_SYNONYMOUS_CODING	MISSENSE	MODERATE	LOC_Os06g19210	cadmium tolerance factor, putative, expressed	heterozygosity
Chr6	11008193	G	A/A	G/A	NON_SYNONYMOUS_CODING	MISSENSE	MODERATE	LOC_Os06g19350	retrotransposon, putative, centromere-specific, expressed	heterozygosity
Chr6	11008231	G	A/A	G/A	NON_SYNONYMOUS_CODING	MISSENSE	MODERATE	LOC_Os06g19350	retrotransposon, putative, centromere-specific, expressed	heterozygosity
Chr6	11112352	G	T/T	G/T	STOP_GAINED	NONSENSE	HIGH	LOC_Os06g19520	transposon protein, putative, CACTA, En/Spm sub-class, expressed	heterozygosity
Chr6	11416335	C	C/C	C/A	NON_SYNONYMOUS_CODING	MISSENSE	MODERATE	LOC_Os06g19930	retrotransposon protein, putative, Ty3-gypsy subclass, expressed	heterozygosity
Chr6	11586677	A	A/A	A/C	NON_SYNONYMOUS_CODING	MISSENSE	MODERATE	LOC_Os06g20200	gibberellin receptor GID1L2, putative, expressed	heterozygosity
Chr6	11618640	G	G/G	G/A	NON_SYNONYMOUS_CODING	MISSENSE	MODERATE	LOC_Os06g20240	latency associated nuclear antigen, putative, expressed	heterozygosity
Chr6	11618659	T	T/T	T/C	NON_SYNONYMOUS_CODING	MISSENSE	MODERATE	LOC_Os06g20240	latency associated nuclear antigen, putative, expressed	heterozygosity
Chr6	11851562	A	A/A	A/G	NON_SYNONYMOUS_CODING	MISSENSE	MODERATE	LOC_Os06g20590	retrotransposon protein, putative, Ty3-gypsy subclass, expressed	heterozygosity
Chr6	11853971	G	G/G	G/T	NON_SYNONYMOUS_CODING	MISSENSE	MODERATE	LOC_Os06g20590	retrotransposon protein, putative, Ty3-gypsy subclass, expressed	heterozygosity
Chr6	11907098	G	G/G	G/A	NON_SYNONYMOUS_CODING	MISSENSE	MODERATE	LOC_Os06g20660	retrotransposon protein, putative, Ty3-gypsy subclass, expressed	heterozygosity
Chr6	12149078	G	G/G	G/A	NON_SYNONYMOUS_CODING	MISSENSE	MODERATE	LOC_Os06g21030	transposon protein, putative, CACTA, En/Spm sub-class, expressed	heterozygosity
Chr6	12207812	C	C/C	C/A	NON_SYNONYMOUS_CODING	MISSENSE	MODERATE	LOC_Os06g21130	retrotransposon protein, putative, unclassified, expressed	heterozygosity
Chr6	12384403	T	T/T	T/C	NON_SYNONYMOUS_CODING	MISSENSE	MODERATE	LOC_Os06g21430	retrotransposon protein, putative, unclassified	heterozygosity
Chr6	12393564	A	A/A	A/G	NON_SYNONYMOUS_CODING	MISSENSE	MODERATE	LOC_Os06g21440	retrotransposon protein, putative, unclassified, expressed	heterozygosity
Chr6	12393624	A	A/A	A/C	NON_SYNONYMOUS_CODING	MISSENSE	MODERATE	LOC_Os06g21440	retrotransposon protein, putative, unclassified, expressed	heterozygosity
Chr6	12466704	T	T/T	T/C	NON_SYNONYMOUS_CODING	MISSENSE	MODERATE	LOC_Os06g21610	transposon protein, putative, unclassified, expressed	heterozygosity
Chr6	12720928	A	A/A	A/T	STOP_GAINED	NONSENSE	HIGH	LOC_Os06g21990	retrotransposon protein, putative, unclassified, expressed	heterozygosity
Chr6	13036824	T	T/T	T/C	NON_SYNONYMOUS_CODING	MISSENSE	MODERATE	LOC_Os06g22430	transposon protein, putative, CACTA, En/Spm sub-class, expressed	heterozygosity
Chr6	13083822	C	C/C	C/A	NON_SYNONYMOUS_CODING	MISSENSE	MODERATE	LOC_Os06g22520	retrotransposon protein, putative, Ty3-gypsy subclass, expressed	heterozygosity
Chr6	13084987	C	C/C	C/T	NON_SYNONYMOUS_CODING	MISSENSE	MODERATE	LOC_Os06g22520	retrotransposon protein, putative, Ty3-gypsy subclass, expressed	heterozygosity
Chr6	13573260	C	C/C	C/T	NON_SYNONYMOUS_CODING	MISSENSE	MODERATE	LOC_Os06g23250	transposon protein, putative, CACTA, En/Spm sub-class	heterozygosity
Chr6	13619371	A	A/A	A/G	NON_SYNONYMOUS_CODING	MISSENSE	MODERATE	LOC_Os06g23320	transposon protein, putative, CACTA, En/Spm sub-class, expressed	heterozygosity
Chr6	14050395	T	T/T	T/A	NON_SYNONYMOUS_CODING	MISSENSE	MODERATE	LOC_Os06g24050	transposon protein, putative, CACTA, En/Spm sub-class, expressed	heterozygosity
Chr6	14105573	A	A/A	A/C	NON_SYNONYMOUS_CODING	MISSENSE	MODERATE	LOC_Os06g24100	retrotransposon protein, putative, unclassified, expressed	heterozygosity
Chr6	14108405	T	T/T	T/C	NON_SYNONYMOUS_CODING	MISSENSE	MODERATE	LOC_Os06g24110	retrotransposon protein, putative, unclassified, expressed	heterozygosity
Chr6	14176664	A	A/A	A/G	NON_SYNONYMOUS_CODING	MISSENSE	MODERATE	LOC_Os06g24200	transposon protein, putative, CACTA, En/Spm sub-class, expressed	heterozygosity
Chr6	14309084	C	C/C	C/T	NON_SYNONYMOUS_CODING	MISSENSE	MODERATE	LOC_Os06g24420	transposon protein, putative, CACTA, En/Spm sub-class, expressed	heterozygosity
Chr6	14309092	G	G/G	G/A	NON_SYNONYMOUS_CODING	MISSENSE	MODERATE	LOC_Os06g24420	transposon protein, putative, CACTA, En/Spm sub-class, expressed	heterozygosity
Chr6	14626365	T	T/T	T/C	NON_SYNONYMOUS_CODING	MISSENSE	MODERATE	LOC_Os06g24970	retrotransposon protein, putative, Ty3-gypsy subclass, expressed	heterozygosity
Chr6	14626917	G	G/G	G/A	NON_SYNONYMOUS_CODING	MISSENSE	MODERATE	LOC_Os06g24970	retrotransposon protein, putative, Ty3-gypsy subclass, expressed	heterozygosity
Chr6	14832958	C	C/C	C/T	NON_SYNONYMOUS_CODING	MISSENSE	MODERATE	LOC_Os06g25320	retrotransposon protein, putative, Ty3-gypsy subclass, expressed	heterozygosity
Chr6	15010853	G	G/G	G/C	NON_SYNONYMOUS_CODING	MISSENSE	MODERATE	LOC_Os06g25690	retrotransposon protein, putative, unclassified, expressed	heterozygosity
Chr6	15060463	T	T/T	T/C	NON_SYNONYMOUS_CODING	MISSENSE	MODERATE	LOC_Os06g25780	retrotransposon protein, putative, Ty3-gypsy subclass, expressed	heterozygosity
Chr6	15094169	T	T/T	T/C	NON_SYNONYMOUS_CODING	MISSENSE	MODERATE	LOC_Os06g25840	retrotransposon protein, putative, Ty3-gypsy subclass, expressed	heterozygosity
Chr6	15296182	T	T/T	T/A	STOP_GAINED	NONSENSE	HIGH	LOC_Os06g26150	retrotransposon protein, putative, Ty3-gypsy subclass, expressed	heterozygosity
Chr6	15458913	A	A/A	A/C	NON_SYNONYMOUS_CODING	MISSENSE	MODERATE	LOC_Os06g27350	retrotransposon protein, putative, unclassified, expressed	heterozygosity
Chr6	15558612	A	A/A	A/G	NON_SYNONYMOUS_CODING	MISSENSE	MODERATE	LOC_Os06g27480	retrotransposon protein, putative, Ty3-gypsy subclass, expressed	heterozygosity
Chr6	15670231	G	G/G	G/C	NON_SYNONYMOUS_CODING	MISSENSE	MODERATE	LOC_Os06g27680	retrotransposon protein, putative, Ty1-copia subclass, expressed	heterozygosity
Chr6	15853664	C	C/C	C/T	NON_SYNONYMOUS_CODING	MISSENSE	MODERATE	LOC_Os06g27940	retrotransposon protein, putative, Ty3-gypsy subclass	heterozygosity
Chr6	16126357	G	G/G	G/A	STOP_GAINED	NONSENSE	HIGH	LOC_Os06g28350	transposon protein, putative, CACTA, En/Spm sub-class	heterozygosity
Chr6	16671407	T	T/T	T/C	NON_SYNONYMOUS_CODING	MISSENSE	MODERATE	LOC_Os06g29210	retrotransposon protein, putative, unclassified, expressed	heterozygosity
Chr6	16724573	C	C/C	C/A	NON_SYNONYMOUS_CODING	MISSENSE	MODERATE	LOC_Os06g29300	retrotransposon protein, putative, Ty1-copia subclass, expressed	heterozygosity
Chr6	16724601	G	G/G	G/A	NON_SYNONYMOUS_CODING	MISSENSE	MODERATE	LOC_Os06g29300	retrotransposon protein, putative, Ty1-copia subclass, expressed	heterozygosity
Chr6	16924659	G	G/G	G/A	NON_SYNONYMOUS_CODING	MISSENSE	MODERATE	LOC_Os06g29530	retrotransposon protein, putative, unclassified	heterozygosity
Chr6	16956192	A	A/A	A/G	NON_SYNONYMOUS_CODING	MISSENSE	MODERATE	LOC_Os06g29580	retrotransposon protein, putative, Ty3-gypsy subclass, expressed	heterozygosity
Chr6	17331228	A	A/A	A/G	NON_SYNONYMOUS_CODING	MISSENSE	MODERATE	LOC_Os06g30070	retrotransposon protein, putative, Ty3-gypsy subclass, expressed	heterozygosity
Chr6	17331264	C	C/C	C/T	STOP_GAINED	NONSENSE	HIGH	LOC_Os06g30070	retrotransposon protein, putative, Ty3-gypsy subclass, expressed	heterozygosity
Chr6	17462256	A	A/A	A/C	NON_SYNONYMOUS_CODING	MISSENSE	MODERATE	LOC_Os06g30260	retrotransposon protein, putative, Ty3-gypsy subclass, expressed	heterozygosity
Chr6	17656494	T	T/T	T/C	NON_SYNONYMOUS_CODING	MISSENSE	MODERATE	LOC_Os06g30520	retrotransposon protein, putative, Ty3-gypsy subclass, expressed	heterozygosity
Chr6	18032138	C	C/C	C/G	NON_SYNONYMOUS_CODING	MISSENSE	MODERATE	LOC_Os06g31000	retrotransposon protein, putative, unclassified, expressed	heterozygosity
Chr6	18060084	A	A/A	A/G	NON_SYNONYMOUS_CODING	MISSENSE	MODERATE	LOC_Os06g31040	retrotransposon protein, putative, unclassified, expressed	heterozygosity
Chr6	18061523	G	G/G	G/A	NON_SYNONYMOUS_CODING	MISSENSE	MODERATE	LOC_Os06g31050	retrotransposon protein, putative, unclassified, expressed	heterozygosity
Chr6	18266264	C	C/C	C/G	NON_SYNONYMOUS_CODING	MISSENSE	MODERATE	LOC_Os06g31390	retrotransposon protein, putative, Ty3-gypsy subclass, expressed	heterozygosity
Chr6	18300051	G	G/G	G/T	NON_SYNONYMOUS_CODING	MISSENSE	MODERATE	LOC_Os06g31440	retrotransposon protein, putative, Ty3-gypsy subclass, expressed	heterozygosity
Chr6	18300075	C	C/C	C/T	NON_SYNONYMOUS_CODING	MISSENSE	MODERATE	LOC_Os06g31440	retrotransposon protein, putative, Ty3-gypsy subclass, expressed	heterozygosity
Chr6	18517808	G	G/G	G/A	NON_SYNONYMOUS_CODING	MISSENSE	MODERATE	LOC_Os06g31870	retrotransposon protein, putative, Ty3-gypsy subclass, expressed	heterozygosity
Chr6	18520235	A	A/A	A/G	NON_SYNONYMOUS_CODING	MISSENSE	MODERATE	LOC_Os06g31870	retrotransposon protein, putative, Ty3-gypsy subclass, expressed	heterozygosity
Chr6	18538983	T	T/T	T/C	NON_SYNONYMOUS_CODING	MISSENSE	MODERATE	LOC_Os06g31910	retrotransposon protein, putative, Ty3-gypsy subclass	heterozygosity
Chr6	18926454	G	G/G	G/A	NON_SYNONYMOUS_CODING	MISSENSE	MODERATE	LOC_Os06g32530	transposon protein, putative, unclassified, expressed	heterozygosity
Chr6	18926490	A	A/A	A/C	NON_SYNONYMOUS_CODING	MISSENSE	MODERATE	LOC_Os06g32530	transposon protein, putative, unclassified, expressed	heterozygosity
Chr6	18926505	C	C/C	C/T	NON_SYNONYMOUS_CODING	MISSENSE	MODERATE	LOC_Os06g32530	transposon protein, putative, unclassified, expressed	heterozygosity
Chr6	19097622	A	A/A	A/C	NON_SYNONYMOUS_CODING	MISSENSE	MODERATE	LOC_Os06g32850	retrotransposon protein, putative, unclassified, expressed	heterozygosity
Chr6	19577341	A	A/A	A/G	NON_SYNONYMOUS_CODING	MISSENSE	MODERATE	LOC_Os06g33620	expressed protein	heterozygosity
Chr6	19641900	G	G/G	G/T	NON_SYNONYMOUS_CODING	MISSENSE	MODERATE	LOC_Os06g33750	retrotransposon protein, putative, Ty3-gypsy subclass, expressed	heterozygosity
Chr6	19692631	G	G/G	G/A	NON_SYNONYMOUS_CODING	MISSENSE	MODERATE	LOC_Os06g33860	retrotransposon protein, putative, unclassified, expressed	heterozygosity
Chr6	19774877	C	C/C	C/T	NON_SYNONYMOUS_CODING	MISSENSE	MODERATE	LOC_Os06g33960	retrotransposon protein, putative, Ty3-gypsy subclass, expressed	heterozygosity
Chr6	19887798	G	G/G	G/A	SPLICE_SITE_ACCEPTOR	NONE	HIGH	LOC_Os06g34140	retrotransposon protein, putative, Ty3-gypsy subclass, expressed	heterozygosity
Chr6	19887936	G	G/G	G/A	STOP_GAINED	NONSENSE	HIGH	LOC_Os06g34140	retrotransposon protein, putative, Ty3-gypsy subclass, expressed	heterozygosity
Chr6	19887943	T	T/T	T/C	SPLICE_SITE_DONOR	NONE	HIGH	LOC_Os06g34140	retrotransposon protein, putative, Ty3-gypsy subclass, expressed	heterozygosity
Chr6	19889751	A	A/A	A/C	NON_SYNONYMOUS_CODING	MISSENSE	MODERATE	LOC_Os06g34140	retrotransposon protein, putative, Ty3-gypsy subclass, expressed	heterozygosity
Chr6	19889811	A	A/A	A/G	NON_SYNONYMOUS_CODING	MISSENSE	MODERATE	LOC_Os06g34140	retrotransposon protein, putative, Ty3-gypsy subclass, expressed	heterozygosity
Chr6	19889865	A	A/A	A/G	NON_SYNONYMOUS_CODING	MISSENSE	MODERATE	LOC_Os06g34140	retrotransposon protein, putative, Ty3-gypsy subclass, expressed	heterozygosity
Chr6	19889871	C	C/C	C/A	NON_SYNONYMOUS_CODING	MISSENSE	MODERATE	LOC_Os06g34140	retrotransposon protein, putative, Ty3-gypsy subclass, expressed	heterozygosity
Chr6	20116536	G	G/G	G/A	NON_SYNONYMOUS_CODING	MISSENSE	MODERATE	LOC_Os06g34580	retrotransposon protein, putative, Ty3-gypsy subclass, expressed	heterozygosity
Chr6	20352201	C	C/C	C/T	NON_SYNONYMOUS_CODING	MISSENSE	MODERATE	LOC_Os06g35000	retrotransposon, putative, centromere-specific, expressed	heterozygosity
Chr6	20352207	G	G/G	G/T	NON_SYNONYMOUS_CODING	MISSENSE	MODERATE	LOC_Os06g35000	retrotransposon, putative, centromere-specific, expressed	heterozygosity
Chr6	20517851	G	G/G	G/C	NON_SYNONYMOUS_CODING	MISSENSE	MODERATE	LOC_Os06g35190	retrotransposon protein, putative, unclassified, expressed	heterozygosity
Chr6	20743829	C	C/C	C/T	NON_SYNONYMOUS_CODING	MISSENSE	MODERATE	LOC_Os06g35550	retrotransposon protein, putative, Ty1-copia subclass, expressed	heterozygosity
Chr6	20860631	C	C/C	C/T	NON_SYNONYMOUS_CODING	MISSENSE	MODERATE	LOC_Os06g35740	expressed protein	heterozygosity
Chr6	20860710	G	G/G	G/A	NON_SYNONYMOUS_CODING	MISSENSE	MODERATE	LOC_Os06g35740	expressed protein	heterozygosity
Chr6	20861371	T	T/T	T/A	NON_SYNONYMOUS_CODING	MISSENSE	MODERATE	LOC_Os06g35750	expressed protein	heterozygosity
Chr6	21264120	G	G/G	G/A	STOP_GAINED	NONSENSE	HIGH	LOC_Os06g36290	retrotransposon protein, putative, Ty1-copia subclass	heterozygosity
Chr6	21493596	T	T/T	T/G	NON_SYNONYMOUS_CODING	MISSENSE	MODERATE	LOC_Os06g36590	transporter, monovalent cation:proton antiporter-2 family, putative, expressed	heterozygosity
Chr6	21741554	T	T/T	T/A	NON_SYNONYMOUS_CODING	MISSENSE	MODERATE	LOC_Os06g36900	retrotransposon protein, putative, unclassified	heterozygosity
Chr6	21870568	C	C/C	C/A	NON_SYNONYMOUS_CODING	MISSENSE	MODERATE	LOC_Os06g37050	transposon protein, putative, unclassified, expressed	heterozygosity
Chr6	22103821	G	G/G	G/T	NON_SYNONYMOUS_CODING	MISSENSE	MODERATE	LOC_Os06g37400	retrotransposon protein, putative, unclassified, expressed	heterozygosity
Chr6	22103828	A	A/A	A/C	NON_SYNONYMOUS_CODING	MISSENSE	MODERATE	LOC_Os06g37400	retrotransposon protein, putative, unclassified, expressed	heterozygosity
Chr6	22103842	C	T/T	C/T	NON_SYNONYMOUS_CODING	MISSENSE	MODERATE	LOC_Os06g37400	retrotransposon protein, putative, unclassified, expressed	heterozygosity
Chr6	22103848	C	A/A	C/A	NON_SYNONYMOUS_CODING	MISSENSE	MODERATE	LOC_Os06g37400	retrotransposon protein, putative, unclassified, expressed	heterozygosity
Chr6	22109080	C	T/T	C/T	NON_SYNONYMOUS_CODING	MISSENSE	MODERATE	LOC_Os06g37400	retrotransposon protein, putative, unclassified, expressed	heterozygosity
Chr6	22183525	A	A/A	A/G	NON_SYNONYMOUS_CODING	MISSENSE	MODERATE	LOC_Os06g37490	expressed protein	heterozygosity
Chr6	22416829	A	A/A	A/G	NON_SYNONYMOUS_CODING	MISSENSE	MODERATE	LOC_Os06g37860	transposon protein, putative, CACTA, En/Spm sub-class, expressed	heterozygosity
Chr6	22416838	C	C/C	C/T	NON_SYNONYMOUS_CODING	MISSENSE	MODERATE	LOC_Os06g37860	transposon protein, putative, CACTA, En/Spm sub-class, expressed	heterozygosity
Chr6	22468177	G	G/G	G/A	NON_SYNONYMOUS_CODING	MISSENSE	MODERATE	LOC_Os06g37990	retrotransposon protein, putative, Ty3-gypsy subclass, expressed	heterozygosity
Chr6	22482250	C	C/C	C/G	NON_SYNONYMOUS_CODING	MISSENSE	MODERATE	LOC_Os06g38030	retrotransposon protein, putative, Ty3-gypsy subclass, expressed	heterozygosity
Chr6	22637055	A	A/A	A/G	NON_SYNONYMOUS_CODING	MISSENSE	MODERATE	LOC_Os06g38260	retrotransposon protein, putative, Ty3-gypsy subclass, expressed	heterozygosity
Chr6	22641296	G	G/G	G/A	NON_SYNONYMOUS_CODING	MISSENSE	MODERATE	LOC_Os06g38270	retrotransposon protein, putative, Ty3-gypsy subclass, expressed	heterozygosity
Chr6	22759266	T	T/T	T/G	NON_SYNONYMOUS_CODING	MISSENSE	MODERATE	LOC_Os06g38420	retrotransposon protein, putative, Ty3-gypsy subclass, expressed	heterozygosity
Chr6	23282367	G	G/G	G/A	NON_SYNONYMOUS_CODING	MISSENSE	MODERATE	LOC_Os06g39210	transposon protein, putative, unclassified, expressed	heterozygosity
Chr6	23709189	G	G/G	G/A	NON_SYNONYMOUS_CODING	MISSENSE	MODERATE	LOC_Os06g39890	retrotransposon protein, putative, unclassified, expressed	heterozygosity
Chr6	24486233	A	A/A	A/G	NON_SYNONYMOUS_CODING	MISSENSE	MODERATE	LOC_Os06g41000	expressed protein	heterozygosity
Chr6	24712728	A	A/A	A/G	NON_SYNONYMOUS_CODING	MISSENSE	MODERATE	LOC_Os06g41300	expressed protein	heterozygosity
Chr6	24927342	G	G/G	G/T	NON_SYNONYMOUS_CODING	MISSENSE	MODERATE	LOC_Os06g41620	retrotransposon protein, putative, unclassified, expressed	heterozygosity
Chr6	25362567	C	C/C	C/A	NON_SYNONYMOUS_CODING	MISSENSE	MODERATE	LOC_Os06g42240	transposon protein, putative, unclassified, expressed	heterozygosity
Chr6	25374484	T	T/T	T/C	NON_SYNONYMOUS_CODING	MISSENSE	MODERATE	LOC_Os06g42250	retrotransposon protein, putative, Ty3-gypsy subclass, expressed	heterozygosity
Chr6	25458409	G	G/G	G/A	NON_SYNONYMOUS_CODING	MISSENSE	MODERATE	LOC_Os06g42360	retrotransposon protein, putative, unclassified, expressed	heterozygosity
Chr6	25521643	A	A/A	A/C	NON_SYNONYMOUS_CODING	MISSENSE	MODERATE	LOC_Os06g42460	ligA, putative, expressed	heterozygosity
Chr6	25601538	A	A/A	A/G	NON_SYNONYMOUS_CODING	MISSENSE	MODERATE	LOC_Os06g42570	transposon protein, putative, CACTA, En/Spm sub-class, expressed	heterozygosity
Chr6	25619062	A	A/A	A/G	NON_SYNONYMOUS_CODING	MISSENSE	MODERATE	LOC_Os06g42600	retrotransposon protein, putative, unclassified, expressed	heterozygosity
Chr6	25774518	T	T/T	T/C	NON_SYNONYMOUS_CODING	MISSENSE	MODERATE	LOC_Os06g42900	retrotransposon protein, putative, unclassified	heterozygosity
Chr6	26012986	G	G/G	G/T	NON_SYNONYMOUS_CODING	MISSENSE	MODERATE	LOC_Os06g43290	retrotransposon protein, putative, Ty1-copia subclass, expressed	heterozygosity
Chr6	26052574	A	A/A	A/G	NON_SYNONYMOUS_CODING	MISSENSE	MODERATE	LOC_Os06g43340	retrotransposon protein, putative, unclassified, expressed	heterozygosity
Chr6	27245099	G	G/G	G/C	NON_SYNONYMOUS_CODING	MISSENSE	MODERATE	LOC_Os06g45030	transposon protein, putative, unclassified, expressed	heterozygosity
Chr6	28603189	T	G/G	T/G	NON_SYNONYMOUS_CODING	MISSENSE	MODERATE	LOC_Os06g47170	retrotransposon protein, putative, unclassified, expressed	heterozygosity
Chr6	28696422	T	G/G	T/G	NON_SYNONYMOUS_CODING	MISSENSE	MODERATE	LOC_Os06g47340	glycosyltransferase family 43 protein, putative, expressed	heterozygosity
Chr6	29191021	G	C/C	G/C	NON_SYNONYMOUS_CODING	MISSENSE	MODERATE	LOC_Os06g48270	expressed protein	heterozygosity
Chr6	29191030	G	A/A	G/A	STOP_GAINED	NONSENSE	HIGH	LOC_Os06g48270	expressed protein	heterozygosity
Chr6	29191039	A	G/G	A/G	STOP_LOST	MISSENSE	HIGH	LOC_Os06g48270	expressed protein	heterozygosity
Chr6	29682424	G	A/A	G/A	STOP_GAINED	NONSENSE	HIGH	LOC_Os06g48990	Leucine Rich Repeat family protein, expressed	heterozygosity
Chr6	30188089	C	T/T	C/T	NON_SYNONYMOUS_CODING	MISSENSE	MODERATE	LOC_Os06g49870	tRNA-dihydrouridine synthase, putative, expressed	heterozygosity
Chr6	30216603	C	T/T	C/T	NON_SYNONYMOUS_CODING	MISSENSE	MODERATE	LOC_Os06g49910	retrotransposon protein, putative, unclassified	heterozygosity
Chr6	31002490	A	G/G	A/G	NON_SYNONYMOUS_CODING	MISSENSE	MODERATE	LOC_Os06g51230	expressed protein	heterozygosity
Chr6	31157903	G	T/T	G/T	NON_SYNONYMOUS_CODING	MISSENSE	MODERATE	LOC_Os06g51440	transposon protein, putative, CACTA, En/Spm sub-class, expressed	heterozygosity
Chr7	129219	T	T/T	T/G	NON_SYNONYMOUS_CODING	MISSENSE	MODERATE	LOC_Os07g01230	expressed protein	heterozygosity
Chr7	935581	C	C/C	C/A	NON_SYNONYMOUS_CODING	MISSENSE	MODERATE	LOC_Os07g02600	retrotransposon protein, putative, Ty1-copia subclass, expressed	heterozygosity
Chr7	2428360	A	A/A	A/T	NON_SYNONYMOUS_CODING	MISSENSE	MODERATE	LOC_Os07g05320	expressed protein	heterozygosity
Chr7	3311195	C	T/T	C/T	NON_SYNONYMOUS_CODING	MISSENSE	MODERATE	LOC_Os07g06780	transposon protein, putative, CACTA, En/Spm sub-class, expressed	heterozygosity
Chr7	3311311	A	G/G	A/G	NON_SYNONYMOUS_CODING	MISSENSE	MODERATE	LOC_Os07g06780	transposon protein, putative, CACTA, En/Spm sub-class, expressed	heterozygosity
Chr7	4299037	A	A/A	A/G	NON_SYNONYMOUS_CODING	MISSENSE	MODERATE	LOC_Os07g08370	expressed protein	heterozygosity
Chr7	5369931	G	G/G	G/A	NON_SYNONYMOUS_CODING	MISSENSE	MODERATE	LOC_Os07g10050	retrotransposon protein, putative, unclassified, expressed	heterozygosity
Chr7	6251618	C	T/T	C/T	NON_SYNONYMOUS_CODING	MISSENSE	MODERATE	LOC_Os07g11350	transposon protein, putative, CACTA, En/Spm sub-class, expressed	heterozygosity
Chr7	6252185	C	C/C	C/T	NON_SYNONYMOUS_CODING	MISSENSE	MODERATE	LOC_Os07g11350	transposon protein, putative, CACTA, En/Spm sub-class, expressed	heterozygosity
Chr7	6459503	T	C/C	T/C	NON_SYNONYMOUS_CODING	MISSENSE	MODERATE	LOC_Os07g11680	retrotransposon protein, putative, unclassified, expressed	heterozygosity
Chr7	6564581	C	C/C	C/A	NON_SYNONYMOUS_CODING	MISSENSE	MODERATE	LOC_Os07g11860	retrotransposon protein, putative, Ty3-gypsy subclass, expressed	heterozygosity
Chr7	7014861	G	G/G	G/A	NON_SYNONYMOUS_CODING	MISSENSE	MODERATE	LOC_Os07g12360	retrotransposon protein, putative, Ty3-gypsy subclass, expressed	heterozygosity
Chr7	7239983	G	T/T	G/T	NON_SYNONYMOUS_CODING	MISSENSE	MODERATE	LOC_Os07g12670	expressed protein	heterozygosity
Chr7	7240022	T	C/C	T/C	NON_SYNONYMOUS_CODING	MISSENSE	MODERATE	LOC_Os07g12670	expressed protein	heterozygosity
Chr7	7251427	C	C/C	C/A	NON_SYNONYMOUS_CODING	MISSENSE	MODERATE	LOC_Os07g12690	retrotransposon protein, putative, unclassified, expressed	heterozygosity
Chr7	7251904	T	T/T	T/C	NON_SYNONYMOUS_CODING	MISSENSE	MODERATE	LOC_Os07g12690	retrotransposon protein, putative, unclassified, expressed	heterozygosity
Chr7	7463855	T	C/C	T/C	NON_SYNONYMOUS_CODING	MISSENSE	MODERATE	LOC_Os07g13010	ulp1 protease family, C-terminal catalytic domain containing protein, expressed	heterozygosity
Chr7	7515723	A	G/G	A/G	STOP_LOST	MISSENSE	HIGH	LOC_Os07g13130	retrotransposon protein, putative, Ty3-gypsy subclass, expressed	heterozygosity
Chr7	7515736	T	C/C	T/C	NON_SYNONYMOUS_CODING	MISSENSE	MODERATE	LOC_Os07g13130	retrotransposon protein, putative, Ty3-gypsy subclass, expressed	heterozygosity
Chr7	7525979	T	C/C	T/C	NON_SYNONYMOUS_CODING	MISSENSE	MODERATE	LOC_Os07g13140	retrotransposon protein, putative, unclassified, expressed	heterozygosity
Chr7	7575663	G	G/G	G/T	NON_SYNONYMOUS_CODING	MISSENSE	MODERATE	LOC_Os07g13220	expressed protein	heterozygosity
Chr7	7575749	T	T/T	T/G	NON_SYNONYMOUS_CODING	MISSENSE	MODERATE	LOC_Os07g13220	expressed protein	heterozygosity
Chr7	8149029	C	C/C	C/T	NON_SYNONYMOUS_CODING	MISSENSE	MODERATE	LOC_Os07g14290	retrotransposon protein, putative, Ty3-gypsy subclass, expressed	heterozygosity
Chr7	8149795	C	C/C	C/T	NON_SYNONYMOUS_CODING	MISSENSE	MODERATE	LOC_Os07g14290	retrotransposon protein, putative, Ty3-gypsy subclass, expressed	heterozygosity
Chr7	8753379	A	A/A	A/C	NON_SYNONYMOUS_CODING	MISSENSE	MODERATE	LOC_Os07g15180	transposon protein, putative, unclassified, expressed	heterozygosity
Chr7	8765792	A	A/A	A/T	NON_SYNONYMOUS_CODING	MISSENSE	MODERATE	LOC_Os07g15210	retrotransposon protein, putative, Ty3-gypsy subclass, expressed	heterozygosity
Chr7	8766419	A	A/A	A/C	NON_SYNONYMOUS_CODING	MISSENSE	MODERATE	LOC_Os07g15210	retrotransposon protein, putative, Ty3-gypsy subclass, expressed	heterozygosity
Chr7	8790419	T	T/T	T/C	NON_SYNONYMOUS_CODING	MISSENSE	MODERATE	LOC_Os07g15250	retrotransposon protein, putative, unclassified, expressed	heterozygosity
Chr7	9389199	A	A/A	A/T	NON_SYNONYMOUS_CODING	MISSENSE	MODERATE	LOC_Os07g16120	retrotransposon protein, putative, unclassified, expressed	heterozygosity
Chr7	9389230	G	G/G	G/C	NON_SYNONYMOUS_CODING	MISSENSE	MODERATE	LOC_Os07g16120	retrotransposon protein, putative, unclassified, expressed	heterozygosity
Chr7	9750743	T	C/C	T/C	NON_SYNONYMOUS_CODING	MISSENSE	MODERATE	LOC_Os07g16620	retrotransposon protein, putative, Ty1-copia subclass, expressed	heterozygosity
Chr7	9753164	G	C/C	G/C	NON_SYNONYMOUS_CODING	MISSENSE	MODERATE	LOC_Os07g16620	retrotransposon protein, putative, Ty1-copia subclass, expressed	heterozygosity
Chr7	9753200	T	C/C	T/C	NON_SYNONYMOUS_CODING	MISSENSE	MODERATE	LOC_Os07g16620	retrotransposon protein, putative, Ty1-copia subclass, expressed	heterozygosity
Chr7	9760665	C	G/G	C/G	NON_SYNONYMOUS_CODING	MISSENSE	MODERATE	LOC_Os07g16630	retrotransposon protein, putative, Ty3-gypsy subclass, expressed	heterozygosity
Chr7	9760686	A	G/G	A/G	NON_SYNONYMOUS_CODING	MISSENSE	MODERATE	LOC_Os07g16630	retrotransposon protein, putative, Ty3-gypsy subclass, expressed	heterozygosity
Chr7	9831415	G	A/A	G/A	NON_SYNONYMOUS_CODING	MISSENSE	MODERATE	LOC_Os07g16760	expressed protein	heterozygosity
Chr7	9904476	C	C/C	C/A	NON_SYNONYMOUS_CODING	MISSENSE	MODERATE	LOC_Os07g16850	retrotransposon protein, putative, Ty3-gypsy subclass, expressed	heterozygosity
Chr7	9964380	G	T/T	G/T	NON_SYNONYMOUS_CODING	MISSENSE	MODERATE	LOC_Os07g16930	expressed protein	heterozygosity
Chr7	10583203	C	C/C	C/A	NON_SYNONYMOUS_CODING	MISSENSE	MODERATE	LOC_Os07g17880	retrotransposon protein, putative, unclassified	heterozygosity
Chr7	10583224	T	T/T	T/C	NON_SYNONYMOUS_CODING	MISSENSE	MODERATE	LOC_Os07g17880	retrotransposon protein, putative, unclassified	heterozygosity
Chr7	10902156	C	C/C	C/T	NON_SYNONYMOUS_CODING	MISSENSE	MODERATE	LOC_Os07g18420	retrotransposon protein, putative, unclassified, expressed	heterozygosity
Chr7	10902210	A	A/A	A/T	NON_SYNONYMOUS_CODING	MISSENSE	MODERATE	LOC_Os07g18420	retrotransposon protein, putative, unclassified, expressed	heterozygosity
Chr7	10916184	A	A/A	A/G	NON_SYNONYMOUS_CODING	MISSENSE	MODERATE	LOC_Os07g18450	retrotransposon protein, putative, Ty3-gypsy subclass, expressed	heterozygosity
Chr7	11120119	C	C/C	C/T	NON_SYNONYMOUS_CODING	MISSENSE	MODERATE	LOC_Os07g18790	retrotransposon protein, putative, unclassified	heterozygosity
Chr7	11433464	G	C/C	G/C	NON_SYNONYMOUS_CODING	MISSENSE	MODERATE	LOC_Os07g19320	stripe rust resistance protein Yr10, putative, expressed	heterozygosity
Chr7	11919328	G	G/G	G/A	NON_SYNONYMOUS_CODING	MISSENSE	MODERATE	LOC_Os07g20620	retrotransposon protein, putative, Ty1-copia subclass, expressed	heterozygosity
Chr7	12310816	T	T/T	T/C	NON_SYNONYMOUS_CODING	MISSENSE	MODERATE	LOC_Os07g22000	retrotransposon protein, putative, unclassified, expressed	heterozygosity
Chr7	12333832	C	C/C	C/T	NON_SYNONYMOUS_CODING	MISSENSE	MODERATE	LOC_Os07g22060	retrotransposon protein, putative, Ty3-gypsy subclass, expressed	heterozygosity
Chr7	12641721	T	T/T	T/G	NON_SYNONYMOUS_CODING	MISSENSE	MODERATE	LOC_Os07g22480	retrotransposon, putative, centromere-specific, expressed	heterozygosity
Chr7	12641744	G	G/G	G/A	NON_SYNONYMOUS_CODING	MISSENSE	MODERATE	LOC_Os07g22480	retrotransposon, putative, centromere-specific, expressed	heterozygosity
Chr7	12646281	T	T/T	T/G	NON_SYNONYMOUS_CODING	MISSENSE	MODERATE	LOC_Os07g22480	retrotransposon, putative, centromere-specific, expressed	heterozygosity
Chr7	12736587	T	T/T	T/C	NON_SYNONYMOUS_CODING	MISSENSE	MODERATE	LOC_Os07g22620	retrotransposon protein, putative, unclassified, expressed	heterozygosity
Chr7	13188185	A	G/G	A/G	NON_SYNONYMOUS_CODING	MISSENSE	MODERATE	LOC_Os07g23400	retrotransposon protein, putative, Ty1-copia subclass, expressed	heterozygosity
Chr7	13188239	G	A/A	G/A	NON_SYNONYMOUS_CODING	MISSENSE	MODERATE	LOC_Os07g23400	retrotransposon protein, putative, Ty1-copia subclass, expressed	heterozygosity
Chr7	13189780	G	G/G	G/A	NON_SYNONYMOUS_CODING	MISSENSE	MODERATE	LOC_Os07g23400	retrotransposon protein, putative, Ty1-copia subclass, expressed	heterozygosity
Chr7	13189805	C	C/C	C/G	NON_SYNONYMOUS_CODING	MISSENSE	MODERATE	LOC_Os07g23400	retrotransposon protein, putative, Ty1-copia subclass, expressed	heterozygosity
Chr7	13264970	T	A/A	T/A	NON_SYNONYMOUS_CODING	MISSENSE	MODERATE	LOC_Os07g23480	retrotransposon protein, putative, unclassified, expressed	heterozygosity
Chr7	13425855	G	T/T	G/T	NON_SYNONYMOUS_CODING	MISSENSE	MODERATE	LOC_Os07g23770	expressed protein	heterozygosity
Chr7	13646104	C	C/C	C/T	NON_SYNONYMOUS_CODING	MISSENSE	MODERATE	LOC_Os07g24060	retrotransposon protein, putative, unclassified, expressed	heterozygosity
Chr7	13649460	C	C/C	C/T	NON_SYNONYMOUS_CODING	MISSENSE	MODERATE	LOC_Os07g24070	retrotransposon protein, putative, unclassified	heterozygosity
Chr7	13994896	G	A/A	G/A	NON_SYNONYMOUS_CODING	MISSENSE	MODERATE	LOC_Os07g24590	retrotransposon protein, putative, unclassified, expressed	heterozygosity
Chr7	13995836	G	A/A	G/A	STOP_GAINED	NONSENSE	HIGH	LOC_Os07g24590	retrotransposon protein, putative, unclassified, expressed	heterozygosity
Chr7	14200725	C	T/T	C/T	NON_SYNONYMOUS_CODING	MISSENSE	MODERATE	LOC_Os07g24960	transposon protein, putative, CACTA, En/Spm sub-class, expressed	heterozygosity
Chr7	14902203	G	G/G	G/A	NON_SYNONYMOUS_CODING	MISSENSE	MODERATE	LOC_Os07g25970	retrotransposon protein, putative, unclassified, expressed	heterozygosity
Chr7	14902210	C	C/C	C/T	NON_SYNONYMOUS_CODING	MISSENSE	MODERATE	LOC_Os07g25970	retrotransposon protein, putative, unclassified, expressed	heterozygosity
Chr7	15050429	A	A/A	A/G	NON_SYNONYMOUS_CODING	MISSENSE	MODERATE	LOC_Os07g26170	expressed protein	heterozygosity
Chr7	15150386	A	A/A	A/G	NON_SYNONYMOUS_CODING	MISSENSE	MODERATE	LOC_Os07g26360	retrotransposon protein, putative, Ty3-gypsy subclass, expressed	heterozygosity
Chr7	15726950	G	G/G	G/A	NON_SYNONYMOUS_CODING	MISSENSE	MODERATE	LOC_Os07g27120	expressed protein	heterozygosity
Chr7	15961421	A	A/A	A/G	NON_SYNONYMOUS_CODING	MISSENSE	MODERATE	LOC_Os07g27400	expressed protein	heterozygosity
Chr7	16075527	G	A/A	G/A	NON_SYNONYMOUS_CODING	MISSENSE	MODERATE	LOC_Os07g27510	retrotransposon protein, putative, Ty1-copia subclass, expressed	heterozygosity
Chr7	16340973	C	C/C	C/A	NON_SYNONYMOUS_CODING	MISSENSE	MODERATE	LOC_Os07g28020	transposon protein, putative, CACTA, En/Spm sub-class, expressed	heterozygosity
Chr7	16340993	G	G/G	G/A	NON_SYNONYMOUS_CODING	MISSENSE	MODERATE	LOC_Os07g28020	transposon protein, putative, CACTA, En/Spm sub-class, expressed	heterozygosity
Chr7	16341007	C	C/C	C/A	NON_SYNONYMOUS_CODING	MISSENSE	MODERATE	LOC_Os07g28020	transposon protein, putative, CACTA, En/Spm sub-class, expressed	heterozygosity
Chr7	16466403	G	G/G	G/C	NON_SYNONYMOUS_CODING	MISSENSE	MODERATE	LOC_Os07g28200	retrotransposon protein, putative, Ty3-gypsy subclass, expressed	heterozygosity
Chr7	16791486	C	C/C	C/T	NON_SYNONYMOUS_CODING	MISSENSE	MODERATE	LOC_Os07g28670	retrotransposon protein, putative, unclassified, expressed	heterozygosity
Chr7	16791496	G	G/G	G/A	STOP_GAINED	NONSENSE	HIGH	LOC_Os07g28670	retrotransposon protein, putative, unclassified, expressed	heterozygosity
Chr7	16793680	C	C/C	C/A	NON_SYNONYMOUS_CODING	MISSENSE	MODERATE	LOC_Os07g28670	retrotransposon protein, putative, unclassified, expressed	heterozygosity
Chr7	16846958	G	G/G	G/A	NON_SYNONYMOUS_CODING	MISSENSE	MODERATE	LOC_Os07g28780	transposon protein, putative, CACTA, En/Spm sub-class	heterozygosity
Chr7	17348833	C	C/C	C/T	NON_SYNONYMOUS_CODING	MISSENSE	MODERATE	LOC_Os07g29550	retrotransposon protein, putative, Ty3-gypsy subclass, expressed	heterozygosity
Chr7	17482638	A	A/A	A/G	NON_SYNONYMOUS_CODING	MISSENSE	MODERATE	LOC_Os07g29740	transposon protein, putative, CACTA, En/Spm sub-class, expressed	heterozygosity
Chr7	17736321	A	A/A	A/G	NON_SYNONYMOUS_CODING	MISSENSE	MODERATE	LOC_Os07g30070	retrotransposon protein, putative, unclassified, expressed	heterozygosity
Chr7	17736693	A	A/A	A/G	NON_SYNONYMOUS_CODING	MISSENSE	MODERATE	LOC_Os07g30070	retrotransposon protein, putative, unclassified, expressed	heterozygosity
Chr7	17737309	T	T/T	T/G	NON_SYNONYMOUS_CODING	MISSENSE	MODERATE	LOC_Os07g30080	retrotransposon protein, putative, unclassified	heterozygosity
Chr7	18758708	G	G/G	G/A	NON_SYNONYMOUS_CODING	MISSENSE	MODERATE	LOC_Os07g31590	retrotransposon protein, putative, Ty1-copia subclass, expressed	heterozygosity
Chr7	18786869	C	C/C	C/G	NON_SYNONYMOUS_CODING	MISSENSE	MODERATE	LOC_Os07g31640	retrotransposon protein, putative, unclassified, expressed	heterozygosity
Chr7	19727979	G	G/G	G/A	NON_SYNONYMOUS_CODING	MISSENSE	MODERATE	LOC_Os07g33020	hypothetical protein	heterozygosity
Chr7	19868974	G	G/G	G/C	NON_SYNONYMOUS_CODING	MISSENSE	MODERATE	LOC_Os07g33250	retrotransposon protein, putative, unclassified	heterozygosity
Chr7	20246868	C	C/C	C/G	SPLICE_SITE_DONOR	NONE	HIGH	LOC_Os07g33840	retrotransposon protein, putative, unclassified	heterozygosity
Chr7	21337384	T	T/T	T/C	NON_SYNONYMOUS_CODING	MISSENSE	MODERATE	LOC_Os07g35630	retrotransposon protein, putative, Ty3-gypsy subclass, expressed	heterozygosity
Chr7	21947052	T	T/T	T/C	NON_SYNONYMOUS_CODING	MISSENSE	MODERATE	LOC_Os07g36670	retrotransposon protein, putative, unclassified, expressed	heterozygosity
Chr7	21947065	G	G/G	G/A	NON_SYNONYMOUS_CODING	MISSENSE	MODERATE	LOC_Os07g36670	retrotransposon protein, putative, unclassified, expressed	heterozygosity
Chr7	22030470	A	A/A	A/C	NON_SYNONYMOUS_CODING	MISSENSE	MODERATE	LOC_Os07g36770	retrotransposon protein, putative, Ty3-gypsy subclass, expressed	heterozygosity
Chr7	22031739	C	C/C	C/G	NON_SYNONYMOUS_CODING	MISSENSE	MODERATE	LOC_Os07g36770	retrotransposon protein, putative, Ty3-gypsy subclass, expressed	heterozygosity
Chr7	24042872	G	G/G	G/A	NON_SYNONYMOUS_CODING	MISSENSE	MODERATE	LOC_Os07g40050	retrotransposon protein, putative, unclassified, expressed	heterozygosity
Chr7	24427271	G	G/G	G/T	NON_SYNONYMOUS_CODING	MISSENSE	MODERATE	LOC_Os07g40760	transposon protein, putative, unclassified, expressed	heterozygosity
Chr7	25294935	C	T/T	C/T	NON_SYNONYMOUS_CODING	MISSENSE	MODERATE	LOC_Os07g42270	expressed protein	heterozygosity
Chr7	25294952	G	G/G	G/T	NON_SYNONYMOUS_CODING	MISSENSE	MODERATE	LOC_Os07g42270	expressed protein	heterozygosity
Chr7	25555471	A	A/A	A/G	NON_SYNONYMOUS_CODING	MISSENSE	MODERATE	LOC_Os07g42680	transposon protein, putative, unclassified, expressed	heterozygosity
Chr7	25556842	A	A/A	A/G	NON_SYNONYMOUS_CODING	MISSENSE	MODERATE	LOC_Os07g42680	transposon protein, putative, unclassified, expressed	heterozygosity
Chr7	25558432	A	A/A	A/G	NON_SYNONYMOUS_CODING	MISSENSE	MODERATE	LOC_Os07g42690	retrotransposon protein, putative, unclassified, expressed	heterozygosity
Chr7	25558766	T	T/T	T/C	NON_SYNONYMOUS_CODING	MISSENSE	MODERATE	LOC_Os07g42690	retrotransposon protein, putative, unclassified, expressed	heterozygosity
Chr7	25560997	G	G/G	G/C	NON_SYNONYMOUS_CODING	MISSENSE	MODERATE	LOC_Os07g42690	retrotransposon protein, putative, unclassified, expressed	heterozygosity
Chr7	26702805	A	A/A	A/G	SPLICE_SITE_DONOR	NONE	HIGH	LOC_Os07g44730	expressed protein	heterozygosity
Chr7	26868340	T	T/T	T/C	NON_SYNONYMOUS_CODING	MISSENSE	MODERATE	LOC_Os07g45020	retrotransposon protein, putative, Ty3-gypsy subclass, expressed	heterozygosity
Chr7	27365493	T	T/T	T/C	NON_SYNONYMOUS_CODING	MISSENSE	MODERATE	LOC_Os07g45870	retrotransposon protein, putative, Ty3-gypsy subclass, expressed	heterozygosity
Chr7	27377819	A	A/A	A/G	SPLICE_SITE_ACCEPTOR	NONE	HIGH	LOC_Os07g45880	retrotransposon protein, putative, unclassified, expressed	heterozygosity
Chr7	28605897	A	A/A	A/C	NON_SYNONYMOUS_CODING	MISSENSE	MODERATE	LOC_Os07g47890	retrotransposon protein, putative, unclassified	heterozygosity
Chr7	29130536	C	C/C	C/T	NON_SYNONYMOUS_CODING	MISSENSE	MODERATE	LOC_Os07g48650	OsSub54 - Putative Subtilisin homologue, expressed	heterozygosity
Chr7	29130585	C	C/C	C/T	NON_SYNONYMOUS_CODING	MISSENSE	MODERATE	LOC_Os07g48650	OsSub54 - Putative Subtilisin homologue, expressed	heterozygosity
Chr7	29130602	G	G/G	G/A	NON_SYNONYMOUS_CODING	MISSENSE	MODERATE	LOC_Os07g48650	OsSub54 - Putative Subtilisin homologue, expressed	heterozygosity
Chr7	29130615	G	G/G	G/A	NON_SYNONYMOUS_CODING	MISSENSE	MODERATE	LOC_Os07g48650	OsSub54 - Putative Subtilisin homologue, expressed	heterozygosity
Chr7	29598462	A	A/A	A/C	NON_SYNONYMOUS_CODING	MISSENSE	MODERATE	LOC_Os07g49420	retrotransposon protein, putative, unclassified, expressed	heterozygosity
Chr8	4709	T	T/T	T/C	NON_SYNONYMOUS_CODING	MISSENSE	MODERATE	LOC_Os08g01008	retrotransposon protein, putative, Ty3-gypsy subclass	heterozygosity
Chr8	566508	C	C/C	C/T	NON_SYNONYMOUS_CODING	MISSENSE	MODERATE	LOC_Os08g01920	SGR2, putative, expressed	heterozygosity
Chr8	1168542	C	C/C	C/T	NON_SYNONYMOUS_CODING	MISSENSE	MODERATE	LOC_Os08g02780	retrotransposon protein, putative, unclassified, expressed	heterozygosity
Chr8	1297000	T	C/C	T/C	START_LOST	MISSENSE	HIGH	LOC_Os08g02980	retrotransposon protein, putative, unclassified, expressed	heterozygosity
Chr8	1329992	C	C/C	C/T	NON_SYNONYMOUS_CODING	MISSENSE	MODERATE	LOC_Os08g03010	retrotransposon protein, putative, Ty3-gypsy subclass, expressed	heterozygosity
Chr8	1432005	G	G/G	G/A	NON_SYNONYMOUS_CODING	MISSENSE	MODERATE	LOC_Os08g03130	retrotransposon protein, putative, Ty3-gypsy subclass, expressed	heterozygosity
Chr8	1493035	A	G/G	A/G	NON_SYNONYMOUS_CODING	MISSENSE	MODERATE	LOC_Os08g03210	retrotransposon protein, putative, unclassified, expressed	heterozygosity
Chr8	1493126	A	T/T	A/T	NON_SYNONYMOUS_CODING	MISSENSE	MODERATE	LOC_Os08g03210	retrotransposon protein, putative, unclassified, expressed	heterozygosity
Chr8	1505780	C	T/T	C/T	NON_SYNONYMOUS_CODING	MISSENSE	MODERATE	LOC_Os08g03240	lectin-like receptor kinase 1, putative, expressed	heterozygosity
Chr8	1505803	C	T/T	C/T	NON_SYNONYMOUS_CODING	MISSENSE	MODERATE	LOC_Os08g03240	lectin-like receptor kinase 1, putative, expressed	heterozygosity
Chr8	1894992	C	C/C	C/T	NON_SYNONYMOUS_CODING	MISSENSE	MODERATE	LOC_Os08g03970	retrotransposon protein, putative, unclassified, expressed	heterozygosity
Chr8	1895012	G	G/G	G/A	NON_SYNONYMOUS_CODING	MISSENSE	MODERATE	LOC_Os08g03970	retrotransposon protein, putative, unclassified, expressed	heterozygosity
Chr8	2762381	A	A/A	A/T	NON_SYNONYMOUS_CODING	MISSENSE	MODERATE	LOC_Os08g05280	oxidoreductase family, NAD-binding Rossmann fold containing protein, expressed	heterozygosity
Chr8	2762388	G	G/G	G/A	NON_SYNONYMOUS_CODING	MISSENSE	MODERATE	LOC_Os08g05280	oxidoreductase family, NAD-binding Rossmann fold containing protein, expressed	heterozygosity
Chr8	2762409	C	C/C	C/T	NON_SYNONYMOUS_CODING	MISSENSE	MODERATE	LOC_Os08g05280	oxidoreductase family, NAD-binding Rossmann fold containing protein, expressed	heterozygosity
Chr8	2763448	G	G/G	G/A	NON_SYNONYMOUS_CODING	MISSENSE	MODERATE	LOC_Os08g05280	oxidoreductase family, NAD-binding Rossmann fold containing protein, expressed	heterozygosity
Chr8	2827427	G	G/G	G/T	NON_SYNONYMOUS_CODING	MISSENSE	MODERATE	LOC_Os08g05360	transposon protein, putative, unclassified, expressed	heterozygosity
Chr8	2860096	C	A/A	C/A	NON_SYNONYMOUS_CODING	MISSENSE	MODERATE	LOC_Os08g05420	transposon protein, putative, CACTA, En/Spm sub-class, expressed	heterozygosity
Chr8	2886146	A	A/A	A/G	NON_SYNONYMOUS_CODING	MISSENSE	MODERATE	LOC_Os08g05440	NB-ARC domain containing protein, expressed	heterozygosity
Chr8	2886170	A	T/T	A/T	NON_SYNONYMOUS_CODING	MISSENSE	MODERATE	LOC_Os08g05440	NB-ARC domain containing protein, expressed	heterozygosity
Chr8	3852006	T	G/G	T/G	NON_SYNONYMOUS_CODING	MISSENSE	MODERATE	LOC_Os08g06900	retrotransposon protein, putative, unclassified	heterozygosity
Chr8	3852016	C	T/T	C/T	NON_SYNONYMOUS_CODING	MISSENSE	MODERATE	LOC_Os08g06900	retrotransposon protein, putative, unclassified	heterozygosity
Chr8	3853272	C	C/C	C/T	NON_SYNONYMOUS_CODING	MISSENSE	MODERATE	LOC_Os08g06900	retrotransposon protein, putative, unclassified	heterozygosity
Chr8	3853358	G	G/G	G/A	NON_SYNONYMOUS_CODING	MISSENSE	MODERATE	LOC_Os08g06900	retrotransposon protein, putative, unclassified	heterozygosity
Chr8	4548461	T	C/C	T/C	NON_SYNONYMOUS_CODING	MISSENSE	MODERATE	LOC_Os08g08020	expressed protein	heterozygosity
Chr8	4658825	A	G/G	A/G	NON_SYNONYMOUS_CODING	MISSENSE	MODERATE	LOC_Os08g08180	retrotransposon protein, putative, Ty3-gypsy subclass	heterozygosity
Chr8	4824197	G	G/G	G/A	NON_SYNONYMOUS_CODING	MISSENSE	MODERATE	LOC_Os08g08370	retrotransposon protein, putative, Ty1-copia subclass, expressed	heterozygosity
Chr8	4980155	C	T/T	C/T	NON_SYNONYMOUS_CODING	MISSENSE	MODERATE	LOC_Os08g08610	retrotransposon protein, putative, unclassified, expressed	heterozygosity
Chr8	5526756	C	T/T	C/T	NON_SYNONYMOUS_CODING	MISSENSE	MODERATE	LOC_Os08g09540	hypothetical protein	heterozygosity
Chr8	5526768	G	A/A	G/A	NON_SYNONYMOUS_CODING	MISSENSE	MODERATE	LOC_Os08g09540	hypothetical protein	heterozygosity
Chr8	5526994	G	A/A	G/A	NON_SYNONYMOUS_CODING	MISSENSE	MODERATE	LOC_Os08g09540	hypothetical protein	heterozygosity
Chr8	5527003	G	C/C	G/C	NON_SYNONYMOUS_CODING	MISSENSE	MODERATE	LOC_Os08g09540	hypothetical protein	heterozygosity
Chr8	5577521	G	C/C	G/C	NON_SYNONYMOUS_CODING	MISSENSE	MODERATE	LOC_Os08g09650	OsFBX269 - F-box domain containing protein, expressed	heterozygosity
Chr8	5577533	T	A/A	T/A	NON_SYNONYMOUS_CODING	MISSENSE	MODERATE	LOC_Os08g09650	OsFBX269 - F-box domain containing protein, expressed	heterozygosity
Chr8	5577539	C	G/G	C/G	NON_SYNONYMOUS_CODING	MISSENSE	MODERATE	LOC_Os08g09650	OsFBX269 - F-box domain containing protein, expressed	heterozygosity
Chr8	5828736	G	G/G	G/T	NON_SYNONYMOUS_CODING	MISSENSE	MODERATE	LOC_Os08g10050	retrotransposon protein, putative, Ty3-gypsy subclass, expressed	heterozygosity
Chr8	5910851	T	T/T	T/C	NON_SYNONYMOUS_CODING	MISSENSE	MODERATE	LOC_Os08g10190	retrotransposon protein, putative, unclassified, expressed	heterozygosity
Chr8	5911429	C	C/C	C/A	NON_SYNONYMOUS_CODING	MISSENSE	MODERATE	LOC_Os08g10190	retrotransposon protein, putative, unclassified, expressed	heterozygosity
Chr8	6071735	A	A/A	A/T	NON_SYNONYMOUS_CODING	MISSENSE	MODERATE	LOC_Os08g10360	retrotransposon protein, putative, unclassified, expressed	heterozygosity
Chr8	6079293	G	G/G	G/T	NON_SYNONYMOUS_CODING	MISSENSE	MODERATE	LOC_Os08g10370	retrotransposon protein, putative, unclassified	heterozygosity
Chr8	6147301	T	T/T	T/G	NON_SYNONYMOUS_CODING	MISSENSE	MODERATE	LOC_Os08g10460	retrotransposon protein, putative, unclassified, expressed	heterozygosity
Chr8	6551694	C	C/C	C/T	NON_SYNONYMOUS_CODING	MISSENSE	MODERATE	LOC_Os08g11150	retrotransposon protein, putative, unclassified, expressed	heterozygosity
Chr8	6634794	A	A/A	A/G	NON_SYNONYMOUS_CODING	MISSENSE	MODERATE	LOC_Os08g11280	retrotransposon protein, putative, Ty3-gypsy subclass	heterozygosity
Chr8	6904444	G	G/G	G/T	NON_SYNONYMOUS_CODING	MISSENSE	MODERATE	LOC_Os08g11780	retrotransposon protein, putative, Ty3-gypsy subclass, expressed	heterozygosity
Chr8	6925247	A	A/A	A/T	NON_SYNONYMOUS_CODING	MISSENSE	MODERATE	LOC_Os08g11800	retrotransposon protein, putative, Ty3-gypsy subclass, expressed	heterozygosity
Chr8	7145891	T	T/T	T/C	NON_SYNONYMOUS_CODING	MISSENSE	MODERATE	LOC_Os08g12130	retrotransposon protein, putative, Ty3-gypsy subclass, expressed	heterozygosity
Chr8	7145903	T	T/T	T/C	NON_SYNONYMOUS_CODING	MISSENSE	MODERATE	LOC_Os08g12130	retrotransposon protein, putative, Ty3-gypsy subclass, expressed	heterozygosity
Chr8	7145932	T	T/T	T/A	NON_SYNONYMOUS_CODING	MISSENSE	MODERATE	LOC_Os08g12130	retrotransposon protein, putative, Ty3-gypsy subclass, expressed	heterozygosity
Chr8	7235864	A	A/A	A/G	NON_SYNONYMOUS_CODING	MISSENSE	MODERATE	LOC_Os08g12290	retrotransposon protein, putative, Ty3-gypsy subclass, expressed	heterozygosity
Chr8	7294927	C	C/C	C/T	NON_SYNONYMOUS_CODING	MISSENSE	MODERATE	LOC_Os08g12380	retrotransposon protein, putative, Ty3-gypsy subclass, expressed	heterozygosity
Chr8	7433285	C	C/C	C/T	NON_SYNONYMOUS_CODING	MISSENSE	MODERATE	LOC_Os08g12560	retrotransposon protein, putative, unclassified, expressed	heterozygosity
Chr8	7434504	C	C/C	C/A	NON_SYNONYMOUS_CODING	MISSENSE	MODERATE	LOC_Os08g12560	retrotransposon protein, putative, unclassified, expressed	heterozygosity
Chr8	7434829	G	G/G	G/A	NON_SYNONYMOUS_CODING	MISSENSE	MODERATE	LOC_Os08g12560	retrotransposon protein, putative, unclassified, expressed	heterozygosity
Chr8	7434848	T	T/T	T/A	NON_SYNONYMOUS_CODING	MISSENSE	MODERATE	LOC_Os08g12560	retrotransposon protein, putative, unclassified, expressed	heterozygosity
Chr8	7692946	C	T/T	C/T	NON_SYNONYMOUS_CODING	MISSENSE	MODERATE	LOC_Os08g12950	transposon protein, putative, Pong sub-class, expressed	heterozygosity
Chr8	7771349	C	T/T	C/T	NON_SYNONYMOUS_CODING	MISSENSE	MODERATE	LOC_Os08g13080	retrotransposon protein, putative, unclassified, expressed	heterozygosity
Chr8	7810610	G	G/G	G/A	NON_SYNONYMOUS_CODING	MISSENSE	MODERATE	LOC_Os08g13150	transposon protein, putative, CACTA, En/Spm sub-class, expressed	heterozygosity
Chr8	7814942	C	T/T	C/T	NON_SYNONYMOUS_CODING	MISSENSE	MODERATE	LOC_Os08g13150	transposon protein, putative, CACTA, En/Spm sub-class, expressed	heterozygosity
Chr8	7829458	G	A/A	G/A	NON_SYNONYMOUS_CODING	MISSENSE	MODERATE	LOC_Os08g13170	retrotransposon protein, putative, unclassified, expressed	heterozygosity
Chr8	7830005	T	T/T	T/C	NON_SYNONYMOUS_CODING	MISSENSE	MODERATE	LOC_Os08g13170	retrotransposon protein, putative, unclassified, expressed	heterozygosity
Chr8	7830011	T	T/T	T/C	NON_SYNONYMOUS_CODING	MISSENSE	MODERATE	LOC_Os08g13170	retrotransposon protein, putative, unclassified, expressed	heterozygosity
Chr8	7830425	T	T/T	T/A	NON_SYNONYMOUS_CODING	MISSENSE	MODERATE	LOC_Os08g13170	retrotransposon protein, putative, unclassified, expressed	heterozygosity
Chr8	8056122	G	A/A	G/A	NON_SYNONYMOUS_CODING	MISSENSE	MODERATE	LOC_Os08g13560	retrotransposon protein, putative, unclassified, expressed	heterozygosity
Chr8	8094207	G	G/G	G/A	NON_SYNONYMOUS_CODING	MISSENSE	MODERATE	LOC_Os08g13610	retrotransposon protein, putative, Ty3-gypsy subclass, expressed	heterozygosity
Chr8	8097295	C	C/C	C/T	NON_SYNONYMOUS_CODING	MISSENSE	MODERATE	LOC_Os08g13620	retrotransposon protein, putative, Ty3-gypsy subclass, expressed	heterozygosity
Chr8	8112603	C	T/T	C/T	NON_SYNONYMOUS_CODING	MISSENSE	MODERATE	LOC_Os08g13640	ankyrin, putative, expressed	heterozygosity
Chr8	8112624	T	G/G	T/G	NON_SYNONYMOUS_CODING	MISSENSE	MODERATE	LOC_Os08g13640	ankyrin, putative, expressed	heterozygosity
Chr8	8234096	G	A/A	G/A	NON_SYNONYMOUS_CODING	MISSENSE	MODERATE	LOC_Os08g13800	NB-ARC domain containing protein, expressed	heterozygosity
Chr8	8565068	C	C/C	C/T	NON_SYNONYMOUS_CODING	MISSENSE	MODERATE	LOC_Os08g14300	expressed protein	heterozygosity
Chr8	8565077	T	T/T	T/A	NON_SYNONYMOUS_CODING	MISSENSE	MODERATE	LOC_Os08g14300	expressed protein	heterozygosity
Chr8	8565083	C	C/C	C/A	NON_SYNONYMOUS_CODING	MISSENSE	MODERATE	LOC_Os08g14300	expressed protein	heterozygosity
Chr8	8907937	C	T/T	C/T	STOP_GAINED	NONSENSE	HIGH	LOC_Os08g14810	NB-ARC domain containing protein, expressed	heterozygosity
Chr8	9167440	A	G/G	A/G	NON_SYNONYMOUS_CODING	MISSENSE	MODERATE	LOC_Os08g15149	oxidoreductase, 2OG-Fe oxygenase family protein, expressed	heterozygosity
Chr8	9517682	C	T/T	C/T	NON_SYNONYMOUS_CODING	MISSENSE	MODERATE	LOC_Os08g15670	retrotransposon protein, putative, unclassified, expressed	heterozygosity
Chr8	9528559	C	G/G	C/G	NON_SYNONYMOUS_CODING	MISSENSE	MODERATE	LOC_Os08g15700	retrotransposon protein, putative, unclassified, expressed	heterozygosity
Chr8	9545704	G	A/A	G/A	NON_SYNONYMOUS_CODING	MISSENSE	MODERATE	LOC_Os08g15720	retrotransposon protein, putative, LINE subclass, expressed	heterozygosity
Chr8	9545710	A	G/G	A/G	NON_SYNONYMOUS_CODING	MISSENSE	MODERATE	LOC_Os08g15720	retrotransposon protein, putative, LINE subclass, expressed	heterozygosity
Chr8	9622461	G	G/G	G/A	NON_SYNONYMOUS_CODING	MISSENSE	MODERATE	LOC_Os08g15830	retrotransposon protein, putative, unclassified, expressed	heterozygosity
Chr8	9622470	T	T/T	T/C	NON_SYNONYMOUS_CODING	MISSENSE	MODERATE	LOC_Os08g15830	retrotransposon protein, putative, unclassified, expressed	heterozygosity
Chr8	9748187	G	C/C	G/C	NON_SYNONYMOUS_CODING	MISSENSE	MODERATE	LOC_Os08g16000	retrotransposon protein, putative, Ty3-gypsy subclass, expressed	heterozygosity
Chr8	9749954	A	C/C	A/C	NON_SYNONYMOUS_CODING	MISSENSE	MODERATE	LOC_Os08g16000	retrotransposon protein, putative, Ty3-gypsy subclass, expressed	heterozygosity
Chr8	9750342	G	A/A	G/A	NON_SYNONYMOUS_CODING	MISSENSE	MODERATE	LOC_Os08g16000	retrotransposon protein, putative, Ty3-gypsy subclass, expressed	heterozygosity
Chr8	9751137	T	C/C	T/C	NON_SYNONYMOUS_CODING	MISSENSE	MODERATE	LOC_Os08g16000	retrotransposon protein, putative, Ty3-gypsy subclass, expressed	heterozygosity
Chr8	9751151	A	G/G	A/G	NON_SYNONYMOUS_CODING	MISSENSE	MODERATE	LOC_Os08g16000	retrotransposon protein, putative, Ty3-gypsy subclass, expressed	heterozygosity
Chr8	9751667	T	G/G	T/G	NON_SYNONYMOUS_CODING	MISSENSE	MODERATE	LOC_Os08g16000	retrotransposon protein, putative, Ty3-gypsy subclass, expressed	heterozygosity
Chr8	9757622	G	A/A	G/A	NON_SYNONYMOUS_CODING	MISSENSE	MODERATE	LOC_Os08g16010	acetyltransferase, GNAT family, putative, expressed	heterozygosity
Chr8	9757638	G	T/T	G/T	NON_SYNONYMOUS_CODING	MISSENSE	MODERATE	LOC_Os08g16010	acetyltransferase, GNAT family, putative, expressed	heterozygosity
Chr8	9841784	G	G/G	G/A	STOP_GAINED	NONSENSE	HIGH	LOC_Os08g16140	transposon protein, putative, CACTA, En/Spm sub-class, expressed	heterozygosity
Chr8	9872912	T	C/C	T/C	NON_SYNONYMOUS_CODING	MISSENSE	MODERATE	LOC_Os08g16190	retrotransposon protein, putative, unclassified, expressed	heterozygosity
Chr8	9873614	G	T/T	G/T	NON_SYNONYMOUS_CODING	MISSENSE	MODERATE	LOC_Os08g16190	retrotransposon protein, putative, unclassified, expressed	heterozygosity
Chr8	9938834	T	T/T	T/C	NON_SYNONYMOUS_CODING	MISSENSE	MODERATE	LOC_Os08g16280	retrotransposon protein, putative, unclassified, expressed	heterozygosity
Chr8	9938933	T	T/T	T/C	NON_SYNONYMOUS_CODING	MISSENSE	MODERATE	LOC_Os08g16280	retrotransposon protein, putative, unclassified, expressed	heterozygosity
Chr8	10039891	G	A/A	G/A	NON_SYNONYMOUS_CODING	MISSENSE	MODERATE	LOC_Os08g16420	transposon protein, putative, CACTA, En/Spm sub-class, expressed	heterozygosity
Chr8	10039906	A	G/G	A/G	STOP_LOST	MISSENSE	HIGH	LOC_Os08g16420	transposon protein, putative, CACTA, En/Spm sub-class, expressed	heterozygosity
Chr8	10434059	G	A/A	G/A	NON_SYNONYMOUS_CODING	MISSENSE	MODERATE	LOC_Os08g17040	retrotransposon protein, putative, unclassified, expressed	heterozygosity
Chr8	10450185	C	T/T	C/T	NON_SYNONYMOUS_CODING	MISSENSE	MODERATE	LOC_Os08g17070	retrotransposon protein, putative, unclassified, expressed	heterozygosity
Chr8	10550494	C	C/C	C/T	STOP_GAINED	NONSENSE	HIGH	LOC_Os08g17230	transposon protein, putative, CACTA, En/Spm sub-class, expressed	heterozygosity
Chr8	10706568	A	A/A	A/T	NON_SYNONYMOUS_CODING	MISSENSE	MODERATE	LOC_Os08g17480	retrotransposon protein, putative, Ty3-gypsy subclass, expressed	heterozygosity
Chr8	10710618	C	T/T	C/T	NON_SYNONYMOUS_CODING	MISSENSE	MODERATE	LOC_Os08g17490	retrotransposon protein, putative, Ty3-gypsy subclass, expressed	heterozygosity
Chr8	10712910	G	A/A	G/A	NON_SYNONYMOUS_CODING	MISSENSE	MODERATE	LOC_Os08g17490	retrotransposon protein, putative, Ty3-gypsy subclass, expressed	heterozygosity
Chr8	10777190	T	T/T	T/C	NON_SYNONYMOUS_CODING	MISSENSE	MODERATE	LOC_Os08g17630	expressed protein	heterozygosity
Chr8	10835397	C	T/T	C/T	NON_SYNONYMOUS_CODING	MISSENSE	MODERATE	LOC_Os08g17700	retrotransposon protein, putative, Ty1-copia subclass, expressed	heterozygosity
Chr8	10843184	A	A/A	A/G	NON_SYNONYMOUS_CODING	MISSENSE	MODERATE	LOC_Os08g17720	transposon protein, putative, CACTA, En/Spm sub-class, expressed	heterozygosity
Chr8	11000572	T	C/C	T/C	NON_SYNONYMOUS_CODING	MISSENSE	MODERATE	LOC_Os08g17930	retrotransposon protein, putative, Ty3-gypsy subclass, expressed	heterozygosity
Chr8	11000649	G	A/A	G/A	NON_SYNONYMOUS_CODING	MISSENSE	MODERATE	LOC_Os08g17930	retrotransposon protein, putative, Ty3-gypsy subclass, expressed	heterozygosity
Chr8	11005793	C	T/T	C/T	NON_SYNONYMOUS_CODING	MISSENSE	MODERATE	LOC_Os08g17940	retrotransposon protein, putative, Ty3-gypsy subclass, expressed	heterozygosity
Chr8	11005814	T	C/C	T/C	NON_SYNONYMOUS_CODING	MISSENSE	MODERATE	LOC_Os08g17940	retrotransposon protein, putative, Ty3-gypsy subclass, expressed	heterozygosity
Chr8	11069803	C	T/T	C/T	NON_SYNONYMOUS_CODING	MISSENSE	MODERATE	LOC_Os08g18070	expressed protein	heterozygosity
Chr8	11069850	C	T/T	C/T	NON_SYNONYMOUS_CODING	MISSENSE	MODERATE	LOC_Os08g18070	expressed protein	heterozygosity
Chr8	11078610	G	C/C	G/C	NON_SYNONYMOUS_CODING	MISSENSE	MODERATE	LOC_Os08g18079	expressed protein	heterozygosity
Chr8	11282786	G	A/A	G/A	NON_SYNONYMOUS_CODING	MISSENSE	MODERATE	LOC_Os08g18930	expressed protein	heterozygosity
Chr8	11387509	C	T/T	C/T	NON_SYNONYMOUS_CODING	MISSENSE	MODERATE	LOC_Os08g19080	retrotransposon protein, putative, unclassified, expressed	heterozygosity
Chr8	11470391	G	A/A	G/A	NON_SYNONYMOUS_CODING	MISSENSE	MODERATE	LOC_Os08g19180	transposon protein, putative, unclassified, expressed	heterozygosity
Chr8	11470468	C	T/T	C/T	STOP_GAINED	NONSENSE	HIGH	LOC_Os08g19180	transposon protein, putative, unclassified, expressed	heterozygosity
Chr8	11495570	T	G/G	A/G	SPLICE_SITE_DONOR	NONE	HIGH	LOC_Os08g19220	transposon protein, putative, CACTA, En/Spm sub-class, expressed	heterozygosity
Chr8	11615220	T	C/C	T/C	NON_SYNONYMOUS_CODING	MISSENSE	MODERATE	LOC_Os08g19440	retrotransposon protein, putative, Ty3-gypsy subclass, expressed	heterozygosity
Chr8	11812657	C	A/A	C/A	NON_SYNONYMOUS_CODING	MISSENSE	MODERATE	LOC_Os08g19730	retrotransposon protein, putative, unclassified, expressed	heterozygosity
Chr8	11831466	G	A/A	G/A	NON_SYNONYMOUS_CODING	MISSENSE	MODERATE	LOC_Os08g19760	retrotransposon protein, putative, Ty3-gypsy subclass	heterozygosity
Chr8	11844264	C	A/A	C/A	NON_SYNONYMOUS_CODING	MISSENSE	MODERATE	LOC_Os08g19770	expressed protein	heterozygosity
Chr8	11851548	G	A/A	G/A	NON_SYNONYMOUS_CODING	MISSENSE	MODERATE	LOC_Os08g19790	retrotransposon protein, putative, Ty3-gypsy subclass, expressed	heterozygosity
Chr8	11914248	C	C/C	C/T	NON_SYNONYMOUS_CODING	MISSENSE	MODERATE	LOC_Os08g19890	ZOS8-03 - C2H2 zinc finger protein, expressed	heterozygosity
Chr8	12646845	A	A/A	A/G	NON_SYNONYMOUS_CODING	MISSENSE	MODERATE	LOC_Os08g21170	transposon protein, putative, CACTA, En/Spm sub-class, expressed	heterozygosity
Chr8	12749648	A	A/A	A/G	NON_SYNONYMOUS_CODING	MISSENSE	MODERATE	LOC_Os08g21370	retrotransposon protein, putative, unclassified, expressed	heterozygosity
Chr8	12776872	A	A/A	A/C	NON_SYNONYMOUS_CODING	MISSENSE	MODERATE	LOC_Os08g21420	retrotransposon, putative, centromere-specific, expressed	heterozygosity
Chr8	12778503	A	A/A	A/G	NON_SYNONYMOUS_CODING	MISSENSE	MODERATE	LOC_Os08g21434	retrotransposon, putative, centromere-specific, expressed	heterozygosity
Chr8	12778567	A	A/A	A/G	NON_SYNONYMOUS_CODING	MISSENSE	MODERATE	LOC_Os08g21434	retrotransposon, putative, centromere-specific, expressed	heterozygosity
Chr8	12785781	A	G/G	A/G	NON_SYNONYMOUS_CODING	MISSENSE	MODERATE	LOC_Os08g21450	transposon protein, putative, unclassified, expressed	heterozygosity
Chr8	13024310	G	A/A	G/A	NON_SYNONYMOUS_CODING	MISSENSE	MODERATE	LOC_Os08g21740	retrotransposon protein, putative, unclassified, expressed	heterozygosity
Chr8	13051005	C	G/G	C/G	NON_SYNONYMOUS_CODING	MISSENSE	MODERATE	LOC_Os08g21800	retrotransposon protein, putative, unclassified, expressed	heterozygosity
Chr8	13155656	C	T/T	C/T	NON_SYNONYMOUS_CODING	MISSENSE	MODERATE	LOC_Os08g21940	retrotransposon protein, putative, unclassified, expressed	heterozygosity
Chr8	13155692	C	T/T	C/T	NON_SYNONYMOUS_CODING	MISSENSE	MODERATE	LOC_Os08g21940	retrotransposon protein, putative, unclassified, expressed	heterozygosity
Chr8	13418707	A	C/C	A/C	NON_SYNONYMOUS_CODING	MISSENSE	MODERATE	LOC_Os08g22260	retrotransposon protein, putative, Ty3-gypsy subclass, expressed	heterozygosity
Chr8	13418818	C	T/T	C/T	NON_SYNONYMOUS_CODING	MISSENSE	MODERATE	LOC_Os08g22260	retrotransposon protein, putative, Ty3-gypsy subclass, expressed	heterozygosity
Chr8	13451240	G	G/G	G/A	NON_SYNONYMOUS_CODING	MISSENSE	MODERATE	LOC_Os08g22310	retrotransposon protein, putative, unclassified, expressed	heterozygosity
Chr8	13451253	G	G/G	G/A	NON_SYNONYMOUS_CODING	MISSENSE	MODERATE	LOC_Os08g22310	retrotransposon protein, putative, unclassified, expressed	heterozygosity
Chr8	13451269	C	C/C	C/T	NON_SYNONYMOUS_CODING	MISSENSE	MODERATE	LOC_Os08g22310	retrotransposon protein, putative, unclassified, expressed	heterozygosity
Chr8	13451340	G	G/G	G/A	NON_SYNONYMOUS_CODING	MISSENSE	MODERATE	LOC_Os08g22310	retrotransposon protein, putative, unclassified, expressed	heterozygosity
Chr8	13455448	G	G/G	G/A	NON_SYNONYMOUS_CODING	MISSENSE	MODERATE	LOC_Os08g22320	retrotransposon protein, putative, unclassified, expressed	heterozygosity
Chr8	13575436	G	T/T	G/T	NON_SYNONYMOUS_CODING	MISSENSE	MODERATE	LOC_Os08g22540	retrotransposon protein, putative, Ty3-gypsy subclass, expressed	heterozygosity
Chr8	13642158	C	T/T	C/T	STOP_GAINED	NONSENSE	HIGH	LOC_Os08g22680	retrotransposon protein, putative, Ty3-gypsy subclass, expressed	heterozygosity
Chr8	13681159	C	C/C	C/T	NON_SYNONYMOUS_CODING	MISSENSE	MODERATE	LOC_Os08g22760	retrotransposon protein, putative, Ty3-gypsy subclass, expressed	heterozygosity
Chr8	13683751	A	A/A	A/C	NON_SYNONYMOUS_CODING	MISSENSE	MODERATE	LOC_Os08g22760	retrotransposon protein, putative, Ty3-gypsy subclass, expressed	heterozygosity
Chr8	13705672	G	A/A	G/A	NON_SYNONYMOUS_CODING	MISSENSE	MODERATE	LOC_Os08g22790	retrotransposon protein, putative, unclassified, expressed	heterozygosity
Chr8	13705682	C	T/T	C/T	NON_SYNONYMOUS_CODING	MISSENSE	MODERATE	LOC_Os08g22790	retrotransposon protein, putative, unclassified, expressed	heterozygosity
Chr8	13908136	C	T/T	C/T	NON_SYNONYMOUS_CODING	MISSENSE	MODERATE	LOC_Os08g23090	retrotransposon protein, putative, unclassified, expressed	heterozygosity
Chr8	13908144	G	A/A	G/A	NON_SYNONYMOUS_CODING	MISSENSE	MODERATE	LOC_Os08g23090	retrotransposon protein, putative, unclassified, expressed	heterozygosity
Chr8	14142072	T	T/T	T/A	NON_SYNONYMOUS_CODING	MISSENSE	MODERATE	LOC_Os08g23390	retrotransposon protein, putative, Ty3-gypsy subclass, expressed	heterozygosity
Chr8	14214686	C	A/A	C/A	NON_SYNONYMOUS_CODING	MISSENSE	MODERATE	LOC_Os08g23480	retrotransposon protein, putative, Ty1-copia subclass, expressed	heterozygosity
Chr8	14292432	A	A/A	A/G	NON_SYNONYMOUS_CODING	MISSENSE	MODERATE	LOC_Os08g23610	retrotransposon, putative, centromere-specific, expressed	heterozygosity
Chr8	14292523	C	C/C	C/G	NON_SYNONYMOUS_CODING	MISSENSE	MODERATE	LOC_Os08g23610	retrotransposon, putative, centromere-specific, expressed	heterozygosity
Chr8	14293416	G	A/A	G/A	NON_SYNONYMOUS_CODING	MISSENSE	MODERATE	LOC_Os08g23610	retrotransposon, putative, centromere-specific, expressed	heterozygosity
Chr8	14568298	T	T/T	T/C	NON_SYNONYMOUS_CODING	MISSENSE	MODERATE	LOC_Os08g24120	retrotransposon protein, putative, unclassified, expressed	heterozygosity
Chr8	14917462	T	T/T	T/C	NON_SYNONYMOUS_CODING	MISSENSE	MODERATE	LOC_Os08g24690	retrotransposon protein, putative, unclassified, expressed	heterozygosity
Chr8	14955677	G	A/A	G/A	NON_SYNONYMOUS_CODING	MISSENSE	MODERATE	LOC_Os08g24720	retrotransposon protein, putative, unclassified, expressed	heterozygosity
Chr8	15197446	C	C/C	C/G	NON_SYNONYMOUS_CODING	MISSENSE	MODERATE	LOC_Os08g25030	plant protein of unknown function domain containing protein, expressed	heterozygosity
Chr8	15420694	T	T/T	T/G	NON_SYNONYMOUS_CODING	MISSENSE	MODERATE	LOC_Os08g25350	transposon protein, putative, unclassified, expressed	heterozygosity
Chr8	15420737	G	G/G	G/A	NON_SYNONYMOUS_CODING	MISSENSE	MODERATE	LOC_Os08g25350	transposon protein, putative, unclassified, expressed	heterozygosity
Chr8	15420743	G	G/G	G/T	NON_SYNONYMOUS_CODING	MISSENSE	MODERATE	LOC_Os08g25350	transposon protein, putative, unclassified, expressed	heterozygosity
Chr8	15420759	C	C/C	C/T	NON_SYNONYMOUS_CODING	MISSENSE	MODERATE	LOC_Os08g25350	transposon protein, putative, unclassified, expressed	heterozygosity
Chr8	15576863	G	T/T	G/T	NON_SYNONYMOUS_CODING	MISSENSE	MODERATE	LOC_Os08g25600	hypothetical protein	heterozygosity
Chr8	15576885	G	A/A	G/A	STOP_GAINED	NONSENSE	HIGH	LOC_Os08g25600	hypothetical protein	heterozygosity
Chr8	16338814	T	C/C	T/C	NON_SYNONYMOUS_CODING	MISSENSE	MODERATE	LOC_Os08g26860	expressed protein	heterozygosity
Chr8	16338825	A	G/G	A/G	NON_SYNONYMOUS_CODING	MISSENSE	MODERATE	LOC_Os08g26860	expressed protein	heterozygosity
Chr8	16338832	A	C/C	A/C	NON_SYNONYMOUS_CODING	MISSENSE	MODERATE	LOC_Os08g26860	expressed protein	heterozygosity
Chr8	16338876	G	A/A	G/A	NON_SYNONYMOUS_CODING	MISSENSE	MODERATE	LOC_Os08g26860	expressed protein	heterozygosity
Chr8	16338897	G	A/A	G/A	NON_SYNONYMOUS_CODING	MISSENSE	MODERATE	LOC_Os08g26860	expressed protein	heterozygosity
Chr8	16419360	G	G/G	G/A	NON_SYNONYMOUS_CODING	MISSENSE	MODERATE	LOC_Os08g26920	retrotransposon protein, putative, Ty3-gypsy subclass, expressed	heterozygosity
Chr8	16430702	C	T/T	C/T	NON_SYNONYMOUS_CODING	MISSENSE	MODERATE	LOC_Os08g26930	transposon protein, putative, CACTA, En/Spm sub-class	heterozygosity
Chr8	16873848	C	T/T	C/T	NON_SYNONYMOUS_CODING	MISSENSE	MODERATE	LOC_Os08g27700	expressed protein	heterozygosity
Chr8	16873856	C	T/T	C/T	NON_SYNONYMOUS_CODING	MISSENSE	MODERATE	LOC_Os08g27700	expressed protein	heterozygosity
Chr8	16970085	G	T/T	G/T	NON_SYNONYMOUS_CODING	MISSENSE	MODERATE	LOC_Os08g27840	phosphoenolpyruvate carboxylase, putative, expressed	heterozygosity
Chr8	17037469	C	T/T	C/T	NON_SYNONYMOUS_CODING	MISSENSE	MODERATE	LOC_Os08g27970	expressed protein	heterozygosity
Chr8	17037481	A	C/C	A/C	NON_SYNONYMOUS_CODING	MISSENSE	MODERATE	LOC_Os08g27970	expressed protein	heterozygosity
Chr8	17037505	T	C/C	T/C	NON_SYNONYMOUS_CODING	MISSENSE	MODERATE	LOC_Os08g27970	expressed protein	heterozygosity
Chr8	17037511	T	C/C	T/C	NON_SYNONYMOUS_CODING	MISSENSE	MODERATE	LOC_Os08g27970	expressed protein	heterozygosity
Chr8	17061293	C	G/G	C/G	NON_SYNONYMOUS_CODING	MISSENSE	MODERATE	LOC_Os08g28010	expressed protein	heterozygosity
Chr8	17080235	G	G/G	G/T	STOP_GAINED	NONSENSE	HIGH	LOC_Os08g28040	retrotransposon protein, putative, Ty1-copia subclass, expressed	heterozygosity
Chr8	17080277	A	A/A	A/T	STOP_GAINED	NONSENSE	HIGH	LOC_Os08g28040	retrotransposon protein, putative, Ty1-copia subclass, expressed	heterozygosity
Chr8	17080364	C	C/C	C/T	NON_SYNONYMOUS_CODING	MISSENSE	MODERATE	LOC_Os08g28040	retrotransposon protein, putative, Ty1-copia subclass, expressed	heterozygosity
Chr8	17080389	G	G/G	G/T	NON_SYNONYMOUS_CODING	MISSENSE	MODERATE	LOC_Os08g28040	retrotransposon protein, putative, Ty1-copia subclass, expressed	heterozygosity
Chr8	17080409	A	A/A	A/T	NON_SYNONYMOUS_CODING	MISSENSE	MODERATE	LOC_Os08g28040	retrotransposon protein, putative, Ty1-copia subclass, expressed	heterozygosity
Chr8	17081163	A	G/G	A/G	NON_SYNONYMOUS_CODING	MISSENSE	MODERATE	LOC_Os08g28040	retrotransposon protein, putative, Ty1-copia subclass, expressed	heterozygosity
Chr8	17102549	A	T/T	A/T	NON_SYNONYMOUS_CODING	MISSENSE	MODERATE	LOC_Os08g28060	retrotransposon protein, putative, unclassified, expressed	heterozygosity
Chr8	17106634	G	C/C	G/C	NON_SYNONYMOUS_CODING	MISSENSE	MODERATE	LOC_Os08g28060	retrotransposon protein, putative, unclassified, expressed	heterozygosity
Chr8	17227165	A	T/T	A/T	NON_SYNONYMOUS_CODING	MISSENSE	MODERATE	LOC_Os08g28230	IscA-like iron-sulfur assembly protein, mitochondrial precursor, putative, expressed	heterozygosity
Chr8	17391881	A	G/G	A/G	NON_SYNONYMOUS_CODING	MISSENSE	MODERATE	LOC_Os08g28490	retrotransposon protein, putative, unclassified	heterozygosity
Chr8	17565998	A	A/A	A/C	NON_SYNONYMOUS_CODING	MISSENSE	MODERATE	LOC_Os08g28720	retrotransposon protein, putative, unclassified	heterozygosity
Chr8	18069874	A	A/A	A/G	SPLICE_SITE_ACCEPTOR	NONE	HIGH	LOC_Os08g29480	retrotransposon protein, putative, unclassified, expressed	heterozygosity
Chr8	18334656	T	T/T	T/A	NON_SYNONYMOUS_CODING	MISSENSE	MODERATE	LOC_Os08g29830	transposon protein, putative, CACTA, En/Spm sub-class	heterozygosity
Chr8	18340350	T	T/T	T/A	NON_SYNONYMOUS_CODING	MISSENSE	MODERATE	LOC_Os08g29840	retrotransposon protein, putative, unclassified, expressed	heterozygosity
Chr8	18340356	A	A/A	A/G	NON_SYNONYMOUS_CODING	MISSENSE	MODERATE	LOC_Os08g29840	retrotransposon protein, putative, unclassified, expressed	heterozygosity
Chr8	18340371	C	C/C	C/T	STOP_GAINED	NONSENSE	HIGH	LOC_Os08g29840	retrotransposon protein, putative, unclassified, expressed	heterozygosity
Chr8	18340399	T	T/T	T/C	NON_SYNONYMOUS_CODING	MISSENSE	MODERATE	LOC_Os08g29840	retrotransposon protein, putative, unclassified, expressed	heterozygosity
Chr8	18387033	A	A/A	A/T	NON_SYNONYMOUS_CODING	MISSENSE	MODERATE	LOC_Os08g29930	retrotransposon protein, putative, Ty3-gypsy subclass, expressed	heterozygosity
Chr8	18860522	T	T/T	T/C	NON_SYNONYMOUS_CODING	MISSENSE	MODERATE	LOC_Os08g30600	transposon protein, putative, CACTA, En/Spm sub-class, expressed	heterozygosity
Chr8	18904571	G	G/G	G/A	NON_SYNONYMOUS_CODING	MISSENSE	MODERATE	LOC_Os08g30670	retrotransposon protein, putative, unclassified, expressed	heterozygosity
Chr8	18904731	T	T/T	T/A	NON_SYNONYMOUS_CODING	MISSENSE	MODERATE	LOC_Os08g30670	retrotransposon protein, putative, unclassified, expressed	heterozygosity
Chr8	19104841	T	T/T	T/C	NON_SYNONYMOUS_CODING	MISSENSE	MODERATE	LOC_Os08g30940	retrotransposon protein, putative, Ty3-gypsy subclass, expressed	heterozygosity
Chr8	20178317	G	G/G	G/A	NON_SYNONYMOUS_CODING	MISSENSE	MODERATE	LOC_Os08g32580	retrotransposon protein, putative, unclassified, expressed	heterozygosity
Chr8	20541822	A	A/A	A/G	NON_SYNONYMOUS_CODING	MISSENSE	MODERATE	LOC_Os08g33060	transposon protein, putative, unclassified, expressed	heterozygosity
Chr8	20711923	C	T/T	C/T	NON_SYNONYMOUS_CODING	MISSENSE	MODERATE	LOC_Os08g33220	retrotransposon protein, putative, Ty3-gypsy subclass, expressed	heterozygosity
Chr8	21062531	T	C/C	T/C	START_LOST	MISSENSE	HIGH	LOC_Os08g33730	expressed protein	heterozygosity
Chr8	21062561	C	T/T	C/T	NON_SYNONYMOUS_CODING	MISSENSE	MODERATE	LOC_Os08g33730	expressed protein	heterozygosity
Chr8	21062912	G	C/C	G/C	NON_SYNONYMOUS_CODING	MISSENSE	MODERATE	LOC_Os08g33730	expressed protein	heterozygosity
Chr8	21062936	C	A/A	C/A	NON_SYNONYMOUS_CODING	MISSENSE	MODERATE	LOC_Os08g33730	expressed protein	heterozygosity
Chr8	21116368	C	T/T	C/T	NON_SYNONYMOUS_CODING	MISSENSE	MODERATE	LOC_Os08g33760	transposon protein, putative, CACTA, En/Spm sub-class, expressed	heterozygosity
Chr8	21203265	C	T/T	C/T	NON_SYNONYMOUS_CODING	MISSENSE	MODERATE	LOC_Os08g33870	retrotransposon protein, putative, unclassified, expressed	heterozygosity
Chr8	21203284	T	C/C	T/C	NON_SYNONYMOUS_CODING	MISSENSE	MODERATE	LOC_Os08g33870	retrotransposon protein, putative, unclassified, expressed	heterozygosity
Chr8	21372588	C	C/C	C/A	NON_SYNONYMOUS_CODING	MISSENSE	MODERATE	LOC_Os08g34090	retrotransposon protein, putative, unclassified, expressed	heterozygosity
Chr8	21373719	G	G/G	G/A	NON_SYNONYMOUS_CODING	MISSENSE	MODERATE	LOC_Os08g34090	retrotransposon protein, putative, unclassified, expressed	heterozygosity
Chr8	21373727	C	C/C	C/T	NON_SYNONYMOUS_CODING	MISSENSE	MODERATE	LOC_Os08g34090	retrotransposon protein, putative, unclassified, expressed	heterozygosity
Chr8	21389337	T	C/C	T/C	NON_SYNONYMOUS_CODING	MISSENSE	MODERATE	LOC_Os08g34110	retrotransposon protein, putative, Ty1-copia subclass, expressed	heterozygosity
Chr8	21389360	T	T/T	T/C	NON_SYNONYMOUS_CODING	MISSENSE	MODERATE	LOC_Os08g34110	retrotransposon protein, putative, Ty1-copia subclass, expressed	heterozygosity
Chr8	21737370	C	T/T	C/T	NON_SYNONYMOUS_CODING	MISSENSE	MODERATE	LOC_Os08g34590	transposon protein, putative, CACTA, En/Spm sub-class	heterozygosity
Chr8	21927652	A	A/A	A/G	NON_SYNONYMOUS_CODING	MISSENSE	MODERATE	LOC_Os08g34850	retrotransposon protein, putative, unclassified, expressed	heterozygosity
Chr8	21967575	G	G/G	G/T	NON_SYNONYMOUS_CODING	MISSENSE	MODERATE	LOC_Os08g34890	OsFBDUF46 - F-box and DUF domain containing protein, expressed	heterozygosity
Chr8	21967605	C	C/C	C/G	NON_SYNONYMOUS_CODING	MISSENSE	MODERATE	LOC_Os08g34890	OsFBDUF46 - F-box and DUF domain containing protein, expressed	heterozygosity
Chr8	22243407	G	A/A	G/A	NON_SYNONYMOUS_CODING	MISSENSE	MODERATE	LOC_Os08g35250	transposon protein, putative, CACTA, En/Spm sub-class	heterozygosity
Chr8	22271251	T	C/C	T/C	NON_SYNONYMOUS_CODING	MISSENSE	MODERATE	LOC_Os08g35290	retrotransposon protein, putative, unclassified, expressed	heterozygosity
Chr8	22285928	T	T/T	T/G	NON_SYNONYMOUS_CODING	MISSENSE	MODERATE	LOC_Os08g35330	expressed protein	heterozygosity
Chr8	22285956	G	G/G	G/T	NON_SYNONYMOUS_CODING	MISSENSE	MODERATE	LOC_Os08g35330	expressed protein	heterozygosity
Chr8	22389493	T	C/C	T/C	NON_SYNONYMOUS_CODING	MISSENSE	MODERATE	LOC_Os08g35520	retrotransposon protein, putative, unclassified, expressed	heterozygosity
Chr8	22389511	A	G/G	A/G	NON_SYNONYMOUS_CODING	MISSENSE	MODERATE	LOC_Os08g35520	retrotransposon protein, putative, unclassified, expressed	heterozygosity
Chr8	22850118	C	T/T	C/T	NON_SYNONYMOUS_CODING	MISSENSE	MODERATE	LOC_Os08g36250	expressed protein	heterozygosity
Chr8	22850136	C	T/T	C/T	NON_SYNONYMOUS_CODING	MISSENSE	MODERATE	LOC_Os08g36250	expressed protein	heterozygosity
Chr8	23156841	T	C/C	T/C	NON_SYNONYMOUS_CODING	MISSENSE	MODERATE	LOC_Os08g36690	expressed protein	heterozygosity
Chr8	23504221	G	T/T	G/T	NON_SYNONYMOUS_CODING	MISSENSE	MODERATE	LOC_Os08g37210	patatin, putative, expressed	heterozygosity
Chr8	23780743	C	C/C	C/T	NON_SYNONYMOUS_CODING	MISSENSE	MODERATE	LOC_Os08g37550	retrotransposon protein, putative, unclassified, expressed	heterozygosity
Chr8	24138236	C	C/C	C/T	NON_SYNONYMOUS_CODING	MISSENSE	MODERATE	LOC_Os08g38100	LTPL131 - Protease inhibitor/seed storage/LTP family protein precursor, putative, expressed	heterozygosity
Chr8	24138261	A	A/A	A/G	NON_SYNONYMOUS_CODING	MISSENSE	MODERATE	LOC_Os08g38100	LTPL131 - Protease inhibitor/seed storage/LTP family protein precursor, putative, expressed	heterozygosity
Chr8	24727660	C	T/T	C/T	NON_SYNONYMOUS_CODING	MISSENSE	MODERATE	LOC_Os08g39150	expressed protein	heterozygosity
Chr8	24727673	C	T/T	C/T	NON_SYNONYMOUS_CODING	MISSENSE	MODERATE	LOC_Os08g39150	expressed protein	heterozygosity
Chr8	24735924	C	T/T	C/T	NON_SYNONYMOUS_CODING	MISSENSE	MODERATE	LOC_Os08g39170	expressed protein	heterozygosity
Chr8	24735989	C	G/G	C/G	NON_SYNONYMOUS_CODING	MISSENSE	MODERATE	LOC_Os08g39170	expressed protein	heterozygosity
Chr8	24777834	G	T/T	G/T	NON_SYNONYMOUS_CODING	MISSENSE	MODERATE	LOC_Os08g39230	expressed protein	heterozygosity
Chr8	25920119	A	A/A	A/G	NON_SYNONYMOUS_CODING	MISSENSE	MODERATE	LOC_Os08g40960	retrotransposon protein, putative, unclassified, expressed	heterozygosity
Chr8	27849202	T	T/T	T/G	NON_SYNONYMOUS_CODING	MISSENSE	MODERATE	LOC_Os08g44240	AAA-type ATPase family protein, putative, expressed	heterozygosity
Chr8	27982123	G	G/G	G/A	NON_SYNONYMOUS_CODING	MISSENSE	MODERATE	LOC_Os08g44490	retrotransposon protein, putative, unclassified, expressed	heterozygosity
Chr9	73574	A	A/A	A/C	NON_SYNONYMOUS_CODING	MISSENSE	MODERATE	LOC_Os09g01040	retrotransposon protein, putative, unclassified, expressed	heterozygosity
Chr9	73583	T	T/T	T/G	NON_SYNONYMOUS_CODING	MISSENSE	MODERATE	LOC_Os09g01040	retrotransposon protein, putative, unclassified, expressed	heterozygosity
Chr9	73621	G	G/G	G/A	NON_SYNONYMOUS_CODING	MISSENSE	MODERATE	LOC_Os09g01040	retrotransposon protein, putative, unclassified, expressed	heterozygosity
Chr9	202073	A	A/A	A/G	NON_SYNONYMOUS_CODING	MISSENSE	MODERATE	LOC_Os09g01240	retrotransposon protein, putative, Ty3-gypsy subclass, expressed	heterozygosity
Chr9	202079	G	G/G	G/C	NON_SYNONYMOUS_CODING	MISSENSE	MODERATE	LOC_Os09g01240	retrotransposon protein, putative, Ty3-gypsy subclass, expressed	heterozygosity
Chr9	202100	G	G/G	G/A	NON_SYNONYMOUS_CODING	MISSENSE	MODERATE	LOC_Os09g01240	retrotransposon protein, putative, Ty3-gypsy subclass, expressed	heterozygosity
Chr9	202142	A	A/A	A/G	NON_SYNONYMOUS_CODING	MISSENSE	MODERATE	LOC_Os09g01240	retrotransposon protein, putative, Ty3-gypsy subclass, expressed	heterozygosity
Chr9	202568	G	G/G	G/A	NON_SYNONYMOUS_CODING	MISSENSE	MODERATE	LOC_Os09g01240	retrotransposon protein, putative, Ty3-gypsy subclass, expressed	heterozygosity
Chr9	202578	G	G/G	G/A	NON_SYNONYMOUS_CODING	MISSENSE	MODERATE	LOC_Os09g01240	retrotransposon protein, putative, Ty3-gypsy subclass, expressed	heterozygosity
Chr9	383249	A	A/A	A/T	NON_SYNONYMOUS_CODING	MISSENSE	MODERATE	LOC_Os09g01530	retrotransposon protein, putative, Ty3-gypsy subclass, expressed	heterozygosity
Chr9	481632	C	T/T	C/T	NON_SYNONYMOUS_CODING	MISSENSE	MODERATE	LOC_Os09g01670	peptidyl-prolyl cis-trans isomerase, FKBP-type, putative, expressed	heterozygosity
Chr9	534768	C	C/C	C/T	STOP_GAINED	NONSENSE	HIGH	LOC_Os09g01770	transposon protein, putative, CACTA, En/Spm sub-class, expressed	heterozygosity
Chr9	608597	T	T/T	T/C	NON_SYNONYMOUS_CODING	MISSENSE	MODERATE	LOC_Os09g01900	transposon protein, putative, CACTA, En/Spm sub-class, expressed	heterozygosity
Chr9	683558	G	G/G	G/T	NON_SYNONYMOUS_CODING	MISSENSE	MODERATE	LOC_Os09g01980	retrotransposon protein, putative, unclassified, expressed	heterozygosity
Chr9	1134633	C	C/C	C/T	NON_SYNONYMOUS_CODING	MISSENSE	MODERATE	LOC_Os09g02630	retrotransposon protein, putative, unclassified, expressed	heterozygosity
Chr9	1378419	T	T/T	T/C	NON_SYNONYMOUS_CODING	MISSENSE	MODERATE	LOC_Os09g02940	retrotransposon protein, putative, Ty3-gypsy subclass, expressed	heterozygosity
Chr9	1378478	A	A/A	A/G	NON_SYNONYMOUS_CODING	MISSENSE	MODERATE	LOC_Os09g02940	retrotransposon protein, putative, Ty3-gypsy subclass, expressed	heterozygosity
Chr9	1382140	A	A/A	A/G	NON_SYNONYMOUS_CODING	MISSENSE	MODERATE	LOC_Os09g02950	retrotransposon protein, putative, unclassified, expressed	heterozygosity
Chr9	1403473	G	G/G	G/C	NON_SYNONYMOUS_CODING	MISSENSE	MODERATE	LOC_Os09g02990	retrotransposon protein, putative, Ty3-gypsy subclass, expressed	heterozygosity
Chr9	1703854	C	C/C	C/T	STOP_GAINED	NONSENSE	HIGH	LOC_Os09g03450	retrotransposon protein, putative, unclassified, expressed	heterozygosity
Chr9	1703884	C	C/C	C/T	NON_SYNONYMOUS_CODING	MISSENSE	MODERATE	LOC_Os09g03450	retrotransposon protein, putative, unclassified, expressed	heterozygosity
Chr9	2146097	C	C/C	C/T	NON_SYNONYMOUS_CODING	MISSENSE	MODERATE	LOC_Os09g04130	retrotransposon protein, putative, unclassified, expressed	heterozygosity
Chr9	2427240	A	A/A	A/T	NON_SYNONYMOUS_CODING	MISSENSE	MODERATE	LOC_Os09g04550	retrotransposon protein, putative, unclassified, expressed	heterozygosity
Chr9	2446686	T	T/T	T/A	NON_SYNONYMOUS_CODING	MISSENSE	MODERATE	LOC_Os09g04590	retrotransposon protein, putative, unclassified, expressed	heterozygosity
Chr9	2675383	G	G/G	G/A	NON_SYNONYMOUS_CODING	MISSENSE	MODERATE	LOC_Os09g04970	retrotransposon protein, putative, Ty3-gypsy subclass, expressed	heterozygosity
Chr9	2675650	A	A/A	A/G	NON_SYNONYMOUS_CODING	MISSENSE	MODERATE	LOC_Os09g04970	retrotransposon protein, putative, Ty3-gypsy subclass, expressed	heterozygosity
Chr9	2721963	G	G/G	G/A	NON_SYNONYMOUS_CODING	MISSENSE	MODERATE	LOC_Os09g05060	retrotransposon protein, putative, Ty1-copia subclass, expressed	heterozygosity
Chr9	2721970	C	C/C	C/T	NON_SYNONYMOUS_CODING	MISSENSE	MODERATE	LOC_Os09g05060	retrotransposon protein, putative, Ty1-copia subclass, expressed	heterozygosity
Chr9	2729917	A	A/A	A/G	NON_SYNONYMOUS_CODING	MISSENSE	MODERATE	LOC_Os09g05070	retrotransposon protein, putative, Ty3-gypsy subclass, expressed	heterozygosity
Chr9	2893865	C	C/C	C/T	NON_SYNONYMOUS_CODING	MISSENSE	MODERATE	LOC_Os09g06170	retrotransposon protein, putative, Ty3-gypsy subclass, expressed	heterozygosity
Chr9	3226169	G	G/G	G/C	SPLICE_SITE_ACCEPTOR	NONE	HIGH	LOC_Os09g06760	retrotransposon protein, putative, unclassified, expressed	heterozygosity
Chr9	3253932	G	G/G	G/A	NON_SYNONYMOUS_CODING	MISSENSE	MODERATE	LOC_Os09g06800	retrotransposon protein, putative, Ty3-gypsy subclass, expressed	heterozygosity
Chr9	3391460	G	G/G	G/A	NON_SYNONYMOUS_CODING	MISSENSE	MODERATE	LOC_Os09g07000	retrotransposon protein, putative, Ty3-gypsy subclass, expressed	heterozygosity
Chr9	3601011	T	T/T	T/C	NON_SYNONYMOUS_CODING	MISSENSE	MODERATE	LOC_Os09g07300	BIG, putative, expressed	heterozygosity
Chr9	3711231	G	G/G	G/C	NON_SYNONYMOUS_CODING	MISSENSE	MODERATE	LOC_Os09g07430	retrotransposon, putative, centromere-specific, expressed	heterozygosity
Chr9	3711281	A	A/A	A/G	NON_SYNONYMOUS_CODING	MISSENSE	MODERATE	LOC_Os09g07430	retrotransposon, putative, centromere-specific, expressed	heterozygosity
Chr9	3820173	A	A/A	A/T	NON_SYNONYMOUS_CODING	MISSENSE	MODERATE	LOC_Os09g07610	retrotransposon protein, putative, unclassified, expressed	heterozygosity
Chr9	3820203	A	A/A	A/G	NON_SYNONYMOUS_CODING	MISSENSE	MODERATE	LOC_Os09g07610	retrotransposon protein, putative, unclassified, expressed	heterozygosity
Chr9	4129207	C	C/C	C/T	NON_SYNONYMOUS_CODING	MISSENSE	MODERATE	LOC_Os09g08020	retrotransposon protein, putative, unclassified, expressed	heterozygosity
Chr9	4637294	G	G/G	G/A	NON_SYNONYMOUS_CODING	MISSENSE	MODERATE	LOC_Os09g08790	transposon protein, putative, CACTA, En/Spm sub-class, expressed	heterozygosity
Chr9	4824710	G	G/G	G/A	NON_SYNONYMOUS_CODING	MISSENSE	MODERATE	LOC_Os09g09050	retrotransposon protein, putative, Ty3-gypsy subclass, expressed	heterozygosity
Chr9	4847618	G	G/G	G/A	NON_SYNONYMOUS_CODING	MISSENSE	MODERATE	LOC_Os09g09070	retrotransposon protein, putative, unclassified, expressed	heterozygosity
Chr9	4847680	C	C/C	C/T	NON_SYNONYMOUS_CODING	MISSENSE	MODERATE	LOC_Os09g09070	retrotransposon protein, putative, unclassified, expressed	heterozygosity
Chr9	5063175	G	C/C	G/C	NON_SYNONYMOUS_CODING	MISSENSE	MODERATE	LOC_Os09g09420	transposon protein, putative, CACTA, En/Spm sub-class, expressed	heterozygosity
Chr9	5089935	G	T/T	G/T	NON_SYNONYMOUS_CODING	MISSENSE	MODERATE	LOC_Os09g09460	harpin-induced protein 1 domain containing protein, expressed	heterozygosity
Chr9	5250847	G	G/G	G/A	NON_SYNONYMOUS_CODING	MISSENSE	MODERATE	LOC_Os09g09700	retrotransposon protein, putative, Ty3-gypsy subclass, expressed	heterozygosity
Chr9	5422448	G	G/G	G/A	NON_SYNONYMOUS_CODING	MISSENSE	MODERATE	LOC_Os09g09960	retrotransposon protein, putative, Ty3-gypsy subclass, expressed	heterozygosity
Chr9	5466629	A	A/A	A/G	NON_SYNONYMOUS_CODING	MISSENSE	MODERATE	LOC_Os09g10030	retrotransposon protein, putative, unclassified, expressed	heterozygosity
Chr9	5468362	G	G/G	G/T	NON_SYNONYMOUS_CODING	MISSENSE	MODERATE	LOC_Os09g10030	retrotransposon protein, putative, unclassified, expressed	heterozygosity
Chr9	5696760	G	G/G	G/A	NON_SYNONYMOUS_CODING	MISSENSE	MODERATE	LOC_Os09g10420	retrotransposon protein, putative, unclassified, expressed	heterozygosity
Chr9	5697111	G	G/G	G/A	NON_SYNONYMOUS_CODING	MISSENSE	MODERATE	LOC_Os09g10420	retrotransposon protein, putative, unclassified, expressed	heterozygosity
Chr9	5697138	G	G/G	G/A	NON_SYNONYMOUS_CODING	MISSENSE	MODERATE	LOC_Os09g10420	retrotransposon protein, putative, unclassified, expressed	heterozygosity
Chr9	5697365	A	A/A	A/G	NON_SYNONYMOUS_CODING	MISSENSE	MODERATE	LOC_Os09g10420	retrotransposon protein, putative, unclassified, expressed	heterozygosity
Chr9	5697392	T	T/T	T/C	NON_SYNONYMOUS_CODING	MISSENSE	MODERATE	LOC_Os09g10420	retrotransposon protein, putative, unclassified, expressed	heterozygosity
Chr9	5720403	A	A/A	A/G	NON_SYNONYMOUS_CODING	MISSENSE	MODERATE	LOC_Os09g10470	retrotransposon protein, putative, Ty3-gypsy subclass, expressed	heterozygosity
Chr9	6002034	A	A/A	A/G	NON_SYNONYMOUS_CODING	MISSENSE	MODERATE	LOC_Os09g10920	retrotransposon protein, putative, Ty3-gypsy subclass	heterozygosity
Chr9	6499797	G	G/G	G/T	NON_SYNONYMOUS_CODING	MISSENSE	MODERATE	LOC_Os09g11640	retrotransposon protein, putative, unclassified, expressed	heterozygosity
Chr9	6559092	T	T/T	T/C	NON_SYNONYMOUS_CODING	MISSENSE	MODERATE	LOC_Os09g11740	retrotransposon protein, putative, Ty1-copia subclass	heterozygosity
Chr9	7580031	G	G/G	G/A	NON_SYNONYMOUS_CODING	MISSENSE	MODERATE	LOC_Os09g13150	retrotransposon protein, putative, unclassified, expressed	heterozygosity
Chr9	7689258	A	A/A	A/G	NON_SYNONYMOUS_CODING	MISSENSE	MODERATE	LOC_Os09g13330	transposon protein, putative, CACTA, En/Spm sub-class, expressed	heterozygosity
Chr9	7689606	A	A/A	A/C	NON_SYNONYMOUS_CODING	MISSENSE	MODERATE	LOC_Os09g13330	transposon protein, putative, CACTA, En/Spm sub-class, expressed	heterozygosity
Chr9	7820515	C	C/C	C/T	STOP_GAINED	NONSENSE	HIGH	LOC_Os09g13510	retrotransposon protein, putative, unclassified, expressed	heterozygosity
Chr9	7820552	A	A/A	A/C	NON_SYNONYMOUS_CODING	MISSENSE	MODERATE	LOC_Os09g13510	retrotransposon protein, putative, unclassified, expressed	heterozygosity
Chr9	7820810	T	T/T	T/C	NON_SYNONYMOUS_CODING	MISSENSE	MODERATE	LOC_Os09g13510	retrotransposon protein, putative, unclassified, expressed	heterozygosity
Chr9	8361755	T	A/A	T/A	NON_SYNONYMOUS_CODING	MISSENSE	MODERATE	LOC_Os09g14110	retrotransposon protein, putative, unclassified, expressed	heterozygosity
Chr9	8554978	A	G/G	A/G	NON_SYNONYMOUS_CODING	MISSENSE	MODERATE	LOC_Os09g14470	retrotransposon protein, putative, unclassified, expressed	heterozygosity
Chr9	8685279	C	T/T	C/T	NON_SYNONYMOUS_CODING	MISSENSE	MODERATE	LOC_Os09g14650	transposon protein, putative, Pong sub-class, expressed	heterozygosity
Chr9	9056370	C	C/C	C/T	NON_SYNONYMOUS_CODING	MISSENSE	MODERATE	LOC_Os09g15020	retrotransposon protein, putative, unclassified, expressed	heterozygosity
Chr9	10044248	A	A/A	A/T	NON_SYNONYMOUS_CODING	MISSENSE	MODERATE	LOC_Os09g16430	retrotransposon protein, putative, Ty3-gypsy subclass, expressed	heterozygosity
Chr9	10242112	A	A/A	A/G	NON_SYNONYMOUS_CODING	MISSENSE	MODERATE	LOC_Os09g16740	retrotransposon protein, putative, unclassified	heterozygosity
Chr9	10263706	A	A/A	A/C	NON_SYNONYMOUS_CODING	MISSENSE	MODERATE	LOC_Os09g16790	transposon protein, putative, CACTA, En/Spm sub-class, expressed	heterozygosity
Chr9	10300882	T	C/C	T/C	NON_SYNONYMOUS_CODING	MISSENSE	MODERATE	LOC_Os09g16860	retrotransposon protein, putative, unclassified, expressed	heterozygosity
Chr9	10301357	A	G/G	A/G	NON_SYNONYMOUS_CODING	MISSENSE	MODERATE	LOC_Os09g16860	retrotransposon protein, putative, unclassified, expressed	heterozygosity
Chr9	10313057	T	T/T	T/C	NON_SYNONYMOUS_CODING	MISSENSE	MODERATE	LOC_Os09g16880	transposon protein, putative, CACTA, En/Spm sub-class, expressed	heterozygosity
Chr9	10357001	T	T/T	T/G	NON_SYNONYMOUS_CODING	MISSENSE	MODERATE	LOC_Os09g16930	retrotransposon protein, putative, Ty1-copia subclass, expressed	heterozygosity
Chr9	10381732	T	G/G	T/G	NON_SYNONYMOUS_CODING	MISSENSE	MODERATE	LOC_Os09g16980	OsWAK86 - OsWAK pseudogene, expressed	heterozygosity
Chr9	10577504	T	T/T	T/C	NON_SYNONYMOUS_CODING	MISSENSE	MODERATE	LOC_Os09g17240	retrotransposon protein, putative, unclassified, expressed	heterozygosity
Chr9	10668897	A	A/A	A/G	NON_SYNONYMOUS_CODING	MISSENSE	MODERATE	LOC_Os09g17450	retrotransposon protein, putative, Ty3-gypsy subclass, expressed	heterozygosity
Chr9	10988173	A	A/A	A/G	NON_SYNONYMOUS_CODING	MISSENSE	MODERATE	LOC_Os09g17960	retrotransposon protein, putative, unclassified	heterozygosity
Chr9	10988183	T	T/T	T/C	NON_SYNONYMOUS_CODING	MISSENSE	MODERATE	LOC_Os09g17960	retrotransposon protein, putative, unclassified	heterozygosity
Chr9	11001402	C	T/T	C/T	NON_SYNONYMOUS_CODING	MISSENSE	MODERATE	LOC_Os09g17980	expressed protein	heterozygosity
Chr9	11165596	G	G/G	G/A	NON_SYNONYMOUS_CODING	MISSENSE	MODERATE	LOC_Os09g18220	transposon protein, putative, CACTA, En/Spm sub-class, expressed	heterozygosity
Chr9	11165606	A	A/A	A/T	NON_SYNONYMOUS_CODING	MISSENSE	MODERATE	LOC_Os09g18220	transposon protein, putative, CACTA, En/Spm sub-class, expressed	heterozygosity
Chr9	11340829	T	T/T	T/C	NON_SYNONYMOUS_CODING	MISSENSE	MODERATE	LOC_Os09g18500	transposon protein, putative, CACTA, En/Spm sub-class, expressed	heterozygosity
Chr9	11361492	T	T/T	T/A	NON_SYNONYMOUS_CODING	MISSENSE	MODERATE	LOC_Os09g18530	nodulation receptor kinase precursor, putative, expressed	heterozygosity
Chr9	11361588	A	A/A	A/G	NON_SYNONYMOUS_CODING	MISSENSE	MODERATE	LOC_Os09g18530	nodulation receptor kinase precursor, putative, expressed	heterozygosity
Chr9	11732544	A	A/A	A/G	NON_SYNONYMOUS_CODING	MISSENSE	MODERATE	LOC_Os09g19630	retrotransposon protein, putative, unclassified, expressed	heterozygosity
Chr9	11732966	G	G/G	G/A	STOP_GAINED	NONSENSE	HIGH	LOC_Os09g19630	retrotransposon protein, putative, unclassified, expressed	heterozygosity
Chr9	11916996	A	A/A	A/C	NON_SYNONYMOUS_CODING	MISSENSE	MODERATE	LOC_Os09g19920	metallo-beta-lactamase family protein, putative, expressed	heterozygosity
Chr9	12308398	T	T/T	T/G	NON_SYNONYMOUS_CODING	MISSENSE	MODERATE	LOC_Os09g20450	transposon protein, putative, CACTA, En/Spm sub-class, expressed	heterozygosity
Chr9	12678435	G	G/G	G/A	NON_SYNONYMOUS_CODING	MISSENSE	MODERATE	LOC_Os09g21020	retrotransposon protein, putative, Ty1-copia subclass, expressed	heterozygosity
Chr9	13229444	T	T/T	T/C	NON_SYNONYMOUS_CODING	MISSENSE	MODERATE	LOC_Os09g21830	retrotransposon protein, putative, unclassified	heterozygosity
Chr9	13229462	T	T/T	T/C	NON_SYNONYMOUS_CODING	MISSENSE	MODERATE	LOC_Os09g21830	retrotransposon protein, putative, unclassified	heterozygosity
Chr9	13229480	A	A/A	A/G	NON_SYNONYMOUS_CODING	MISSENSE	MODERATE	LOC_Os09g21830	retrotransposon protein, putative, unclassified	heterozygosity
Chr9	13238523	T	T/T	T/A	NON_SYNONYMOUS_CODING	MISSENSE	MODERATE	LOC_Os09g21850	retrotransposon protein, putative, unclassified, expressed	heterozygosity
Chr9	13238550	A	A/A	A/G	NON_SYNONYMOUS_CODING	MISSENSE	MODERATE	LOC_Os09g21850	retrotransposon protein, putative, unclassified, expressed	heterozygosity
Chr9	13254532	C	C/C	C/G	NON_SYNONYMOUS_CODING	MISSENSE	MODERATE	LOC_Os09g21890	retrotransposon protein, putative, unclassified, expressed	heterozygosity
Chr9	13420262	G	G/G	G/A	NON_SYNONYMOUS_CODING	MISSENSE	MODERATE	LOC_Os09g22170	retrotransposon protein, putative, Ty3-gypsy subclass, expressed	heterozygosity
Chr9	13443321	A	A/A	A/C	NON_SYNONYMOUS_CODING	MISSENSE	MODERATE	LOC_Os09g22220	retrotransposon protein, putative, Ty3-gypsy subclass, expressed	heterozygosity
Chr9	13448918	T	T/T	T/A	NON_SYNONYMOUS_CODING	MISSENSE	MODERATE	LOC_Os09g22230	retrotransposon protein, putative, Ty3-gypsy subclass, expressed	heterozygosity
Chr9	13507816	G	G/G	G/A	NON_SYNONYMOUS_CODING	MISSENSE	MODERATE	LOC_Os09g22350	retrotransposon protein, putative, Ty3-gypsy subclass, expressed	heterozygosity
Chr9	13510614	T	T/T	T/G	NON_SYNONYMOUS_CODING	MISSENSE	MODERATE	LOC_Os09g22360	retrotransposon protein, putative, Ty3-gypsy subclass, expressed	heterozygosity
Chr9	13514627	G	G/G	G/T	NON_SYNONYMOUS_CODING	MISSENSE	MODERATE	LOC_Os09g22360	retrotransposon protein, putative, Ty3-gypsy subclass, expressed	heterozygosity
Chr9	13613923	G	G/G	G/A	NON_SYNONYMOUS_CODING	MISSENSE	MODERATE	LOC_Os09g23050	expressed protein	heterozygosity
Chr9	14172964	T	T/T	T/C	NON_SYNONYMOUS_CODING	MISSENSE	MODERATE	LOC_Os09g23790	retrotransposon protein, putative, unclassified, expressed	heterozygosity
Chr9	14315362	T	T/T	T/G	NON_SYNONYMOUS_CODING	MISSENSE	MODERATE	LOC_Os09g24080	retrotransposon protein, putative, Ty3-gypsy subclass, expressed	heterozygosity
Chr9	14420130	G	G/G	G/A	NON_SYNONYMOUS_CODING	MISSENSE	MODERATE	LOC_Os09g24270	retrotransposon protein, putative, unclassified, expressed	heterozygosity
Chr9	14420358	C	C/C	C/T	NON_SYNONYMOUS_CODING	MISSENSE	MODERATE	LOC_Os09g24270	retrotransposon protein, putative, unclassified, expressed	heterozygosity
Chr9	14901007	T	T/T	T/G	NON_SYNONYMOUS_CODING	MISSENSE	MODERATE	LOC_Os09g24954	double-stranded RNA binding motif containing protein, expressed	heterozygosity
Chr9	16524824	C	C/C	C/T	NON_SYNONYMOUS_CODING	MISSENSE	MODERATE	LOC_Os09g27180	retrotransposon protein, putative, Ty1-copia subclass, expressed	heterozygosity
Chr9	16595369	C	C/C	C/T	STOP_GAINED	NONSENSE	HIGH	LOC_Os09g27300	retrotransposon protein, putative, unclassified, expressed	heterozygosity
Chr9	18064504	C	C/C	C/T	STOP_GAINED	NONSENSE	HIGH	LOC_Os09g29700	retrotransposon protein, putative, unclassified, expressed	heterozygosity
Chr9	18631390	C	C/C	C/T	NON_SYNONYMOUS_CODING	MISSENSE	MODERATE	LOC_Os09g30494	retrotransposon protein, putative, Ty3-gypsy subclass, expressed	heterozygosity
Chr9	20506775	A	A/A	A/C	NON_SYNONYMOUS_CODING	MISSENSE	MODERATE	LOC_Os09g35650	retrotransposon protein, putative, unclassified	heterozygosity
Chr9	21119445	C	C/C	C/T	STOP_GAINED	NONSENSE	HIGH	LOC_Os09g36610	retrotransposon protein, putative, unclassified, expressed	heterozygosity
Chr9	21120204	G	G/G	G/T	NON_SYNONYMOUS_CODING	MISSENSE	MODERATE	LOC_Os09g36610	retrotransposon protein, putative, unclassified, expressed	heterozygosity
Chr9	22869543	A	G/G	A/G	NON_SYNONYMOUS_CODING	MISSENSE	MODERATE	LOC_Os09g39890	retrotransposon protein, putative, unclassified, expressed	heterozygosity
Chr10	128642	G	G/G	G/C	START_LOST	MISSENSE	HIGH	LOC_Os10g01180	retrotransposon protein, putative, Ty3-gypsy subclass	heterozygosity
Chr10	128664	T	T/T	T/G	NON_SYNONYMOUS_CODING	MISSENSE	MODERATE	LOC_Os10g01180	retrotransposon protein, putative, Ty3-gypsy subclass	heterozygosity
Chr10	128675	G	G/G	G/T	NON_SYNONYMOUS_CODING	MISSENSE	MODERATE	LOC_Os10g01180	retrotransposon protein, putative, Ty3-gypsy subclass	heterozygosity
Chr10	128703	G	G/G	G/A	NON_SYNONYMOUS_CODING	MISSENSE	MODERATE	LOC_Os10g01180	retrotransposon protein, putative, Ty3-gypsy subclass	heterozygosity
Chr10	216253	C	C/C	C/T	STOP_GAINED	NONSENSE	HIGH	LOC_Os10g01360	retrotransposon protein, putative, Ty3-gypsy subclass, expressed	heterozygosity
Chr10	392094	T	T/T	T/G	NON_SYNONYMOUS_CODING	MISSENSE	MODERATE	LOC_Os10g01590	retrotransposon protein, putative, unclassified, expressed	heterozygosity
Chr10	503234	A	A/A	A/G	NON_SYNONYMOUS_CODING	MISSENSE	MODERATE	LOC_Os10g01770	retrotransposon protein, putative, unclassified, expressed	heterozygosity
Chr10	627233	C	C/C	C/T	NON_SYNONYMOUS_CODING	MISSENSE	MODERATE	LOC_Os10g01984	transposon protein, putative, CACTA, En/Spm sub-class, expressed	heterozygosity
Chr10	628601	T	T/T	T/C	NON_SYNONYMOUS_CODING	MISSENSE	MODERATE	LOC_Os10g01984	transposon protein, putative, CACTA, En/Spm sub-class, expressed	heterozygosity
Chr10	749901	C	C/C	C/G	NON_SYNONYMOUS_CODING	MISSENSE	MODERATE	LOC_Os10g02180	retrotransposon protein, putative, unclassified	heterozygosity
Chr10	749913	G	G/G	G/A	NON_SYNONYMOUS_CODING	MISSENSE	MODERATE	LOC_Os10g02180	retrotransposon protein, putative, unclassified	heterozygosity
Chr10	752528	C	C/C	C/T	NON_SYNONYMOUS_CODING	MISSENSE	MODERATE	LOC_Os10g02190	retrotransposon protein, putative, unclassified, expressed	heterozygosity
Chr10	1626104	C	C/C	C/A	NON_SYNONYMOUS_CODING	MISSENSE	MODERATE	LOC_Os10g03660	OsFBX345 - F-box domain containing protein, expressed	heterozygosity
Chr10	1927243	C	C/C	C/T	NON_SYNONYMOUS_CODING	MISSENSE	MODERATE	LOC_Os10g04140	transposon protein, putative, CACTA, En/Spm sub-class, expressed	heterozygosity
Chr10	2108034	T	G/G	T/G	NON_SYNONYMOUS_CODING	MISSENSE	MODERATE	LOC_Os10g04470	conserved hypothetical protein	heterozygosity
Chr10	2108502	C	G/G	C/G	NON_SYNONYMOUS_CODING	MISSENSE	MODERATE	LOC_Os10g04470	conserved hypothetical protein	heterozygosity
Chr10	2208588	T	C/C	T/C	NON_SYNONYMOUS_CODING	MISSENSE	MODERATE	LOC_Os10g04625	expressed protein	heterozygosity
Chr10	2267061	C	G/G	C/G	NON_SYNONYMOUS_CODING	MISSENSE	MODERATE	LOC_Os10g04740	retrotransposon protein, putative, unclassified, expressed	heterozygosity
Chr10	2664054	G	A/A	G/A	NON_SYNONYMOUS_CODING	MISSENSE	MODERATE	LOC_Os10g05400	OsWAK102 - OsWAK receptor-like cytoplasmic kinase OsWAK-RLCK, expressed	heterozygosity
Chr10	2667384	C	T/T	C/T	NON_SYNONYMOUS_CODING	MISSENSE	MODERATE	LOC_Os10g05410	expressed protein	heterozygosity
Chr10	2702195	G	G/G	G/A	NON_SYNONYMOUS_CODING	MISSENSE	MODERATE	LOC_Os10g05470	expressed protein	heterozygosity
Chr10	2702232	T	T/T	T/C	STOP_GAINED	NONSENSE	HIGH	LOC_Os10g05470	expressed protein	heterozygosity
Chr10	2950590	C	C/C	C/T	NON_SYNONYMOUS_CODING	MISSENSE	MODERATE	LOC_Os10g05840	POEI6 - Pollen Ole e I allergen and extensin family protein precursor, expressed	heterozygosity
Chr10	3158777	T	T/T	T/C	NON_SYNONYMOUS_CODING	MISSENSE	MODERATE	LOC_Os10g06170	retrotransposon protein, putative, Ty3-gypsy subclass, expressed	heterozygosity
Chr10	3159606	C	C/C	C/G	NON_SYNONYMOUS_CODING	MISSENSE	MODERATE	LOC_Os10g06170	retrotransposon protein, putative, Ty3-gypsy subclass, expressed	heterozygosity
Chr10	3232113	G	G/G	G/T	NON_SYNONYMOUS_CODING	MISSENSE	MODERATE	LOC_Os10g06290	retrotransposon protein, putative, Ty3-gypsy subclass, expressed	heterozygosity
Chr10	3281599	T	T/T	T/C	NON_SYNONYMOUS_CODING	MISSENSE	MODERATE	LOC_Os10g06380	retrotransposon protein, putative, Ty3-gypsy subclass, expressed	heterozygosity
Chr10	3303479	G	G/G	G/A	NON_SYNONYMOUS_CODING	MISSENSE	MODERATE	LOC_Os10g06430	retrotransposon protein, putative, Ty3-gypsy subclass, expressed	heterozygosity
Chr10	3346698	C	C/C	C/T	NON_SYNONYMOUS_CODING	MISSENSE	MODERATE	LOC_Os10g06520	retrotransposon protein, putative, Ty3-gypsy subclass, expressed	heterozygosity
Chr10	3346796	T	T/T	T/C	NON_SYNONYMOUS_CODING	MISSENSE	MODERATE	LOC_Os10g06520	retrotransposon protein, putative, Ty3-gypsy subclass, expressed	heterozygosity
Chr10	3346876	A	A/A	A/C	NON_SYNONYMOUS_CODING	MISSENSE	MODERATE	LOC_Os10g06520	retrotransposon protein, putative, Ty3-gypsy subclass, expressed	heterozygosity
Chr10	3351552	A	A/A	A/G	NON_SYNONYMOUS_CODING	MISSENSE	MODERATE	LOC_Os10g06520	retrotransposon protein, putative, Ty3-gypsy subclass, expressed	heterozygosity
Chr10	3368500	T	T/T	T/G	NON_SYNONYMOUS_CODING	MISSENSE	MODERATE	LOC_Os10g06550	retrotransposon protein, putative, Ty3-gypsy subclass, expressed	heterozygosity
Chr10	3368639	C	C/C	C/A	NON_SYNONYMOUS_CODING	MISSENSE	MODERATE	LOC_Os10g06550	retrotransposon protein, putative, Ty3-gypsy subclass, expressed	heterozygosity
Chr10	3369474	A	A/A	A/G	NON_SYNONYMOUS_CODING	MISSENSE	MODERATE	LOC_Os10g06550	retrotransposon protein, putative, Ty3-gypsy subclass, expressed	heterozygosity
Chr10	3734389	C	C/C	C/G	NON_SYNONYMOUS_CODING	MISSENSE	MODERATE	LOC_Os10g07090	retrotransposon, putative, centromere-specific	heterozygosity
Chr10	3787109	G	G/G	G/A	NON_SYNONYMOUS_CODING	MISSENSE	MODERATE	LOC_Os10g07210	hsp20/alpha crystallin family protein, putative, expressed	heterozygosity
Chr10	3837805	C	A/A	C/A	NON_SYNONYMOUS_CODING	MISSENSE	MODERATE	LOC_Os10g07270	ubiquitin carboxyl-terminal hydrolase 5, putative, expressed	heterozygosity
Chr10	4032608	A	A/A	A/T	NON_SYNONYMOUS_CODING	MISSENSE	MODERATE	LOC_Os10g07536	retrotransposon protein, putative, unclassified	heterozygosity
Chr10	4091555	G	G/G	G/A	NON_SYNONYMOUS_CODING	MISSENSE	MODERATE	LOC_Os10g07562	transposon protein, putative, CACTA, En/Spm sub-class, expressed	heterozygosity
Chr10	4251510	C	C/C	C/A	STOP_GAINED	NONSENSE	HIGH	LOC_Os10g07970	anthocyanidin 5,3-O-glucosyltransferase, putative, expressed	heterozygosity
Chr10	4251537	C	C/C	C/T	NON_SYNONYMOUS_CODING	MISSENSE	MODERATE	LOC_Os10g07970	anthocyanidin 5,3-O-glucosyltransferase, putative, expressed	heterozygosity
Chr10	4251543	C	C/C	C/T	NON_SYNONYMOUS_CODING	MISSENSE	MODERATE	LOC_Os10g07970	anthocyanidin 5,3-O-glucosyltransferase, putative, expressed	heterozygosity
Chr10	4252285	G	G/G	G/A	NON_SYNONYMOUS_CODING	MISSENSE	MODERATE	LOC_Os10g07970	anthocyanidin 5,3-O-glucosyltransferase, putative, expressed	heterozygosity
Chr10	4290951	A	C/C	A/C	NON_SYNONYMOUS_CODING	MISSENSE	MODERATE	LOC_Os10g07998	nodulin, putative, expressed	heterozygosity
Chr10	4291006	G	C/C	G/C	NON_SYNONYMOUS_CODING	MISSENSE	MODERATE	LOC_Os10g07998	nodulin, putative, expressed	heterozygosity
Chr10	4438810	G	G/G	G/A	NON_SYNONYMOUS_CODING	MISSENSE	MODERATE	LOC_Os10g08210	transposon protein, putative, CACTA, En/Spm sub-class, expressed	heterozygosity
Chr10	4438821	A	A/A	A/T	NON_SYNONYMOUS_CODING	MISSENSE	MODERATE	LOC_Os10g08210	transposon protein, putative, CACTA, En/Spm sub-class, expressed	heterozygosity
Chr10	4535851	C	T/T	C/T	NON_SYNONYMOUS_CODING	MISSENSE	MODERATE	LOC_Os10g08370	transposon protein, putative, CACTA, En/Spm sub-class, expressed	heterozygosity
Chr10	4594638	A	A/A	A/T	NON_SYNONYMOUS_CODING	MISSENSE	MODERATE	LOC_Os10g08460	expressed protein	heterozygosity
Chr10	4688141	A	A/A	A/G	NON_SYNONYMOUS_CODING	MISSENSE	MODERATE	LOC_Os10g08650	transposon protein, putative, CACTA, En/Spm sub-class, expressed	heterozygosity
Chr10	4881854	G	G/G	G/A	NON_SYNONYMOUS_CODING	MISSENSE	MODERATE	LOC_Os10g09020	retrotransposon protein, putative, unclassified, expressed	heterozygosity
Chr10	4940536	T	T/T	T/C	START_LOST	MISSENSE	HIGH	LOC_Os10g09140	retrotransposon protein, putative, unclassified, expressed	heterozygosity
Chr10	4940878	A	A/A	A/G	NON_SYNONYMOUS_CODING	MISSENSE	MODERATE	LOC_Os10g09140	retrotransposon protein, putative, unclassified, expressed	heterozygosity
Chr10	4940894	A	A/A	A/G	NON_SYNONYMOUS_CODING	MISSENSE	MODERATE	LOC_Os10g09140	retrotransposon protein, putative, unclassified, expressed	heterozygosity
Chr10	5018843	T	T/T	T/C	NON_SYNONYMOUS_CODING	MISSENSE	MODERATE	LOC_Os10g09280	retrotransposon protein, putative, unclassified, expressed	heterozygosity
Chr10	5060555	C	T/T	C/T	STOP_GAINED	NONSENSE	HIGH	LOC_Os10g09380	retrotransposon protein, putative, Ty3-gypsy subclass, expressed	heterozygosity
Chr10	5215888	C	C/C	C/T	NON_SYNONYMOUS_CODING	MISSENSE	MODERATE	LOC_Os10g09640	retrotransposon, putative, centromere-specific	heterozygosity
Chr10	5215917	T	T/T	T/G	NON_SYNONYMOUS_CODING	MISSENSE	MODERATE	LOC_Os10g09640	retrotransposon, putative, centromere-specific	heterozygosity
Chr10	5215945	A	A/A	A/C	NON_SYNONYMOUS_CODING	MISSENSE	MODERATE	LOC_Os10g09640	retrotransposon, putative, centromere-specific	heterozygosity
Chr10	5301749	C	C/C	C/T	NON_SYNONYMOUS_CODING	MISSENSE	MODERATE	LOC_Os10g09800	retrotransposon protein, putative, Ty3-gypsy subclass	heterozygosity
Chr10	5387658	T	T/T	T/A	NON_SYNONYMOUS_CODING	MISSENSE	MODERATE	LOC_Os10g09940	retrotransposon protein, putative, Ty1-copia subclass, expressed	heterozygosity
Chr10	5387720	A	A/A	A/G	NON_SYNONYMOUS_CODING	MISSENSE	MODERATE	LOC_Os10g09940	retrotransposon protein, putative, Ty1-copia subclass, expressed	heterozygosity
Chr10	5388070	T	T/T	T/C	NON_SYNONYMOUS_CODING	MISSENSE	MODERATE	LOC_Os10g09940	retrotransposon protein, putative, Ty1-copia subclass, expressed	heterozygosity
Chr10	5614495	A	A/A	A/T	NON_SYNONYMOUS_CODING	MISSENSE	MODERATE	LOC_Os10g10200	retrotransposon protein, putative, unclassified, expressed	heterozygosity
Chr10	5614542	T	T/T	T/G	NON_SYNONYMOUS_CODING	MISSENSE	MODERATE	LOC_Os10g10200	retrotransposon protein, putative, unclassified, expressed	heterozygosity
Chr10	5620287	C	C/C	C/T	NON_SYNONYMOUS_CODING	MISSENSE	MODERATE	LOC_Os10g10214	retrotransposon protein, putative, unclassified, expressed	heterozygosity
Chr10	5660290	A	A/A	A/G	NON_SYNONYMOUS_CODING	MISSENSE	MODERATE	LOC_Os10g10300	retrotransposon protein, putative, unclassified, expressed	heterozygosity
Chr10	5802480	A	A/A	A/T	NON_SYNONYMOUS_CODING	MISSENSE	MODERATE	LOC_Os10g10520	retrotransposon protein, putative, unclassified, expressed	heterozygosity
Chr10	6120090	C	C/C	C/G	NON_SYNONYMOUS_CODING	MISSENSE	MODERATE	LOC_Os10g11070	retrotransposon protein, putative, unclassified, expressed	heterozygosity
Chr10	6120113	T	T/T	T/C	NON_SYNONYMOUS_CODING	MISSENSE	MODERATE	LOC_Os10g11070	retrotransposon protein, putative, unclassified, expressed	heterozygosity
Chr10	6120155	T	T/T	T/C	NON_SYNONYMOUS_CODING	MISSENSE	MODERATE	LOC_Os10g11070	retrotransposon protein, putative, unclassified, expressed	heterozygosity
Chr10	6120173	A	A/A	A/G	NON_SYNONYMOUS_CODING	MISSENSE	MODERATE	LOC_Os10g11070	retrotransposon protein, putative, unclassified, expressed	heterozygosity
Chr10	6120199	G	G/G	G/A	NON_SYNONYMOUS_CODING	MISSENSE	MODERATE	LOC_Os10g11070	retrotransposon protein, putative, unclassified, expressed	heterozygosity
Chr10	6120322	G	G/G	G/A	NON_SYNONYMOUS_CODING	MISSENSE	MODERATE	LOC_Os10g11070	retrotransposon protein, putative, unclassified, expressed	heterozygosity
Chr10	6120793	A	A/A	A/G	NON_SYNONYMOUS_CODING	MISSENSE	MODERATE	LOC_Os10g11070	retrotransposon protein, putative, unclassified, expressed	heterozygosity
Chr10	6126784	C	C/C	C/T	NON_SYNONYMOUS_CODING	MISSENSE	MODERATE	LOC_Os10g11080	retrotransposon protein, putative, unclassified, expressed	heterozygosity
Chr10	6153707	A	A/A	A/G	NON_SYNONYMOUS_CODING	MISSENSE	MODERATE	LOC_Os10g11120	retrotransposon protein, putative, Ty3-gypsy subclass	heterozygosity
Chr10	6203538	C	C/C	C/T	NON_SYNONYMOUS_CODING	MISSENSE	MODERATE	LOC_Os10g11190	retrotransposon protein, putative, Ty3-gypsy subclass, expressed	heterozygosity
Chr10	6327975	A	A/A	A/G	NON_SYNONYMOUS_CODING	MISSENSE	MODERATE	LOC_Os10g11430	retrotransposon protein, putative, Ty3-gypsy subclass, expressed	heterozygosity
Chr10	6330003	C	C/C	C/T	NON_SYNONYMOUS_CODING	MISSENSE	MODERATE	LOC_Os10g11430	retrotransposon protein, putative, Ty3-gypsy subclass, expressed	heterozygosity
Chr10	6890235	G	G/G	G/C	NON_SYNONYMOUS_CODING	MISSENSE	MODERATE	LOC_Os10g12380	expressed protein	heterozygosity
Chr10	6969141	G	A/A	G/A	NON_SYNONYMOUS_CODING	MISSENSE	MODERATE	LOC_Os10g12530	retrotransposon protein, putative, Ty3-gypsy subclass, expressed	heterozygosity
Chr10	6969212	C	C/C	C/T	NON_SYNONYMOUS_CODING	MISSENSE	MODERATE	LOC_Os10g12530	retrotransposon protein, putative, Ty3-gypsy subclass, expressed	heterozygosity
Chr10	7010171	A	A/A	A/T	NON_SYNONYMOUS_CODING	MISSENSE	MODERATE	LOC_Os10g12590	retrotransposon protein, putative, Ty3-gypsy subclass, expressed	heterozygosity
Chr10	7100049	G	G/G	G/C	NON_SYNONYMOUS_CODING	MISSENSE	MODERATE	LOC_Os10g12730	retrotransposon protein, putative, unclassified, expressed	heterozygosity
Chr10	7211439	C	C/C	C/T	NON_SYNONYMOUS_CODING	MISSENSE	MODERATE	LOC_Os10g13350	retrotransposon protein, putative, Ty3-gypsy subclass, expressed	heterozygosity
Chr10	7278091	A	A/A	A/G	NON_SYNONYMOUS_CODING	MISSENSE	MODERATE	LOC_Os10g13470	retrotransposon protein, putative, Ty3-gypsy subclass, expressed	heterozygosity
Chr10	7278156	G	G/G	G/T	NON_SYNONYMOUS_CODING	MISSENSE	MODERATE	LOC_Os10g13470	retrotransposon protein, putative, Ty3-gypsy subclass, expressed	heterozygosity
Chr10	7592990	A	A/A	A/T	NON_SYNONYMOUS_CODING	MISSENSE	MODERATE	LOC_Os10g13970	receptor-like kinase, putative, expressed	heterozygosity
Chr10	7627639	C	C/C	C/G	NON_SYNONYMOUS_CODING	MISSENSE	MODERATE	LOC_Os10g14030	transposon protein, putative, CACTA, En/Spm sub-class, expressed	heterozygosity
Chr10	8218310	C	C/C	C/T	NON_SYNONYMOUS_CODING	MISSENSE	MODERATE	LOC_Os10g16480	retrotransposon protein, putative, Ty3-gypsy subclass, expressed	heterozygosity
Chr10	8218318	T	T/T	T/C	NON_SYNONYMOUS_CODING	MISSENSE	MODERATE	LOC_Os10g16480	retrotransposon protein, putative, Ty3-gypsy subclass, expressed	heterozygosity
Chr10	8236477	G	G/G	G/A	NON_SYNONYMOUS_CODING	MISSENSE	MODERATE	LOC_Os10g16520	retrotransposon protein, putative, unclassified, expressed	heterozygosity
Chr10	8321193	C	C/C	C/T	NON_SYNONYMOUS_CODING	MISSENSE	MODERATE	LOC_Os10g16690	retrotransposon protein, putative, unclassified, expressed	heterozygosity
Chr10	8528539	T	T/T	T/C	NON_SYNONYMOUS_CODING	MISSENSE	MODERATE	LOC_Os10g17020	retrotransposon protein, putative, unclassified, expressed	heterozygosity
Chr10	8528550	C	C/C	C/T	NON_SYNONYMOUS_CODING	MISSENSE	MODERATE	LOC_Os10g17020	retrotransposon protein, putative, unclassified, expressed	heterozygosity
Chr10	8528622	G	G/G	G/A	NON_SYNONYMOUS_CODING	MISSENSE	MODERATE	LOC_Os10g17020	retrotransposon protein, putative, unclassified, expressed	heterozygosity
Chr10	8604926	A	A/A	A/G	NON_SYNONYMOUS_CODING	MISSENSE	MODERATE	LOC_Os10g17140	retrotransposon protein, putative, Ty3-gypsy subclass, expressed	heterozygosity
Chr10	8896680	G	G/G	G/A	NON_SYNONYMOUS_CODING	MISSENSE	MODERATE	LOC_Os10g17610	retrotransposon protein, putative, unclassified, expressed	heterozygosity
Chr10	9145598	G	G/G	G/T	NON_SYNONYMOUS_CODING	MISSENSE	MODERATE	LOC_Os10g18042	transposon protein, putative, CACTA, En/Spm sub-class, expressed	heterozygosity
Chr10	9319382	T	A/A	T/A	NON_SYNONYMOUS_CODING	MISSENSE	MODERATE	LOC_Os10g18350	retrotransposon protein, putative, unclassified, expressed	heterozygosity
Chr10	9838422	T	T/T	T/G	NON_SYNONYMOUS_CODING	MISSENSE	MODERATE	LOC_Os10g19310	transposon protein, putative, CACTA, En/Spm sub-class	heterozygosity
Chr10	9838429	T	T/T	T/C	NON_SYNONYMOUS_CODING	MISSENSE	MODERATE	LOC_Os10g19310	transposon protein, putative, CACTA, En/Spm sub-class	heterozygosity
Chr10	10005483	T	T/T	T/G	NON_SYNONYMOUS_CODING	MISSENSE	MODERATE	LOC_Os10g19950	retrotransposon protein, putative, unclassified, expressed	heterozygosity
Chr10	10142311	T	T/T	T/G	NON_SYNONYMOUS_CODING	MISSENSE	MODERATE	LOC_Os10g20190	retrotransposon protein, putative, Ty3-gypsy subclass, expressed	heterozygosity
Chr10	10197939	C	T/T	C/T	NON_SYNONYMOUS_CODING	MISSENSE	MODERATE	LOC_Os10g20280	transposon protein, putative, CACTA, En/Spm sub-class, expressed	heterozygosity
Chr10	10197986	A	A/A	A/G	NON_SYNONYMOUS_CODING	MISSENSE	MODERATE	LOC_Os10g20280	transposon protein, putative, CACTA, En/Spm sub-class, expressed	heterozygosity
Chr10	10198022	G	G/G	G/T	NON_SYNONYMOUS_CODING	MISSENSE	MODERATE	LOC_Os10g20280	transposon protein, putative, CACTA, En/Spm sub-class, expressed	heterozygosity
Chr10	10198241	C	C/C	C/T	NON_SYNONYMOUS_CODING	MISSENSE	MODERATE	LOC_Os10g20280	transposon protein, putative, CACTA, En/Spm sub-class, expressed	heterozygosity
Chr10	10451539	A	A/A	A/G	NON_SYNONYMOUS_CODING	MISSENSE	MODERATE	LOC_Os10g20670	retrotransposon protein, putative, unclassified, expressed	heterozygosity
Chr10	10610655	G	A/A	G/A	NON_SYNONYMOUS_CODING	MISSENSE	MODERATE	LOC_Os10g20960	retrotransposon protein, putative, unclassified, expressed	heterozygosity
Chr10	10627367	G	T/T	G/T	STOP_GAINED	NONSENSE	HIGH	LOC_Os10g20990	ribosomal protein S12 containing protein, expressed	heterozygosity
Chr10	10783916	T	T/T	T/C	NON_SYNONYMOUS_CODING	MISSENSE	MODERATE	LOC_Os10g21170	expressed protein	heterozygosity
Chr10	10921680	A	A/A	A/T	NON_SYNONYMOUS_CODING	MISSENSE	MODERATE	LOC_Os10g21350	retrotransposon protein, putative, unclassified, expressed	heterozygosity
Chr10	10921726	G	G/G	G/T	NON_SYNONYMOUS_CODING	MISSENSE	MODERATE	LOC_Os10g21350	retrotransposon protein, putative, unclassified, expressed	heterozygosity
Chr10	11559358	C	A/A	C/A	SPLICE_SITE_ACCEPTOR	NONE	HIGH	LOC_Os10g22350	expressed protein	heterozygosity
Chr10	11747246	C	C/C	C/T	NON_SYNONYMOUS_CODING	MISSENSE	MODERATE	LOC_Os10g22620	retrotransposon protein, putative, unclassified	heterozygosity
Chr10	11747316	T	T/T	T/C	NON_SYNONYMOUS_CODING	MISSENSE	MODERATE	LOC_Os10g22620	retrotransposon protein, putative, unclassified	heterozygosity
Chr10	11941068	A	A/A	A/T	NON_SYNONYMOUS_CODING	MISSENSE	MODERATE	LOC_Os10g22950	calmodulin-binding transcription activator, putative, expressed	heterozygosity
Chr10	11941085	C	C/C	C/G	NON_SYNONYMOUS_CODING	MISSENSE	MODERATE	LOC_Os10g22950	calmodulin-binding transcription activator, putative, expressed	heterozygosity
Chr10	11941094	A	A/A	A/G	NON_SYNONYMOUS_CODING	MISSENSE	MODERATE	LOC_Os10g22950	calmodulin-binding transcription activator, putative, expressed	heterozygosity
Chr10	12215735	C	C/C	C/A	NON_SYNONYMOUS_CODING	MISSENSE	MODERATE	LOC_Os10g23820	transferase family protein, putative, expressed	heterozygosity
Chr10	12488642	C	G/G	C/G	NON_SYNONYMOUS_CODING	MISSENSE	MODERATE	LOC_Os10g24380	retrotransposon protein, putative, unclassified, expressed	heterozygosity
Chr10	12522847	A	A/A	A/T	SPLICE_SITE_ACCEPTOR	NONE	HIGH	LOC_Os10g24420	retrotransposon protein, putative, Ty3-gypsy subclass, expressed	heterozygosity
Chr10	12526083	G	G/G	G/A	NON_SYNONYMOUS_CODING	MISSENSE	MODERATE	LOC_Os10g24420	retrotransposon protein, putative, Ty3-gypsy subclass, expressed	heterozygosity
Chr10	12909042	T	T/T	T/C	NON_SYNONYMOUS_CODING	MISSENSE	MODERATE	LOC_Os10g25080	retrotransposon protein, putative, Ty3-gypsy subclass, expressed	heterozygosity
Chr10	12912178	A	A/A	A/C	NON_SYNONYMOUS_CODING	MISSENSE	MODERATE	LOC_Os10g25080	retrotransposon protein, putative, Ty3-gypsy subclass, expressed	heterozygosity
Chr10	13476699	T	T/T	T/G	NON_SYNONYMOUS_CODING	MISSENSE	MODERATE	LOC_Os10g26030	retrotransposon protein, putative, unclassified, expressed	heterozygosity
Chr10	13476707	T	T/T	T/C	NON_SYNONYMOUS_CODING	MISSENSE	MODERATE	LOC_Os10g26030	retrotransposon protein, putative, unclassified, expressed	heterozygosity
Chr10	13585421	T	T/T	T/C	NON_SYNONYMOUS_CODING	MISSENSE	MODERATE	LOC_Os10g26220	retrotransposon protein, putative, Ty3-gypsy subclass, expressed	heterozygosity
Chr10	13585427	G	G/G	G/A	STOP_GAINED	NONSENSE	HIGH	LOC_Os10g26220	retrotransposon protein, putative, Ty3-gypsy subclass, expressed	heterozygosity
Chr10	13686365	A	A/A	A/G	NON_SYNONYMOUS_CODING	MISSENSE	MODERATE	LOC_Os10g26370	transposon protein, putative, CACTA, En/Spm sub-class, expressed	heterozygosity
Chr10	13686646	C	C/C	C/G	NON_SYNONYMOUS_CODING	MISSENSE	MODERATE	LOC_Os10g26370	transposon protein, putative, CACTA, En/Spm sub-class, expressed	heterozygosity
Chr10	14601322	G	G/G	G/C	NON_SYNONYMOUS_CODING	MISSENSE	MODERATE	LOC_Os10g28110	expressed protein	heterozygosity
Chr10	14998212	G	G/G	G/T	NON_SYNONYMOUS_CODING	MISSENSE	MODERATE	LOC_Os10g28740	retrotransposon protein, putative, Ty3-gypsy subclass, expressed	heterozygosity
Chr10	15053293	A	A/A	A/G	NON_SYNONYMOUS_CODING	MISSENSE	MODERATE	LOC_Os10g28890	retrotransposon protein, putative, unclassified, expressed	heterozygosity
Chr10	15055790	T	T/T	T/C	NON_SYNONYMOUS_CODING	MISSENSE	MODERATE	LOC_Os10g28890	retrotransposon protein, putative, unclassified, expressed	heterozygosity
Chr10	15564889	C	C/C	C/G	NON_SYNONYMOUS_CODING	MISSENSE	MODERATE	LOC_Os10g29980	retrotransposon protein, putative, Ty3-gypsy subclass, expressed	heterozygosity
Chr10	17193494	G	G/G	G/A	NON_SYNONYMOUS_CODING	MISSENSE	MODERATE	LOC_Os10g32850	expressed protein	heterozygosity
Chr10	18063490	C	C/C	C/A	NON_SYNONYMOUS_CODING	MISSENSE	MODERATE	LOC_Os10g33950	retrotransposon protein, putative, unclassified, expressed	heterozygosity
Chr10	18505658	A	A/A	A/C	NON_SYNONYMOUS_CODING	MISSENSE	MODERATE	LOC_Os10g34700	expressed protein	heterozygosity
Chr10	18714498	G	G/G	G/A	NON_SYNONYMOUS_CODING	MISSENSE	MODERATE	LOC_Os10g35080	expressed protein	heterozygosity
Chr10	18771160	G	G/G	G/C	NON_SYNONYMOUS_CODING	MISSENSE	MODERATE	LOC_Os10g35160	expressed protein	heterozygosity
Chr10	18930936	G	G/G	G/A	NON_SYNONYMOUS_CODING	MISSENSE	MODERATE	LOC_Os10g35412	retrotransposon protein, putative, unclassified, expressed	heterozygosity
Chr10	19182995	T	T/T	T/C	NON_SYNONYMOUS_CODING	MISSENSE	MODERATE	LOC_Os10g35880	retrotransposon protein, putative, unclassified, expressed	heterozygosity
Chr10	20243119	T	T/T	T/G	NON_SYNONYMOUS_CODING	MISSENSE	MODERATE	LOC_Os10g37820	transposon protein, putative, CACTA, En/Spm sub-class, expressed	heterozygosity
Chr10	20336387	T	T/T	T/C	NON_SYNONYMOUS_CODING	MISSENSE	MODERATE	LOC_Os10g37960	retrotransposon protein, putative, unclassified, expressed	heterozygosity
Chr10	20506565	A	A/A	A/G	NON_SYNONYMOUS_CODING	MISSENSE	MODERATE	LOC_Os10g38370	retrotransposon protein, putative, Ty3-gypsy subclass, expressed	heterozygosity
Chr10	21494784	T	T/T	T/A	NON_SYNONYMOUS_CODING	MISSENSE	MODERATE	LOC_Os10g40150	retrotransposon protein, putative, Ty3-gypsy subclass, expressed	heterozygosity
Chr10	21515994	A	A/A	A/G	NON_SYNONYMOUS_CODING	MISSENSE	MODERATE	LOC_Os10g40190	retrotransposon protein, putative, unclassified, expressed	heterozygosity
Chr10	21516775	C	C/C	C/T	NON_SYNONYMOUS_CODING	MISSENSE	MODERATE	LOC_Os10g40190	retrotransposon protein, putative, unclassified, expressed	heterozygosity
Chr10	21516786	A	A/A	A/G	NON_SYNONYMOUS_CODING	MISSENSE	MODERATE	LOC_Os10g40190	retrotransposon protein, putative, unclassified, expressed	heterozygosity
Chr11	85979	A	G/G	A/G	NON_SYNONYMOUS_CODING	MISSENSE	MODERATE	LOC_Os11g01140	AGC_PVPK_like_kin82y.18 - ACG kinases include homologs to PKA, PKG and PKC, expressed	heterozygosity
Chr11	489679	C	C/C	C/T	NON_SYNONYMOUS_CODING	MISSENSE	MODERATE	LOC_Os11g01900	expressed protein	heterozygosity
Chr11	522969	A	A/A	A/G	NON_SYNONYMOUS_CODING	MISSENSE	MODERATE	LOC_Os11g01970	retrotransposon protein, putative, unclassified, expressed	heterozygosity
Chr11	867518	A	G/G	A/G	STOP_LOST	MISSENSE	HIGH	LOC_Os11g02690	expressed protein	heterozygosity
Chr11	1039814	A	C/C	A/C	NON_SYNONYMOUS_CODING	MISSENSE	MODERATE	LOC_Os11g02980	expressed protein	heterozygosity
Chr11	1039837	A	G/G	A/G	NON_SYNONYMOUS_CODING	MISSENSE	MODERATE	LOC_Os11g02980	expressed protein	heterozygosity
Chr11	1488676	A	C/C	A/C	NON_SYNONYMOUS_CODING	MISSENSE	MODERATE	LOC_Os11g03780	alpha-N-arabinofuranosidase, putative, expressed	heterozygosity
Chr11	1493393	T	A/A	T/A	NON_SYNONYMOUS_CODING	MISSENSE	MODERATE	LOC_Os11g03794	WD domain, G-beta repeat domain containing protein, expressed	heterozygosity
Chr11	1792535	T	T/T	T/A	STOP_GAINED	NONSENSE	HIGH	LOC_Os11g04300	retrotransposon protein, putative, unclassified, expressed	heterozygosity
Chr11	2782041	T	T/T	T/C	NON_SYNONYMOUS_CODING	MISSENSE	MODERATE	LOC_Os11g05920	transposon protein, putative, CACTA, En/Spm sub-class	heterozygosity
Chr11	3188333	G	G/G	G/A	NON_SYNONYMOUS_CODING	MISSENSE	MODERATE	LOC_Os11g06600	retrotransposon protein, putative, unclassified, expressed	heterozygosity
Chr11	3407168	C	C/C	C/A	NON_SYNONYMOUS_CODING	MISSENSE	MODERATE	LOC_Os11g06920	retrotransposon protein, putative, Ty3-gypsy subclass, expressed	heterozygosity
Chr11	3407204	T	T/T	T/G	NON_SYNONYMOUS_CODING	MISSENSE	MODERATE	LOC_Os11g06920	retrotransposon protein, putative, Ty3-gypsy subclass, expressed	heterozygosity
Chr11	3407753	C	C/C	C/T	NON_SYNONYMOUS_CODING	MISSENSE	MODERATE	LOC_Os11g06920	retrotransposon protein, putative, Ty3-gypsy subclass, expressed	heterozygosity
Chr11	3407906	A	A/A	A/G	NON_SYNONYMOUS_CODING	MISSENSE	MODERATE	LOC_Os11g06920	retrotransposon protein, putative, Ty3-gypsy subclass, expressed	heterozygosity
Chr11	3651006	G	G/G	G/A	NON_SYNONYMOUS_CODING	MISSENSE	MODERATE	LOC_Os11g07250	receptor kinase, putative, expressed	heterozygosity
Chr11	3651029	G	G/G	G/C	NON_SYNONYMOUS_CODING	MISSENSE	MODERATE	LOC_Os11g07250	receptor kinase, putative, expressed	heterozygosity
Chr11	3703793	C	C/C	C/T	STOP_GAINED	NONSENSE	HIGH	LOC_Os11g07340	expressed protein	heterozygosity
Chr11	4210885	A	A/A	A/G	NON_SYNONYMOUS_CODING	MISSENSE	MODERATE	LOC_Os11g08060	retrotransposon protein, putative, Ty3-gypsy subclass, expressed	heterozygosity
Chr11	4210891	G	G/G	G/A	NON_SYNONYMOUS_CODING	MISSENSE	MODERATE	LOC_Os11g08060	retrotransposon protein, putative, Ty3-gypsy subclass, expressed	heterozygosity
Chr11	4210954	T	T/T	T/C	NON_SYNONYMOUS_CODING	MISSENSE	MODERATE	LOC_Os11g08060	retrotransposon protein, putative, Ty3-gypsy subclass, expressed	heterozygosity
Chr11	4210962	C	C/C	C/T	NON_SYNONYMOUS_CODING	MISSENSE	MODERATE	LOC_Os11g08060	retrotransposon protein, putative, Ty3-gypsy subclass, expressed	heterozygosity
Chr11	4320845	T	T/T	T/C	NON_SYNONYMOUS_CODING	MISSENSE	MODERATE	LOC_Os11g08230	DEFL46 - Defensin and Defensin-like DEFL family, expressed	heterozygosity
Chr11	4984531	T	A/A	T/A	NON_SYNONYMOUS_CODING	MISSENSE	MODERATE	LOC_Os11g09300	retrotransposon protein, putative, unclassified, expressed	heterozygosity
Chr11	5103833	A	A/A	A/C	NON_SYNONYMOUS_CODING	MISSENSE	MODERATE	LOC_Os11g09520	retrotransposon protein, putative, unclassified, expressed	heterozygosity
Chr11	5105269	T	T/T	T/A	NON_SYNONYMOUS_CODING	MISSENSE	MODERATE	LOC_Os11g09520	retrotransposon protein, putative, unclassified, expressed	heterozygosity
Chr11	5211479	C	C/C	C/T	NON_SYNONYMOUS_CODING	MISSENSE	MODERATE	LOC_Os11g09760	transposon protein, putative, CACTA, En/Spm sub-class, expressed	heterozygosity
Chr11	5232108	G	G/G	G/A	STOP_GAINED	NONSENSE	HIGH	LOC_Os11g09790	transposon protein, putative, CACTA, En/Spm sub-class, expressed	heterozygosity
Chr11	5519186	A	A/A	A/G	NON_SYNONYMOUS_CODING	MISSENSE	MODERATE	LOC_Os11g10180	OsFBX412 - F-box domain containing protein, expressed	heterozygosity
Chr11	5689551	G	A/A	G/A	STOP_GAINED	NONSENSE	HIGH	LOC_Os11g10440	transposon protein, putative, CACTA, En/Spm sub-class, expressed	heterozygosity
Chr11	5689988	T	T/T	T/C	NON_SYNONYMOUS_CODING	MISSENSE	MODERATE	LOC_Os11g10440	transposon protein, putative, CACTA, En/Spm sub-class, expressed	heterozygosity
Chr11	5690061	G	A/A	G/A	STOP_GAINED	NONSENSE	HIGH	LOC_Os11g10440	transposon protein, putative, CACTA, En/Spm sub-class, expressed	heterozygosity
Chr11	5799003	C	T/T	C/T	NON_SYNONYMOUS_CODING	MISSENSE	MODERATE	LOC_Os11g10570	NBS-LRR disease resistance protein, putative, expressed	heterozygosity
Chr11	5805137	A	G/G	A/G	NON_SYNONYMOUS_CODING	MISSENSE	MODERATE	LOC_Os11g10580	transposon protein, putative, CACTA, En/Spm sub-class, expressed	heterozygosity
Chr11	6023978	G	A/A	G/A	NON_SYNONYMOUS_CODING	MISSENSE	MODERATE	LOC_Os11g10910	chloroplast nucleoid DNA-binding protein, putative, expressed	heterozygosity
Chr11	6024008	A	G/G	A/G	NON_SYNONYMOUS_CODING	MISSENSE	MODERATE	LOC_Os11g10910	chloroplast nucleoid DNA-binding protein, putative, expressed	heterozygosity
Chr11	6051230	G	A/A	G/A	NON_SYNONYMOUS_CODING	MISSENSE	MODERATE	LOC_Os11g10970	retrotransposon protein, putative, Ty3-gypsy subclass, expressed	heterozygosity
Chr11	6316512	T	C/C	T/C	NON_SYNONYMOUS_CODING	MISSENSE	MODERATE	LOC_Os11g11380	retrotransposon protein, putative, Ty1-copia subclass, expressed	heterozygosity
Chr11	6316525	T	C/C	T/C	NON_SYNONYMOUS_CODING	MISSENSE	MODERATE	LOC_Os11g11380	retrotransposon protein, putative, Ty1-copia subclass, expressed	heterozygosity
Chr11	6318438	G	A/A	G/A	STOP_GAINED	NONSENSE	HIGH	LOC_Os11g11380	retrotransposon protein, putative, Ty1-copia subclass, expressed	heterozygosity
Chr11	6318462	T	C/C	T/C	NON_SYNONYMOUS_CODING	MISSENSE	MODERATE	LOC_Os11g11380	retrotransposon protein, putative, Ty1-copia subclass, expressed	heterozygosity
Chr11	6520377	A	G/G	A/G	NON_SYNONYMOUS_CODING	MISSENSE	MODERATE	LOC_Os11g11730	cell wall adhesin, putative, expressed	heterozygosity
Chr11	6520452	G	A/A	G/A	NON_SYNONYMOUS_CODING	MISSENSE	MODERATE	LOC_Os11g11730	cell wall adhesin, putative, expressed	heterozygosity
Chr11	6532865	G	T/T	G/T	NON_SYNONYMOUS_CODING	MISSENSE	MODERATE	LOC_Os11g11770	disease resistance protein RPM1, putative, expressed	heterozygosity
Chr11	6533777	G	C/C	G/C	NON_SYNONYMOUS_CODING	MISSENSE	MODERATE	LOC_Os11g11770	disease resistance protein RPM1, putative, expressed	heterozygosity
Chr11	6534121	G	C/C	G/C	NON_SYNONYMOUS_CODING	MISSENSE	MODERATE	LOC_Os11g11770	disease resistance protein RPM1, putative, expressed	heterozygosity
Chr11	6539713	A	G/G	A/G	SPLICE_SITE_ACCEPTOR	NONE	HIGH	LOC_Os11g11780	cysteine-rich receptor-like protein kinase 21 precursor, putative, expressed	heterozygosity
Chr11	6760954	C	A/A	C/A	NON_SYNONYMOUS_CODING	MISSENSE	MODERATE	LOC_Os11g12120	retrotransposon protein, putative, unclassified, expressed	heterozygosity
Chr11	6780313	A	G/G	A/G	NON_SYNONYMOUS_CODING	MISSENSE	MODERATE	LOC_Os11g12170	retrotransposon protein, putative, unclassified	heterozygosity
Chr11	6780319	T	A/A	T/A	NON_SYNONYMOUS_CODING	MISSENSE	MODERATE	LOC_Os11g12170	retrotransposon protein, putative, unclassified	heterozygosity
Chr11	6815431	A	A/A	A/T	NON_SYNONYMOUS_CODING	MISSENSE	MODERATE	LOC_Os11g12220	retrotransposon protein, putative, Ty3-gypsy subclass	heterozygosity
Chr11	6872230	G	A/A	G/A	NON_SYNONYMOUS_CODING	MISSENSE	MODERATE	LOC_Os11g12300	NBS-LRR disease resistance protein, putative, expressed	heterozygosity
Chr11	6882009	C	A/A	C/A	NON_SYNONYMOUS_CODING	MISSENSE	MODERATE	LOC_Os11g12330	disease resistance protein RPM1, putative, expressed	heterozygosity
Chr11	6882035	G	A/A	G/A	NON_SYNONYMOUS_CODING	MISSENSE	MODERATE	LOC_Os11g12330	disease resistance protein RPM1, putative, expressed	heterozygosity
Chr11	7107041	A	G/G	A/G	NON_SYNONYMOUS_CODING	MISSENSE	MODERATE	LOC_Os11g12620	receptor protein kinase CLAVATA1 precursor, putative, expressed	heterozygosity
Chr11	7188505	C	T/T	C/T	NON_SYNONYMOUS_CODING	MISSENSE	MODERATE	LOC_Os11g12730	transposon protein, putative, CACTA, En/Spm sub-class, expressed	heterozygosity
Chr11	7844186	G	G/G	G/A	NON_SYNONYMOUS_CODING	MISSENSE	MODERATE	LOC_Os11g14090	retrotransposon protein, putative, unclassified, expressed	heterozygosity
Chr11	7946496	G	A/A	G/A	NON_SYNONYMOUS_CODING	MISSENSE	MODERATE	LOC_Os11g14200	expressed protein	heterozygosity
Chr11	7946592	C	T/T	C/T	NON_SYNONYMOUS_CODING	MISSENSE	MODERATE	LOC_Os11g14200	expressed protein	heterozygosity
Chr11	8336507	G	G/G	G/T	NON_SYNONYMOUS_CODING	MISSENSE	MODERATE	LOC_Os11g14810	expressed protein	heterozygosity
Chr11	8404930	C	C/C	C/T	NON_SYNONYMOUS_CODING	MISSENSE	MODERATE	LOC_Os11g14930	expressed protein	heterozygosity
Chr11	8514510	T	T/T	T/A	NON_SYNONYMOUS_CODING	MISSENSE	MODERATE	LOC_Os11g15120	retrotransposon protein, putative, Ty3-gypsy subclass, expressed	heterozygosity
Chr11	8892495	G	A/A	G/A	NON_SYNONYMOUS_CODING	MISSENSE	MODERATE	LOC_Os11g15690	retrotransposon protein, putative, Ty3-gypsy subclass, expressed	heterozygosity
Chr11	9337869	A	A/A	A/T	NON_SYNONYMOUS_CODING	MISSENSE	MODERATE	LOC_Os11g16820	retrotransposon protein, putative, unclassified, expressed	heterozygosity
Chr11	9360740	C	C/C	C/T	STOP_GAINED	NONSENSE	HIGH	LOC_Os11g16870	retrotransposon protein, putative, Ty3-gypsy subclass, expressed	heterozygosity
Chr11	9525424	T	T/T	T/G	NON_SYNONYMOUS_CODING	MISSENSE	MODERATE	LOC_Os11g17150	retrotransposon protein, putative, unclassified, expressed	heterozygosity
Chr11	9525564	C	C/C	C/T	NON_SYNONYMOUS_CODING	MISSENSE	MODERATE	LOC_Os11g17150	retrotransposon protein, putative, unclassified, expressed	heterozygosity
Chr11	9600006	G	G/G	G/T	NON_SYNONYMOUS_CODING	MISSENSE	MODERATE	LOC_Os11g17230	retrotransposon protein, putative, Ty3-gypsy subclass, expressed	heterozygosity
Chr11	9600022	G	G/G	G/A	NON_SYNONYMOUS_CODING	MISSENSE	MODERATE	LOC_Os11g17230	retrotransposon protein, putative, Ty3-gypsy subclass, expressed	heterozygosity
Chr11	9631543	T	T/T	T/C	NON_SYNONYMOUS_CODING	MISSENSE	MODERATE	LOC_Os11g17290	expressed protein	heterozygosity
Chr11	9631549	C	C/C	C/A	NON_SYNONYMOUS_CODING	MISSENSE	MODERATE	LOC_Os11g17290	expressed protein	heterozygosity
Chr11	9631588	C	C/C	C/A	NON_SYNONYMOUS_CODING	MISSENSE	MODERATE	LOC_Os11g17290	expressed protein	heterozygosity
Chr11	9631597	T	T/T	T/A	NON_SYNONYMOUS_CODING	MISSENSE	MODERATE	LOC_Os11g17290	expressed protein	heterozygosity
Chr11	9713450	G	G/G	G/A	NON_SYNONYMOUS_CODING	MISSENSE	MODERATE	LOC_Os11g17420	retrotransposon protein, putative, unclassified, expressed	heterozygosity
Chr11	10449141	A	A/A	A/G	NON_SYNONYMOUS_CODING	MISSENSE	MODERATE	LOC_Os11g18540	transposon protein, putative, CACTA, En/Spm sub-class	heterozygosity
Chr11	10673362	A	A/A	A/G	NON_SYNONYMOUS_CODING	MISSENSE	MODERATE	LOC_Os11g18810	retrotransposon protein, putative, Ty3-gypsy subclass, expressed	heterozygosity
Chr11	10994195	A	A/A	A/G	NON_SYNONYMOUS_CODING	MISSENSE	MODERATE	LOC_Os11g19230	retrotransposon protein, putative, Ty1-copia subclass, expressed	heterozygosity
Chr11	10994291	T	T/T	T/C	NON_SYNONYMOUS_CODING	MISSENSE	MODERATE	LOC_Os11g19230	retrotransposon protein, putative, Ty1-copia subclass, expressed	heterozygosity
Chr11	11151254	C	C/C	C/T	STOP_GAINED	NONSENSE	HIGH	LOC_Os11g19380	retrotransposon protein, putative, unclassified, expressed	heterozygosity
Chr11	11463425	T	T/T	T/C	NON_SYNONYMOUS_CODING	MISSENSE	MODERATE	LOC_Os11g19910	retrotransposon protein, putative, Ty3-gypsy subclass, expressed	heterozygosity
Chr11	11463468	T	T/T	T/A	NON_SYNONYMOUS_CODING	MISSENSE	MODERATE	LOC_Os11g19910	retrotransposon protein, putative, Ty3-gypsy subclass, expressed	heterozygosity
Chr11	11463509	C	C/C	C/T	NON_SYNONYMOUS_CODING	MISSENSE	MODERATE	LOC_Os11g19910	retrotransposon protein, putative, Ty3-gypsy subclass, expressed	heterozygosity
Chr11	11815727	C	C/C	C/G	NON_SYNONYMOUS_CODING	MISSENSE	MODERATE	LOC_Os11g20420	retrotransposon protein, putative, unclassified, expressed	heterozygosity
Chr11	11841105	A	A/A	A/T	STOP_LOST	MISSENSE	HIGH	LOC_Os11g20450	retrotransposon protein, putative, Ty3-gypsy subclass, expressed	heterozygosity
Chr11	11881903	C	C/C	C/T	NON_SYNONYMOUS_CODING	MISSENSE	MODERATE	LOC_Os11g20510	retrotransposon protein, putative, Ty3-gypsy subclass, expressed	heterozygosity
Chr11	13044108	G	G/G	G/A	NON_SYNONYMOUS_CODING	MISSENSE	MODERATE	LOC_Os11g22670	retrotransposon protein, putative, unclassified, expressed	heterozygosity
Chr11	13044121	G	G/G	G/A	NON_SYNONYMOUS_CODING	MISSENSE	MODERATE	LOC_Os11g22670	retrotransposon protein, putative, unclassified, expressed	heterozygosity
Chr11	13044459	A	A/A	A/G	NON_SYNONYMOUS_CODING	MISSENSE	MODERATE	LOC_Os11g22670	retrotransposon protein, putative, unclassified, expressed	heterozygosity
Chr11	13436476	A	A/A	A/G	NON_SYNONYMOUS_CODING	MISSENSE	MODERATE	LOC_Os11g23760	transposon protein, putative, CACTA, En/Spm sub-class, expressed	heterozygosity
Chr11	13486598	G	G/G	G/A	STOP_GAINED	NONSENSE	HIGH	LOC_Os11g23830	retrotransposon protein, putative, Ty3-gypsy subclass, expressed	heterozygosity
Chr11	13486651	T	T/T	T/C	NON_SYNONYMOUS_CODING	MISSENSE	MODERATE	LOC_Os11g23830	retrotransposon protein, putative, Ty3-gypsy subclass, expressed	heterozygosity
Chr11	13486680	T	T/T	T/C	NON_SYNONYMOUS_CODING	MISSENSE	MODERATE	LOC_Os11g23830	retrotransposon protein, putative, Ty3-gypsy subclass, expressed	heterozygosity
Chr11	13731182	G	G/G	G/A	NON_SYNONYMOUS_CODING	MISSENSE	MODERATE	LOC_Os11g24150	retrotransposon protein, putative, Ty3-gypsy subclass, expressed	heterozygosity
Chr11	13731923	G	G/G	G/A	NON_SYNONYMOUS_CODING	MISSENSE	MODERATE	LOC_Os11g24150	retrotransposon protein, putative, Ty3-gypsy subclass, expressed	heterozygosity
Chr11	13859157	A	A/A	A/T	NON_SYNONYMOUS_CODING	MISSENSE	MODERATE	LOC_Os11g24330	retrotransposon protein, putative, Ty1-copia subclass	heterozygosity
Chr11	13860013	C	C/C	C/A	STOP_GAINED	NONSENSE	HIGH	LOC_Os11g24330	retrotransposon protein, putative, Ty1-copia subclass	heterozygosity
Chr11	14195809	G	G/G	G/T	NON_SYNONYMOUS_CODING	MISSENSE	MODERATE	LOC_Os11g24930	retrotransposon protein, putative, Ty3-gypsy subclass, expressed	heterozygosity
Chr11	14197970	G	G/G	G/A	NON_SYNONYMOUS_CODING	MISSENSE	MODERATE	LOC_Os11g24930	retrotransposon protein, putative, Ty3-gypsy subclass, expressed	heterozygosity
Chr11	14200336	T	T/T	T/C	NON_SYNONYMOUS_CODING	MISSENSE	MODERATE	LOC_Os11g24930	retrotransposon protein, putative, Ty3-gypsy subclass, expressed	heterozygosity
Chr11	14657289	T	T/T	T/C	STOP_LOST	MISSENSE	HIGH	LOC_Os11g25690	retrotransposon protein, putative, unclassified, expressed	heterozygosity
Chr11	14720905	A	A/A	A/G	NON_SYNONYMOUS_CODING	MISSENSE	MODERATE	LOC_Os11g25810	retrotransposon protein, putative, Ty1-copia subclass	heterozygosity
Chr11	14721311	C	C/C	C/T	NON_SYNONYMOUS_CODING	MISSENSE	MODERATE	LOC_Os11g25810	retrotransposon protein, putative, Ty1-copia subclass	heterozygosity
Chr11	14872009	C	C/C	C/T	STOP_GAINED	NONSENSE	HIGH	LOC_Os11g26000	retrotransposon, putative, centromere-specific, expressed	heterozygosity
Chr11	14911687	A	A/A	A/G	NON_SYNONYMOUS_CODING	MISSENSE	MODERATE	LOC_Os11g26070	transposon protein, putative, CACTA, En/Spm sub-class	heterozygosity
Chr11	14920089	C	C/C	C/T	STOP_GAINED	NONSENSE	HIGH	LOC_Os11g26080	transposon protein, putative, CACTA, En/Spm sub-class, expressed	heterozygosity
Chr11	14920107	C	C/C	C/T	NON_SYNONYMOUS_CODING	MISSENSE	MODERATE	LOC_Os11g26080	transposon protein, putative, CACTA, En/Spm sub-class, expressed	heterozygosity
Chr11	14920131	T	T/T	T/C	NON_SYNONYMOUS_CODING	MISSENSE	MODERATE	LOC_Os11g26080	transposon protein, putative, CACTA, En/Spm sub-class, expressed	heterozygosity
Chr11	14920174	T	T/T	T/C	NON_SYNONYMOUS_CODING	MISSENSE	MODERATE	LOC_Os11g26080	transposon protein, putative, CACTA, En/Spm sub-class, expressed	heterozygosity
Chr11	15213421	A	A/A	A/G	NON_SYNONYMOUS_CODING	MISSENSE	MODERATE	LOC_Os11g26540	retrotransposon protein, putative, Ty3-gypsy subclass, expressed	heterozygosity
Chr11	15485776	C	C/C	C/G	NON_SYNONYMOUS_CODING	MISSENSE	MODERATE	LOC_Os11g26930	expressed protein	heterozygosity
Chr11	15571736	G	G/G	G/A	NON_SYNONYMOUS_CODING	MISSENSE	MODERATE	LOC_Os11g27050	retrotransposon protein, putative, Ty3-gypsy subclass, expressed	heterozygosity
Chr11	15595938	A	A/A	A/G	NON_SYNONYMOUS_CODING	MISSENSE	MODERATE	LOC_Os11g27100	retrotransposon protein, putative, unclassified, expressed	heterozygosity
Chr11	16060955	A	A/A	A/G	NON_SYNONYMOUS_CODING	MISSENSE	MODERATE	LOC_Os11g27910	retrotransposon protein, putative, Ty3-gypsy subclass, expressed	heterozygosity
Chr11	16060970	A	A/A	A/G	NON_SYNONYMOUS_CODING	MISSENSE	MODERATE	LOC_Os11g27910	retrotransposon protein, putative, Ty3-gypsy subclass, expressed	heterozygosity
Chr11	16061211	G	G/G	G/A	NON_SYNONYMOUS_CODING	MISSENSE	MODERATE	LOC_Os11g27910	retrotransposon protein, putative, Ty3-gypsy subclass, expressed	heterozygosity
Chr11	16476282	T	T/T	T/A	NON_SYNONYMOUS_CODING	MISSENSE	MODERATE	LOC_Os11g28570	retrotransposon protein, putative, Ty3-gypsy subclass, expressed	heterozygosity
Chr11	16680070	A	A/A	A/G	NON_SYNONYMOUS_CODING	MISSENSE	MODERATE	LOC_Os11g28780	retrotransposon protein, putative, unclassified, expressed	heterozygosity
Chr11	17091327	T	T/T	T/C	NON_SYNONYMOUS_CODING	MISSENSE	MODERATE	LOC_Os11g29440	retrotransposon protein, putative, Ty3-gypsy subclass, expressed	heterozygosity
Chr11	18208901	C	C/C	C/G	NON_SYNONYMOUS_CODING	MISSENSE	MODERATE	LOC_Os11g31230	retrotransposon protein, putative, Ty3-gypsy subclass, expressed	heterozygosity
Chr11	18209312	T	T/T	T/A	NON_SYNONYMOUS_CODING	MISSENSE	MODERATE	LOC_Os11g31230	retrotransposon protein, putative, Ty3-gypsy subclass, expressed	heterozygosity
Chr11	18210421	C	C/C	C/A	NON_SYNONYMOUS_CODING	MISSENSE	MODERATE	LOC_Os11g31230	retrotransposon protein, putative, Ty3-gypsy subclass, expressed	heterozygosity
Chr11	18601219	G	G/G	G/A	NON_SYNONYMOUS_CODING	MISSENSE	MODERATE	LOC_Os11g31720	retrotransposon protein, putative, unclassified, expressed	heterozygosity
Chr11	18622234	A	A/A	A/G	NON_SYNONYMOUS_CODING	MISSENSE	MODERATE	LOC_Os11g31750	retrotransposon protein, putative, Ty3-gypsy subclass	heterozygosity
Chr11	18765303	T	T/T	T/C	NON_SYNONYMOUS_CODING	MISSENSE	MODERATE	LOC_Os11g31920	retrotransposon protein, putative, unclassified, expressed	heterozygosity
Chr11	18799023	C	C/C	C/G	NON_SYNONYMOUS_CODING	MISSENSE	MODERATE	LOC_Os11g31970	retrotransposon protein, putative, Ty1-copia subclass, expressed	heterozygosity
Chr11	18799858	A	A/A	A/C	NON_SYNONYMOUS_CODING	MISSENSE	MODERATE	LOC_Os11g31970	retrotransposon protein, putative, Ty1-copia subclass, expressed	heterozygosity
Chr11	19489044	T	C/C	T/C	NON_SYNONYMOUS_CODING	MISSENSE	MODERATE	LOC_Os11g32980	transposon protein, putative, unclassified, expressed	heterozygosity
Chr11	19828535	C	T/T	C/T	NON_SYNONYMOUS_CODING	MISSENSE	MODERATE	LOC_Os11g33960	transposon protein, putative, CACTA, En/Spm sub-class, expressed	heterozygosity
Chr11	19828546	C	T/T	C/T	NON_SYNONYMOUS_CODING	MISSENSE	MODERATE	LOC_Os11g33960	transposon protein, putative, CACTA, En/Spm sub-class, expressed	heterozygosity
Chr11	20033937	C	T/T	C/T	NON_SYNONYMOUS_CODING	MISSENSE	MODERATE	LOC_Os11g34210	aspartyl/glutamyl-tRNA amidotransferase subunit B, putative, expressed	heterozygosity
Chr11	20033943	C	T/T	C/T	NON_SYNONYMOUS_CODING	MISSENSE	MODERATE	LOC_Os11g34210	aspartyl/glutamyl-tRNA amidotransferase subunit B, putative, expressed	heterozygosity
Chr11	20990197	G	G/G	G/A	NON_SYNONYMOUS_CODING	MISSENSE	MODERATE	LOC_Os11g35756	transposon protein, putative, CACTA, En/Spm sub-class	heterozygosity
Chr11	21432317	C	C/C	C/T	NON_SYNONYMOUS_CODING	MISSENSE	MODERATE	LOC_Os11g36370	retrotransposon protein, putative, unclassified, expressed	heterozygosity
Chr11	21950654	C	G/G	A/G	NON_SYNONYMOUS_CODING	MISSENSE	MODERATE	LOC_Os11g37170	retrotransposon protein, putative, Ty3-gypsy subclass, expressed	heterozygosity
Chr11	21951621	T	T/T	T/G	STOP_LOST	MISSENSE	HIGH	LOC_Os11g37180	retrotransposon protein, putative, Ty3-gypsy subclass, expressed	heterozygosity
Chr11	22197236	C	C/C	C/G	NON_SYNONYMOUS_CODING	MISSENSE	MODERATE	LOC_Os11g37600	transposon protein, putative, CACTA, En/Spm sub-class, expressed	heterozygosity
[truncated: 317 more rows]
