# Supplementary material for: Genome-wide analysis of DNA polymorphisms, the methylome and transcriptome revealed that multiple factors are associated with low pollen fertility in autotetraploid rice
Source: PLoS One. 2018 Aug 6;13(8):e0201854. doi: 10.1371/journal.pone.0201854 (PMC6078310; doi:10.1371/journal.pone.0201854)
Supplement: S9 Table — (XLSX) [file pone.0201854.s023.xlsx]

## Sheet: Table S9
S9 Table. A list of DNA sequence variations in 02428-4x.
1386 genes included exclusively in "SNPs/InDels":	978 genes included exclusively in "SVs":	853 genes included exclusively in "CNVs":	49 common genes in "SNPs/InDels" and "SVs":	29 common genes in "SNPs/InDels" and "CNVs":	80 common genes in "SVs" and "CNVs":	3 common genes in "SNPs/InDels", "SVs" and "CNVs":
LOC_Os01g63910	LOC_Os01g04270	LOC_Os01g36740	LOC_Os04g54720	LOC_Os02g15370	LOC_Os01g04409	LOC_Os11g09375		SNPs/InDels: single nucleotide polymorphisms or insertion–deletion polymorphisms
LOC_Os01g69174	LOC_Os01g04490	LOC_Os01g36750	LOC_Os05g33980	LOC_Os04g06940	LOC_Os10g18890	LOC_Os03g45030		SVs: structural variations
LOC_Os03g42569	LOC_Os01g05280	LOC_Os01g36760	LOC_Os08g36720	LOC_Os04g06970	LOC_Os11g10090	LOC_Os11g12620		CNVs: copy number variations
LOC_Os04g02050	LOC_Os01g05470	LOC_Os01g36766	LOC_Os12g43564	LOC_Os04g07030	LOC_Os11g14630
LOC_Os04g08520	LOC_Os01g06540	LOC_Os01g36772	LOC_Os05g10440	LOC_Os04g07150	LOC_Os11g38390
LOC_Os04g30680	LOC_Os01g07820	LOC_Os01g36780	LOC_Os08g24060	LOC_Os04g21760	LOC_Os11g38440
LOC_Os04g55520	LOC_Os01g11250	LOC_Os02g12530	LOC_Os01g13630	LOC_Os04g21770	LOC_Os05g07380
LOC_Os06g31940	LOC_Os01g19260	LOC_Os02g12540	LOC_Os01g13890	LOC_Os10g11070	LOC_Os05g10625
LOC_Os06g47544	LOC_Os01g20020	LOC_Os02g12550	LOC_Os02g13170	LOC_Os10g11080	LOC_Os05g46845
LOC_Os08g12810	LOC_Os01g30940	LOC_Os02g12560	LOC_Os02g13420	LOC_Os10g19310	LOC_Os01g04430
LOC_Os08g39780	LOC_Os01g44430	LOC_Os02g12570	LOC_Os02g14640	LOC_Os11g09300	LOC_Os10g18910
LOC_Os09g39520	LOC_Os01g51740	LOC_Os02g12580	LOC_Os02g32690	LOC_Os11g09520	LOC_Os10g19000
LOC_Os10g24350	LOC_Os01g65790	LOC_Os02g12590	LOC_Os04g02520	LOC_Os11g09760	LOC_Os10g19064
LOC_Os01g10460	LOC_Os01g65902	LOC_Os02g12600	LOC_Os04g07980	LOC_Os11g10180	LOC_Os10g19120
LOC_Os01g20780	LOC_Os01g69020	LOC_Os02g12610	LOC_Os04g21080	LOC_Os11g10440	LOC_Os10g19240
LOC_Os01g57740	LOC_Os01g70000	LOC_Os02g12620	LOC_Os04g25230	LOC_Os11g10570	LOC_Os10g19270
LOC_Os02g12050	LOC_Os01g70370	LOC_Os02g12630	LOC_Os04g29469	LOC_Os11g10580	LOC_Os11g09240
LOC_Os02g12794	LOC_Os10g06960	LOC_Os02g12640	LOC_Os05g08350	LOC_Os11g10910	LOC_Os11g09390
LOC_Os02g26420	LOC_Os10g07040	LOC_Os02g12650	LOC_Os05g08470	LOC_Os11g10970	LOC_Os11g09590
LOC_Os02g36140	LOC_Os10g18510	LOC_Os02g12654	LOC_Os05g11110	LOC_Os11g11380	LOC_Os11g09600
LOC_Os03g16960	LOC_Os10g21196	LOC_Os02g12660	LOC_Os05g34520	LOC_Os11g38370	LOC_Os11g09650
LOC_Os04g51370	LOC_Os10g22362	LOC_Os02g12670	LOC_Os05g44980	LOC_Os11g44960	LOC_Os11g09700
LOC_Os04g51710	LOC_Os11g04090	LOC_Os02g12680	LOC_Os05g45160	LOC_Os11g45050	LOC_Os11g09740
LOC_Os04g55810	LOC_Os11g14380	LOC_Os02g12690	LOC_Os05g52070	LOC_Os11g45230	LOC_Os11g09820
LOC_Os04g55860	LOC_Os11g15170	LOC_Os02g12700	LOC_Os06g11280	LOC_Os12g20324	LOC_Os11g10220
LOC_Os05g46390	LOC_Os11g33370	LOC_Os02g12710	LOC_Os06g30520	LOC_Os05g07600	LOC_Os11g10710
LOC_Os06g48970	LOC_Os11g36350	LOC_Os02g15960	LOC_Os06g47170	LOC_Os11g09790	LOC_Os11g10900
LOC_Os06g49360	LOC_Os11g37370	LOC_Os02g15970	LOC_Os07g16630	LOC_Os03g45040	LOC_Os11g11120
LOC_Os07g23860	LOC_Os11g37610	LOC_Os02g15980	LOC_Os07g23480	LOC_Os05g08010	LOC_Os11g11160
LOC_Os07g41920	LOC_Os11g45930	LOC_Os02g16000	LOC_Os07g23770		LOC_Os11g11230
LOC_Os08g15180	LOC_Os12g11420	LOC_Os02g16010	LOC_Os08g02980		LOC_Os11g11320
LOC_Os08g37180	LOC_Os12g12720	LOC_Os02g16020	LOC_Os08g17040		LOC_Os11g12440
LOC_Os09g02200	LOC_Os12g13770	LOC_Os03g29045	LOC_Os08g24690		LOC_Os11g12550
LOC_Os09g08600	LOC_Os12g14440	LOC_Os03g29065	LOC_Os08g25030		LOC_Os11g12590
LOC_Os10g07450	LOC_Os12g33962	LOC_Os03g29075	LOC_Os08g27700		LOC_Os11g14430
LOC_Os11g13750	LOC_Os12g34010	LOC_Os03g29085	LOC_Os08g33870		LOC_Os11g14440
LOC_Os12g12260	LOC_Os02g06490	LOC_Os03g29120	LOC_Os08g36250		LOC_Os11g14544
LOC_Os12g16360	LOC_Os02g06600	LOC_Os03g29130	LOC_Os10g07998		LOC_Os11g14560
LOC_Os12g28790	LOC_Os02g11990	LOC_Os03g29140	LOC_Os11g33960		LOC_Os11g14610
LOC_Os12g34970	LOC_Os02g12980	LOC_Os03g44990	LOC_Os12g14460		LOC_Os11g38210
LOC_Os01g37780	LOC_Os02g13390	LOC_Os03g45000	LOC_Os04g25280		LOC_Os11g38230
LOC_Os09g37270	LOC_Os02g15040	LOC_Os03g45010	LOC_Os02g12370		LOC_Os11g38300
LOC_Os11g27670	LOC_Os02g15690	LOC_Os03g45050	LOC_Os02g12950		LOC_Os11g38330
LOC_Os11g35756	LOC_Os02g26780	LOC_Os03g45070	LOC_Os04g02370		LOC_Os11g38350
LOC_Os03g06260	LOC_Os02g32070	LOC_Os03g63890	LOC_Os04g21880		LOC_Os11g40720
LOC_Os11g36880	LOC_Os02g32615	LOC_Os03g63900	LOC_Os04g21900		LOC_Os11g42010
LOC_Os01g01210	LOC_Os02g32730	LOC_Os03g63910	LOC_Os04g51600		LOC_Os11g42120
LOC_Os01g01850	LOC_Os02g32790	LOC_Os03g63920	LOC_Os11g03940		LOC_Os11g45150
LOC_Os01g02650	LOC_Os02g35240	LOC_Os03g63930	LOC_Os11g34680		LOC_Os02g15990
LOC_Os01g03600	LOC_Os02g35250	LOC_Os03g63940			LOC_Os02g34160
LOC_Os01g04140	LOC_Os02g35980	LOC_Os03g63950			LOC_Os02g34190
LOC_Os01g04520	LOC_Os02g36110	LOC_Os03g63970			LOC_Os02g34200
LOC_Os01g04530	LOC_Os03g13710	LOC_Os03g63980			LOC_Os02g34260
LOC_Os01g04570	LOC_Os03g14615	LOC_Os03g63990			LOC_Os02g34270
LOC_Os01g05200	LOC_Os03g14890	LOC_Os03g63999			LOC_Os03g29100
LOC_Os01g05610	LOC_Os03g15610	LOC_Os03g64010			LOC_Os03g29110
LOC_Os01g06170	LOC_Os03g26560	LOC_Os03g64014			LOC_Os04g07060
LOC_Os01g06760	LOC_Os03g29990	LOC_Os03g64020			LOC_Os04g07110
LOC_Os01g06990	LOC_Os03g35330	LOC_Os03g64030			LOC_Os05g07290
LOC_Os01g07130	LOC_Os03g43810	LOC_Os03g64050			LOC_Os05g07310
LOC_Os01g07840	LOC_Os03g44974	LOC_Os03g64060			LOC_Os05g07330
LOC_Os01g08070	LOC_Os03g45590	LOC_Os04g06920			LOC_Os05g07430
LOC_Os01g10390	LOC_Os03g47686	LOC_Os04g06950			LOC_Os05g07580
LOC_Os01g10790	LOC_Os03g56500	LOC_Os04g06960			LOC_Os05g07640
LOC_Os01g10940	LOC_Os03g56600	LOC_Os04g06980			LOC_Os05g08020
LOC_Os01g11140	LOC_Os04g01390	LOC_Os04g06990			LOC_Os05g10580
LOC_Os01g13550	LOC_Os04g01550	LOC_Os04g07000			LOC_Os05g46810
LOC_Os01g14450	LOC_Os04g05020	LOC_Os04g07010			LOC_Os07g07709
LOC_Os01g14490	LOC_Os04g07230	LOC_Os04g07020			LOC_Os01g04440
LOC_Os01g15720	LOC_Os04g08800	LOC_Os04g07040			LOC_Os10g19150
LOC_Os01g16270	LOC_Os04g10000	LOC_Os04g07070			LOC_Os11g09510
LOC_Os01g18520	LOC_Os04g10420	LOC_Os04g07080			LOC_Os11g09979
LOC_Os01g18760	LOC_Os04g10880	LOC_Os04g07090			LOC_Os11g10160
LOC_Os01g18770	LOC_Os04g12864	LOC_Os04g07100			LOC_Os11g10490
LOC_Os01g18800	LOC_Os04g16130	LOC_Os04g07120			LOC_Os11g10770
LOC_Os01g19230	LOC_Os04g22150	LOC_Os04g07130			LOC_Os11g38270
LOC_Os01g19650	LOC_Os04g22190	LOC_Os04g07140			LOC_Os11g45140
LOC_Os01g19660	LOC_Os04g25270	LOC_Os04g07160			LOC_Os04g21790
LOC_Os01g20050	LOC_Os04g36750	LOC_Os05g01670			LOC_Os05g07540
LOC_Os01g21190	LOC_Os04g40260	LOC_Os05g01675			LOC_Os05g10590
LOC_Os01g21500	LOC_Os04g50130	LOC_Os05g01680
LOC_Os01g21536	LOC_Os04g55920	LOC_Os05g01690
LOC_Os01g21550	LOC_Os05g06900	LOC_Os05g01700
LOC_Os01g22050	LOC_Os05g07100	LOC_Os05g01710
LOC_Os01g22390	LOC_Os05g10380	LOC_Os05g01730
LOC_Os01g23540	LOC_Os05g12300	LOC_Os05g01750
LOC_Os01g24040	LOC_Os05g26610	LOC_Os05g08250
LOC_Os01g24140	LOC_Os05g30180	LOC_Os05g08260
LOC_Os01g24180	LOC_Os05g30950	LOC_Os05g08270
LOC_Os01g24220	LOC_Os05g32830	LOC_Os05g08280
LOC_Os01g25679	LOC_Os05g33190	LOC_Os05g08290
LOC_Os01g27320	LOC_Os05g33470	LOC_Os05g08300
LOC_Os01g27430	LOC_Os05g35250	LOC_Os05g08310
LOC_Os01g27900	LOC_Os05g43210	LOC_Os05g08320
LOC_Os01g27910	LOC_Os05g47750	LOC_Os05g08330
LOC_Os01g28750	LOC_Os06g07000	LOC_Os05g08340
LOC_Os01g29880	LOC_Os06g07040	LOC_Os07g24080
LOC_Os01g31080	LOC_Os06g07350	LOC_Os07g24090
LOC_Os01g31310	LOC_Os06g08720	LOC_Os07g24100
LOC_Os01g32220	LOC_Os06g10910	LOC_Os07g24110
LOC_Os01g32250	LOC_Os06g11240	LOC_Os07g24130
LOC_Os01g32320	LOC_Os06g14260	LOC_Os07g24140
LOC_Os01g32400	LOC_Os06g18770	LOC_Os07g24150
LOC_Os01g34030	LOC_Os06g43450	LOC_Os07g24160
LOC_Os01g34374	LOC_Os06g47140	LOC_Os07g24170
LOC_Os01g35140	LOC_Os06g47420	LOC_Os07g24180
LOC_Os01g35380	LOC_Os06g48580	LOC_Os07g24190
LOC_Os01g35400	LOC_Os07g01410	LOC_Os07g24200
LOC_Os01g35420	LOC_Os07g07940	LOC_Os07g24210
LOC_Os01g35460	LOC_Os07g26910	LOC_Os07g24220
LOC_Os01g35560	LOC_Os07g40340	LOC_Os07g24230
LOC_Os01g35860	LOC_Os08g05940	LOC_Os07g24240
LOC_Os01g36040	LOC_Os08g07090	LOC_Os07g24250
LOC_Os01g38160	LOC_Os08g15100	LOC_Os07g24260
LOC_Os01g38280	LOC_Os08g16080	LOC_Os07g24270
LOC_Os01g38800	LOC_Os08g17160	LOC_Os09g36240
LOC_Os01g39080	LOC_Os08g20100	LOC_Os09g36244
LOC_Os01g39200	LOC_Os08g21690	LOC_Os09g36250
LOC_Os01g39730	LOC_Os08g27270	LOC_Os09g36260
LOC_Os01g39740	LOC_Os08g27360	LOC_Os09g36270
LOC_Os01g39930	LOC_Os08g28130	LOC_Os09g36280
LOC_Os01g40010	LOC_Os08g33690	LOC_Os09g36290
LOC_Os01g40340	LOC_Os08g33740	LOC_Os09g36300
LOC_Os01g42170	LOC_Os08g35020	LOC_Os09g39920
LOC_Os01g43820	LOC_Os08g35610	LOC_Os09g39930
LOC_Os01g45690	LOC_Os08g36010	LOC_Os09g39940
LOC_Os01g46880	LOC_Os08g39160	LOC_Os09g39950
LOC_Os01g47150	LOC_Os09g08890	LOC_Os09g39960
LOC_Os01g47250	LOC_Os09g08900	LOC_Os09g39970
LOC_Os01g47960	LOC_Os09g09370	LOC_Os09g39980
LOC_Os01g47980	LOC_Os09g09430	LOC_Os09g40000
LOC_Os01g48490	LOC_Os09g14690	LOC_Os10g11034
LOC_Os01g51340	LOC_Os01g03800	LOC_Os10g11060
LOC_Os01g53170	LOC_Os01g03880	LOC_Os10g11090
LOC_Os01g55350	LOC_Os01g04560	LOC_Os10g11100
LOC_Os01g56270	LOC_Os01g04740	LOC_Os10g11110
LOC_Os01g57160	LOC_Os01g04770	LOC_Os10g18850
LOC_Os01g57510	LOC_Os01g04850	LOC_Os10g18860
LOC_Os01g57670	LOC_Os01g04970	LOC_Os10g18870
LOC_Os01g58920	LOC_Os01g04980	LOC_Os10g18880
LOC_Os01g59040	LOC_Os01g05030	LOC_Os10g18920
LOC_Os01g61140	LOC_Os01g05040	LOC_Os10g18930
LOC_Os01g61270	LOC_Os01g05260	LOC_Os10g18940
LOC_Os01g61490	LOC_Os01g05320	LOC_Os10g18960
LOC_Os01g63150	LOC_Os01g05370	LOC_Os10g18970
LOC_Os01g63960	LOC_Os01g05380	LOC_Os10g18980
LOC_Os01g64220	LOC_Os01g05400	LOC_Os10g18990
LOC_Os01g64990	LOC_Os01g05460	LOC_Os10g19010
LOC_Os01g65850	LOC_Os01g05620	LOC_Os10g19020
LOC_Os01g66270	LOC_Os01g05660	LOC_Os10g19030
LOC_Os01g66790	LOC_Os01g05770	LOC_Os10g19040
LOC_Os01g68720	LOC_Os01g05780	LOC_Os10g19050
LOC_Os01g69000	LOC_Os01g05980	LOC_Os10g19080
LOC_Os01g70020	LOC_Os01g06230	LOC_Os10g19090
LOC_Os01g70030	LOC_Os01g06300	LOC_Os10g19100
LOC_Os01g70360	LOC_Os01g06330	LOC_Os10g19110
LOC_Os01g71114	LOC_Os01g06360	LOC_Os10g19130
LOC_Os01g71370	LOC_Os01g06530	LOC_Os10g19140
LOC_Os01g72400	LOC_Os01g06560	LOC_Os10g19160
LOC_Os01g74380	LOC_Os01g06650	LOC_Os10g19180
LOC_Os02g04830	LOC_Os01g06680	LOC_Os10g19190
LOC_Os02g05160	LOC_Os01g06690	LOC_Os10g19200
LOC_Os02g05670	LOC_Os01g06800	LOC_Os10g19210
LOC_Os02g06190	LOC_Os01g06852	LOC_Os10g19230
LOC_Os02g07530	LOC_Os01g08490	LOC_Os10g19250
LOC_Os02g08450	LOC_Os01g08630	LOC_Os10g19280
LOC_Os02g09550	LOC_Os01g09050	LOC_Os10g19290
LOC_Os02g09560	LOC_Os01g09600	LOC_Os10g19300
LOC_Os02g10270	LOC_Os01g09680	LOC_Os10g19314
LOC_Os02g10330	LOC_Os01g10240	LOC_Os10g19318
LOC_Os02g10340	LOC_Os01g11020	LOC_Os10g19322
LOC_Os02g10570	LOC_Os01g11320	LOC_Os10g19326
LOC_Os02g10800	LOC_Os01g13840	LOC_Os10g19330
LOC_Os02g10830	LOC_Os01g15150	LOC_Os10g19331
LOC_Os02g12120	LOC_Os01g22039	LOC_Os10g19334
LOC_Os02g12270	LOC_Os01g33630	LOC_Os10g19338
LOC_Os02g12380	LOC_Os01g33869	LOC_Os10g19342
LOC_Os02g12450	LOC_Os01g33960	LOC_Os10g19810
LOC_Os02g12810	LOC_Os01g36680	LOC_Os10g19820
LOC_Os02g13230	LOC_Os01g37380	LOC_Os10g19830
LOC_Os02g13240	LOC_Os01g41170	LOC_Os10g19850
LOC_Os02g13470	LOC_Os01g41250	LOC_Os11g09250
LOC_Os02g13730	LOC_Os01g53180	LOC_Os11g09260
LOC_Os02g13750	LOC_Os01g58010	LOC_Os11g09270
LOC_Os02g13840	LOC_Os01g59580	LOC_Os11g09280
LOC_Os02g14390	LOC_Os01g61260	LOC_Os11g09290
LOC_Os02g14590	LOC_Os01g65760	LOC_Os11g09310
LOC_Os02g14880	LOC_Os01g66080	LOC_Os11g09329
LOC_Os02g15910	LOC_Os01g66100	LOC_Os11g09350
LOC_Os02g16270	LOC_Os01g66210	LOC_Os11g09360
LOC_Os02g16590	LOC_Os01g66290	LOC_Os11g09370
LOC_Os02g17960	LOC_Os01g66910	LOC_Os11g09395
LOC_Os02g18040	LOC_Os01g66930	LOC_Os11g09410
LOC_Os02g18340	LOC_Os01g67054	LOC_Os11g09414
LOC_Os02g19100	LOC_Os01g68920	LOC_Os11g09418
LOC_Os02g19430	LOC_Os01g69150	LOC_Os11g09450
LOC_Os02g19830	LOC_Os01g69190	LOC_Os11g09460
LOC_Os02g20660	LOC_Os01g70010	LOC_Os11g09470
LOC_Os02g21560	LOC_Os01g70280	LOC_Os11g09474
LOC_Os02g22240	LOC_Os01g70540	LOC_Os11g09478
LOC_Os02g22530	LOC_Os01g70700	LOC_Os11g09530
LOC_Os02g23970	LOC_Os01g70720	LOC_Os11g09540
LOC_Os02g24540	LOC_Os01g70900	LOC_Os11g09550
LOC_Os02g25170	LOC_Os01g74680	LOC_Os11g09560
LOC_Os02g25520	LOC_Os10g04640	LOC_Os11g09580
LOC_Os02g26100	LOC_Os10g05280	LOC_Os11g09610
LOC_Os02g26500	LOC_Os10g05430	LOC_Os11g09630
LOC_Os02g27010	LOC_Os10g05450	LOC_Os11g09640
LOC_Os02g27230	LOC_Os10g05860	LOC_Os11g09660
LOC_Os02g28010	LOC_Os10g07460	LOC_Os11g09670
LOC_Os02g28400	LOC_Os10g07542	LOC_Os11g09680
LOC_Os02g29260	LOC_Os10g07552	LOC_Os11g09684
LOC_Os02g30520	LOC_Os10g08002	LOC_Os11g09690
LOC_Os02g30610	LOC_Os10g08030	LOC_Os11g09710
LOC_Os02g31190	LOC_Os10g08250	LOC_Os11g09720
LOC_Os02g31320	LOC_Os10g08290	LOC_Os11g09730
LOC_Os02g32090	LOC_Os10g08340	LOC_Os11g09735
LOC_Os02g32100	LOC_Os10g08690	LOC_Os11g09750
LOC_Os02g32360	LOC_Os10g18420	LOC_Os11g09770
LOC_Os02g33130	LOC_Os10g18440	LOC_Os11g09780
LOC_Os02g33960	LOC_Os10g18450	LOC_Os11g09800
LOC_Os02g34740	LOC_Os10g18460	LOC_Os11g09810
LOC_Os02g34810	LOC_Os10g18490	LOC_Os11g09830
LOC_Os02g34920	LOC_Os10g18810	LOC_Os11g09840
LOC_Os02g35280	LOC_Os10g20570	LOC_Os11g09850
LOC_Os02g35290	LOC_Os10g21100	LOC_Os11g09860
LOC_Os02g35660	LOC_Os10g21140	LOC_Os11g09864
LOC_Os02g35670	LOC_Os10g21190	LOC_Os11g09870
LOC_Os02g36030	LOC_Os10g21950	LOC_Os11g09880
LOC_Os02g36050	LOC_Os10g22030	LOC_Os11g09890
LOC_Os02g36090	LOC_Os10g22394	LOC_Os11g09900
LOC_Os02g36250	LOC_Os10g22540	LOC_Os11g09910
LOC_Os02g36460	LOC_Os10g22640	LOC_Os11g09919
LOC_Os02g36640	LOC_Os10g26510	LOC_Os11g09940
LOC_Os02g36720	LOC_Os10g28580	LOC_Os11g09950
LOC_Os02g38460	LOC_Os10g30350	LOC_Os11g09960
LOC_Os02g38520	LOC_Os10g34884	LOC_Os11g09970
LOC_Os02g38550	LOC_Os10g34890	LOC_Os11g09990
LOC_Os02g38670	LOC_Os10g36360	LOC_Os11g10000
LOC_Os02g39720	LOC_Os10g39130	LOC_Os11g10010
LOC_Os02g40430	LOC_Os10g39530	LOC_Os11g10030
LOC_Os02g40570	LOC_Os10g42820	LOC_Os11g10040
LOC_Os02g41702	LOC_Os11g01260	LOC_Os11g10050
LOC_Os02g41740	LOC_Os11g01340	LOC_Os11g10060
LOC_Os02g42420	LOC_Os11g01350	LOC_Os11g10070
LOC_Os02g43150	LOC_Os11g01400	LOC_Os11g10080
LOC_Os02g43270	LOC_Os11g02490	LOC_Os11g10100
LOC_Os02g44180	LOC_Os11g02670	LOC_Os11g10110
LOC_Os02g45800	LOC_Os11g02860	LOC_Os11g10120
LOC_Os02g45990	LOC_Os11g03090	LOC_Os11g10130
LOC_Os02g46000	LOC_Os11g03170	LOC_Os11g10140
LOC_Os02g48270	LOC_Os11g03300	LOC_Os11g10170
LOC_Os02g49110	LOC_Os11g03720	LOC_Os11g10190
LOC_Os02g49390	LOC_Os11g03950	LOC_Os11g10200
LOC_Os02g51960	LOC_Os11g03960	LOC_Os11g10210
LOC_Os02g53090	LOC_Os11g04040	LOC_Os11g10230
LOC_Os02g53510	LOC_Os11g04080	LOC_Os11g10240
LOC_Os02g58770	LOC_Os11g04360	LOC_Os11g10250
LOC_Os03g05670	LOC_Os11g04640	LOC_Os11g10260
LOC_Os03g05960	LOC_Os11g04780	LOC_Os11g10270
LOC_Os03g06540	LOC_Os11g05030	LOC_Os11g10280
LOC_Os03g07770	LOC_Os11g05040	LOC_Os11g10290
LOC_Os03g08114	LOC_Os11g08220	LOC_Os11g10300
LOC_Os03g11670	LOC_Os11g09070	LOC_Os11g10310
LOC_Os03g12600	LOC_Os11g09120	LOC_Os11g10320
LOC_Os03g13680	LOC_Os11g11660	LOC_Os11g10330
LOC_Os03g13890	LOC_Os11g11750	LOC_Os11g10340
LOC_Os03g14610	LOC_Os11g12690	LOC_Os11g10350
LOC_Os03g14760	LOC_Os11g12770	LOC_Os11g10360
LOC_Os03g15510	LOC_Os11g12800	LOC_Os11g10370
LOC_Os03g15890	LOC_Os11g13440	LOC_Os11g10400
LOC_Os03g16530	LOC_Os11g13550	LOC_Os11g10410
LOC_Os03g18270	LOC_Os11g13730	LOC_Os11g10420
LOC_Os03g18800	LOC_Os11g13780	LOC_Os11g10434
LOC_Os03g22100	LOC_Os11g13900	LOC_Os11g10450
LOC_Os03g23100	LOC_Os11g14210	LOC_Os11g10460
LOC_Os03g23830	LOC_Os11g14960	LOC_Os11g10470
LOC_Os03g24490	LOC_Os11g15350	LOC_Os11g10480
LOC_Os03g25890	LOC_Os11g15370	LOC_Os11g10500
LOC_Os03g26350	LOC_Os11g25120	LOC_Os11g10510
LOC_Os03g26890	LOC_Os11g26180	LOC_Os11g10520
LOC_Os03g27570	LOC_Os11g27550	LOC_Os11g10530
LOC_Os03g28300	LOC_Os11g27680	LOC_Os11g10540
LOC_Os03g28380	LOC_Os11g31300	LOC_Os11g10550
LOC_Os03g29170	LOC_Os11g31550	LOC_Os11g10560
LOC_Os03g29222	LOC_Os11g32480	LOC_Os11g10590
LOC_Os03g29710	LOC_Os11g32800	LOC_Os11g10600
LOC_Os03g30030	LOC_Os11g32830	LOC_Os11g10610
LOC_Os03g30170	LOC_Os11g32870	LOC_Os11g10620
LOC_Os03g30350	LOC_Os11g32910	LOC_Os11g10630
LOC_Os03g30990	LOC_Os11g32930	LOC_Os11g10640
LOC_Os03g31520	LOC_Os11g32990	LOC_Os11g10650
LOC_Os03g32770	LOC_Os11g33080	LOC_Os11g10670
LOC_Os03g33260	LOC_Os11g33466	LOC_Os11g10720
LOC_Os03g33290	LOC_Os11g34190	LOC_Os11g10730
LOC_Os03g33530	LOC_Os11g34270	LOC_Os11g10740
LOC_Os03g33730	LOC_Os11g34480	LOC_Os11g10750
LOC_Os03g33760	LOC_Os11g34590	LOC_Os11g10760
LOC_Os03g33810	LOC_Os11g34700	LOC_Os11g10780
LOC_Os03g33940	LOC_Os11g34930	LOC_Os11g10790
LOC_Os03g35430	LOC_Os11g35870	LOC_Os11g10800
LOC_Os03g35788	LOC_Os11g36090	LOC_Os11g10810
LOC_Os03g35910	LOC_Os11g36170	LOC_Os11g10820
LOC_Os03g36140	LOC_Os11g36320	LOC_Os11g10830
LOC_Os03g36260	LOC_Os11g36560	LOC_Os11g10840
LOC_Os03g36890	LOC_Os11g36660	LOC_Os11g10850
LOC_Os03g37180	LOC_Os11g36790	LOC_Os11g10860
LOC_Os03g37194	LOC_Os11g36930	LOC_Os11g10870
LOC_Os03g37554	LOC_Os11g36990	LOC_Os11g10880
LOC_Os03g38530	LOC_Os11g37350	LOC_Os11g10890
LOC_Os03g38800	LOC_Os11g37540	LOC_Os11g10920
LOC_Os03g38850	LOC_Os11g37620	LOC_Os11g10930
LOC_Os03g39350	LOC_Os11g37800	LOC_Os11g10940
LOC_Os03g39356	LOC_Os11g37810	LOC_Os11g10950
LOC_Os03g39400	LOC_Os11g38090	LOC_Os11g10960
LOC_Os03g39450	LOC_Os11g39050	LOC_Os11g10980
LOC_Os03g39780	LOC_Os11g39254	LOC_Os11g10990
LOC_Os03g40000	LOC_Os11g39260	LOC_Os11g11000
LOC_Os03g41180	LOC_Os11g39310	LOC_Os11g11010
LOC_Os03g42530	LOC_Os11g39660	LOC_Os11g11020
LOC_Os03g44370	LOC_Os11g39750	LOC_Os11g11030
LOC_Os03g44470	LOC_Os11g40700	LOC_Os11g11040
LOC_Os03g44920	LOC_Os11g41180	LOC_Os11g11050
LOC_Os03g45519	LOC_Os11g41250	LOC_Os11g11060
LOC_Os03g45619	LOC_Os11g41260	LOC_Os11g11070
LOC_Os03g45810	LOC_Os11g42180	LOC_Os11g11080
LOC_Os03g45820	LOC_Os11g42250	LOC_Os11g11090
LOC_Os03g46810	LOC_Os11g42780	LOC_Os11g11100
LOC_Os03g47410	LOC_Os11g42820	LOC_Os11g11110
LOC_Os03g48674	LOC_Os11g43130	LOC_Os11g11130
LOC_Os03g49030	LOC_Os11g43290	LOC_Os11g11140
LOC_Os03g49120	LOC_Os11g43350	LOC_Os11g11150
LOC_Os03g49660	LOC_Os11g43370	LOC_Os11g11170
LOC_Os03g54020	LOC_Os11g43400	LOC_Os11g11180
LOC_Os03g55940	LOC_Os11g43420	LOC_Os11g11200
LOC_Os03g56100	LOC_Os11g43660	LOC_Os11g11210
LOC_Os03g56980	LOC_Os11g43670	LOC_Os11g11220
LOC_Os03g59894	LOC_Os11g45610	LOC_Os11g11240
LOC_Os03g61190	LOC_Os11g46240	LOC_Os11g11256
LOC_Os03g61290	LOC_Os11g46250	LOC_Os11g11262
LOC_Os03g61390	LOC_Os11g46820	LOC_Os11g11270
LOC_Os03g61400	LOC_Os11g47150	LOC_Os11g11280
LOC_Os03g64290	LOC_Os11g47444	LOC_Os11g11290
LOC_Os04g01120	LOC_Os12g11370	LOC_Os11g11300
LOC_Os04g01124	LOC_Os12g12180	LOC_Os11g11310
LOC_Os04g01400	LOC_Os12g12200	LOC_Os11g11330
LOC_Os04g01439	LOC_Os12g12350	LOC_Os11g11340
LOC_Os04g02310	LOC_Os12g12530	LOC_Os11g11350
LOC_Os04g02320	LOC_Os12g12700	LOC_Os11g11360
LOC_Os04g03150	LOC_Os12g12900	LOC_Os11g11370
LOC_Os04g03300	LOC_Os12g12910	LOC_Os11g11390
LOC_Os04g03850	LOC_Os12g14180	LOC_Os11g11400
LOC_Os04g03940	LOC_Os12g15020	LOC_Os11g11410
LOC_Os04g04080	LOC_Os12g19490	LOC_Os11g11420
LOC_Os04g04120	LOC_Os12g23010	LOC_Os11g11430
LOC_Os04g04490	LOC_Os12g23360	LOC_Os11g11440
LOC_Os04g04590	LOC_Os12g23580	LOC_Os11g11460
LOC_Os04g04670	LOC_Os12g23610	LOC_Os11g11480
LOC_Os04g04690	LOC_Os12g24050	LOC_Os11g11490
LOC_Os04g05090	LOC_Os12g24770	LOC_Os11g11500
LOC_Os04g05580	LOC_Os12g26140	LOC_Os11g12450
LOC_Os04g05710	LOC_Os12g33958	LOC_Os11g12460
LOC_Os04g06080	LOC_Os12g41450	LOC_Os11g12470
LOC_Os04g06130	LOC_Os12g43460	LOC_Os11g12480
LOC_Os04g06400	LOC_Os02g04570	LOC_Os11g12490
LOC_Os04g06590	LOC_Os02g06350	LOC_Os11g12500
LOC_Os04g06900	LOC_Os02g06810	LOC_Os11g12510
LOC_Os04g07200	LOC_Os02g09950	LOC_Os11g12520
LOC_Os04g07240	LOC_Os02g09970	LOC_Os11g12530
LOC_Os04g07280	LOC_Os02g09990	LOC_Os11g12540
LOC_Os04g07430	LOC_Os02g10140	LOC_Os11g12560
LOC_Os04g07770	LOC_Os02g10210	LOC_Os11g12570
LOC_Os04g07944	LOC_Os02g11650	LOC_Os11g12580
LOC_Os04g08776	LOC_Os02g11730	LOC_Os11g12600
LOC_Os04g09470	LOC_Os02g12240	LOC_Os11g12610
LOC_Os04g09680	LOC_Os02g12320	LOC_Os11g12630
LOC_Os04g09990	LOC_Os02g12970	LOC_Os11g12640
LOC_Os04g10850	LOC_Os02g13180	LOC_Os11g12650
LOC_Os04g11280	LOC_Os02g13190	LOC_Os11g12660
LOC_Os04g11500	LOC_Os02g13690	LOC_Os11g12670
LOC_Os04g11900	LOC_Os02g13760	LOC_Os11g12680
LOC_Os04g12130	LOC_Os02g14220	LOC_Os01g04280
LOC_Os04g12320	LOC_Os02g14250	LOC_Os01g04290
LOC_Os04g12410	LOC_Os02g14300	LOC_Os01g04300
LOC_Os04g13120	LOC_Os02g14330	LOC_Os01g04310
LOC_Os04g13160	LOC_Os02g14610	LOC_Os01g04320
LOC_Os04g13320	LOC_Os02g15240	LOC_Os01g04324
LOC_Os04g13510	LOC_Os02g15320	LOC_Os01g04330
LOC_Os04g13810	LOC_Os02g15520	LOC_Os01g04340
LOC_Os04g13860	LOC_Os02g15550	LOC_Os01g04350
LOC_Os04g13930	LOC_Os02g15720	LOC_Os01g04360
LOC_Os04g14160	LOC_Os02g15840	LOC_Os01g04370
LOC_Os04g14700	LOC_Os02g15920	LOC_Os01g04380
LOC_Os04g14930	LOC_Os02g16030	LOC_Os01g04390
LOC_Os04g14960	LOC_Os02g16460	LOC_Os01g04450
LOC_Os04g15910	LOC_Os02g16490	LOC_Os01g04460
LOC_Os04g15944	LOC_Os02g16529	LOC_Os01g04470
LOC_Os04g16010	LOC_Os02g29210	LOC_Os01g04480
LOC_Os04g16290	LOC_Os02g29750	LOC_Os02g15360
LOC_Os04g16370	LOC_Os02g31170	LOC_Os02g15380
LOC_Os04g16380	LOC_Os02g31210	LOC_Os02g15390
LOC_Os04g16910	LOC_Os02g32480	LOC_Os02g15400
LOC_Os04g17420	LOC_Os02g32600	LOC_Os02g15410
LOC_Os04g17740	LOC_Os02g33050	LOC_Os02g15420
LOC_Os04g18480	LOC_Os02g33470	LOC_Os02g15430
LOC_Os04g18490	LOC_Os02g33510	LOC_Os02g15440
LOC_Os04g18530	LOC_Os02g33740	LOC_Os02g15460
LOC_Os04g18700	LOC_Os02g33900	LOC_Os02g15470
LOC_Os04g19390	LOC_Os02g34280	LOC_Os02g15480
LOC_Os04g19610	LOC_Os02g34790	LOC_Os02g15490
LOC_Os04g19720	LOC_Os02g35020	LOC_Os02g15500
LOC_Os04g19740	LOC_Os02g35270	LOC_Os02g15510
LOC_Os04g19770	LOC_Os02g35540	LOC_Os02g34120
LOC_Os04g19990	LOC_Os02g35800	LOC_Os02g34130
LOC_Os04g20150	LOC_Os02g36010	LOC_Os02g34140
LOC_Os04g20630	LOC_Os02g36080	LOC_Os02g34150
LOC_Os04g20720	LOC_Os02g36130	LOC_Os02g34170
LOC_Os04g20890	LOC_Os02g36210	LOC_Os02g34180
LOC_Os04g20950	LOC_Os02g36290	LOC_Os02g34210
LOC_Os04g21210	LOC_Os02g36310	LOC_Os02g34220
LOC_Os04g21300	LOC_Os02g36510	LOC_Os02g34240
LOC_Os04g21480	LOC_Os02g36910	LOC_Os02g34250
LOC_Os04g22000	LOC_Os02g40050	LOC_Os04g21740
LOC_Os04g22990	LOC_Os02g40270	LOC_Os04g21750
LOC_Os04g23070	LOC_Os02g42070	LOC_Os04g21780
LOC_Os04g23100	LOC_Os02g43780	LOC_Os05g07200
LOC_Os04g23280	LOC_Os02g49490	LOC_Os05g07210
LOC_Os04g23300	LOC_Os03g05940	LOC_Os05g07220
LOC_Os04g23660	LOC_Os03g13660	LOC_Os05g07230
LOC_Os04g23930	LOC_Os03g13880	LOC_Os05g07240
LOC_Os04g24360	LOC_Os03g14090	LOC_Os05g07250
LOC_Os04g24580	LOC_Os03g14600	LOC_Os05g07260
LOC_Os04g24590	LOC_Os03g15970	LOC_Os05g07270
LOC_Os04g25610	LOC_Os03g16300	LOC_Os05g07280
LOC_Os04g25620	LOC_Os03g20140	LOC_Os05g07300
LOC_Os04g25780	LOC_Os03g22220	LOC_Os05g07320
LOC_Os04g26140	LOC_Os03g24360	LOC_Os05g07340
LOC_Os04g26370	LOC_Os03g25170	LOC_Os05g07350
LOC_Os04g27034	LOC_Os03g25289	LOC_Os05g07360
LOC_Os04g27094	LOC_Os03g26610	LOC_Os05g07400
LOC_Os04g27430	LOC_Os03g26760	LOC_Os05g07420
LOC_Os04g27560	LOC_Os03g26800	LOC_Os05g07440
LOC_Os04g28050	LOC_Os03g27400	LOC_Os05g07450
LOC_Os04g28880	LOC_Os03g27430	LOC_Os05g07460
LOC_Os04g28890	LOC_Os03g27490	LOC_Os05g07470
LOC_Os04g28900	LOC_Os03g28175	LOC_Os05g07480
LOC_Os04g29400	LOC_Os03g28204	LOC_Os05g07490
LOC_Os04g29510	LOC_Os03g28969	LOC_Os05g07500
LOC_Os04g29540	LOC_Os03g29244	LOC_Os05g07520
LOC_Os04g29580	LOC_Os03g30600	LOC_Os05g07550
LOC_Os04g29650	LOC_Os03g31640	LOC_Os05g07560
LOC_Os04g29700	LOC_Os03g33570	LOC_Os05g07590
LOC_Os04g29860	LOC_Os03g36220	LOC_Os05g07610
LOC_Os04g31260	LOC_Os03g44760	LOC_Os05g07620
LOC_Os04g31890	LOC_Os03g44910	LOC_Os05g07626
LOC_Os04g32720	LOC_Os03g45540	LOC_Os05g07632
LOC_Os04g33010	LOC_Os03g45920	LOC_Os05g07650
LOC_Os04g33380	LOC_Os03g47620	LOC_Os05g07670
LOC_Os04g36580	LOC_Os03g48170	LOC_Os05g07680
LOC_Os04g38090	LOC_Os03g50630	LOC_Os05g07690
LOC_Os04g39250	LOC_Os03g57680	LOC_Os05g07700
LOC_Os04g41430	LOC_Os04g01620	LOC_Os05g07710
LOC_Os04g41720	LOC_Os04g01690	LOC_Os05g07720
LOC_Os04g41730	LOC_Os04g01820	LOC_Os05g07730
LOC_Os04g43980	LOC_Os04g02030	LOC_Os05g07740
LOC_Os04g45890	LOC_Os04g02390	LOC_Os05g07750
LOC_Os04g48640	LOC_Os04g02460	LOC_Os05g07764
LOC_Os04g48900	LOC_Os04g02490	LOC_Os05g07780
LOC_Os04g49640	LOC_Os04g02530	LOC_Os05g07790
LOC_Os04g50172	LOC_Os04g02600	LOC_Os05g07810
LOC_Os04g50192	LOC_Os04g02620	LOC_Os05g07820
LOC_Os04g51590	LOC_Os04g02700	LOC_Os05g07830
LOC_Os04g53880	LOC_Os04g02950	LOC_Os05g07840
LOC_Os04g54150	LOC_Os04g02960	LOC_Os05g07850
LOC_Os04g54160	LOC_Os04g03030	LOC_Os05g07860
LOC_Os04g54660	LOC_Os04g03880	LOC_Os05g07870
LOC_Os04g54780	LOC_Os04g04190	LOC_Os05g07880
LOC_Os04g54850	LOC_Os04g04480	LOC_Os05g07890
LOC_Os04g56260	LOC_Os04g04620	LOC_Os05g07900
LOC_Os04g56290	LOC_Os04g04720	LOC_Os05g07910
LOC_Os05g01660	LOC_Os04g04950	LOC_Os05g07920
LOC_Os05g02340	LOC_Os04g05104	LOC_Os05g07930
LOC_Os05g03350	LOC_Os04g05560	LOC_Os05g07940
LOC_Os05g04350	LOC_Os04g05640	LOC_Os05g07950
LOC_Os05g04840	LOC_Os04g05670	LOC_Os05g07960
LOC_Os05g05210	LOC_Os04g05770	LOC_Os05g07970
LOC_Os05g05280	LOC_Os04g05820	LOC_Os05g07980
LOC_Os05g05910	LOC_Os04g05960	LOC_Os05g07990
LOC_Os05g06250	LOC_Os04g05980	LOC_Os05g08000
LOC_Os05g06350	LOC_Os04g06070	LOC_Os05g08030
LOC_Os05g06570	LOC_Os04g07290	LOC_Os05g09720
LOC_Os05g06580	LOC_Os04g07530	LOC_Os05g09724
LOC_Os05g08040	LOC_Os04g07640	LOC_Os05g09728
LOC_Os05g08130	LOC_Os04g07690	LOC_Os05g09732
LOC_Os05g08170	LOC_Os04g07750	LOC_Os05g09736
LOC_Os05g08694	LOC_Os04g07760	LOC_Os05g09740
LOC_Os05g09010	LOC_Os04g08280	LOC_Os05g10600
LOC_Os05g09030	LOC_Os04g08430	LOC_Os05g10610
LOC_Os05g09220	LOC_Os04g08480	LOC_Os05g10620
LOC_Os05g09320	LOC_Os04g08828	LOC_Os05g10630
LOC_Os05g10270	LOC_Os04g09910	LOC_Os05g10640
LOC_Os05g10660	LOC_Os04g09930	LOC_Os05g31460
LOC_Os05g10870	LOC_Os04g09980	LOC_Os05g31470
LOC_Os05g10970	LOC_Os04g10100	LOC_Os05g31480
LOC_Os05g12060	LOC_Os04g10190	LOC_Os05g31490
LOC_Os05g12600	LOC_Os04g10270	LOC_Os05g31500
LOC_Os05g13570	LOC_Os04g10340	LOC_Os05g31510
LOC_Os05g13740	LOC_Os04g10550	LOC_Os05g31520
LOC_Os05g14510	LOC_Os04g10990	LOC_Os05g31525
LOC_Os05g14790	LOC_Os04g11070	LOC_Os05g31530
LOC_Os05g15320	LOC_Os04g12550	LOC_Os05g31540
LOC_Os05g15970	LOC_Os04g14110	LOC_Os05g31550
LOC_Os05g16315	LOC_Os04g16410	LOC_Os05g31560
LOC_Os05g16390	LOC_Os04g21040	LOC_Os05g31570
LOC_Os05g17120	LOC_Os04g21060	LOC_Os05g31580
LOC_Os05g17180	LOC_Os04g21830	LOC_Os05g31590
LOC_Os05g17360	LOC_Os04g21920	LOC_Os05g31600
LOC_Os05g17370	LOC_Os04g22110	LOC_Os05g31610
LOC_Os05g17430	LOC_Os04g26880	LOC_Os05g46790
LOC_Os05g17540	LOC_Os04g27730	LOC_Os05g46800
LOC_Os05g18040	LOC_Os04g27800	LOC_Os05g46820
LOC_Os05g18060	LOC_Os04g28350	LOC_Os05g46830
LOC_Os05g18230	LOC_Os04g29290	LOC_Os05g46840
LOC_Os05g18310	LOC_Os04g29300	LOC_Os05g46860
LOC_Os05g18350	LOC_Os04g29890	LOC_Os05g46874
LOC_Os05g18400	LOC_Os04g31080	LOC_Os05g46890
LOC_Os05g18520	LOC_Os04g31370	LOC_Os05g46900
LOC_Os05g18680	LOC_Os04g32810	LOC_Os05g46910
LOC_Os05g18760	LOC_Os04g34020	LOC_Os05g46920
LOC_Os05g18980	LOC_Os04g34070	LOC_Os05g46930
LOC_Os05g18990	LOC_Os04g35210	LOC_Os05g46940
LOC_Os05g19200	LOC_Os04g35870	LOC_Os05g46950
LOC_Os05g19450	LOC_Os04g37850	LOC_Os05g46954
LOC_Os05g19530	LOC_Os04g42710	LOC_Os05g47442
LOC_Os05g19990	LOC_Os04g49360	LOC_Os05g47446
LOC_Os05g20390	LOC_Os04g49830	LOC_Os05g47450
LOC_Os05g20750	LOC_Os04g49850	LOC_Os05g47460
LOC_Os05g20890	LOC_Os04g49910	LOC_Os05g47470
LOC_Os05g21120	LOC_Os04g50830	LOC_Os07g07680
LOC_Os05g22330	LOC_Os04g51290	LOC_Os07g07690
LOC_Os05g22500	LOC_Os04g51470	LOC_Os07g07715
LOC_Os05g22650	LOC_Os04g51490	LOC_Os07g07719
LOC_Os05g22700	LOC_Os04g51640	LOC_Os07g07730
LOC_Os05g23290	LOC_Os04g51720	LOC_Os07g07740
LOC_Os05g23370	LOC_Os04g53120	LOC_Os07g07750
LOC_Os05g24050	LOC_Os04g53270	LOC_Os07g07760
LOC_Os05g24654	LOC_Os04g53420	LOC_Os07g07770
LOC_Os05g25280	LOC_Os04g53480	LOC_Os07g07780
LOC_Os05g25750	LOC_Os04g53496	LOC_Os07g07790
LOC_Os05g26000	LOC_Os04g53980	LOC_Os07g07800
LOC_Os05g26040	LOC_Os04g54030	LOC_Os07g07820
LOC_Os05g26970	LOC_Os04g54060	LOC_Os07g07830
LOC_Os05g27410	LOC_Os04g54250	LOC_Os07g07840
LOC_Os05g27650	LOC_Os04g54450	LOC_Os07g07850
LOC_Os05g29160	LOC_Os04g54650	LOC_Os07g07860
LOC_Os05g29700	LOC_Os04g55020	LOC_Os11g14450
LOC_Os05g29850	LOC_Os04g55420	LOC_Os11g14460
LOC_Os05g30070	LOC_Os04g55450	LOC_Os11g14470
LOC_Os05g30550	LOC_Os05g04790	LOC_Os11g14480
LOC_Os05g31070	LOC_Os05g04970	LOC_Os11g14490
LOC_Os05g31850	LOC_Os05g05050	LOC_Os11g14500
LOC_Os05g31930	LOC_Os05g05090	LOC_Os11g14510
LOC_Os05g32470	LOC_Os05g05390	LOC_Os11g14520
LOC_Os05g32610	LOC_Os05g05520	LOC_Os11g14525
LOC_Os05g33480	LOC_Os05g05630	LOC_Os11g14530
LOC_Os05g34325	LOC_Os05g05870	LOC_Os11g14570
LOC_Os05g34350	LOC_Os05g05890	LOC_Os11g14580
LOC_Os05g37760	LOC_Os05g05960	LOC_Os11g14590
LOC_Os05g38750	LOC_Os05g05980	LOC_Os11g14600
LOC_Os05g39130	LOC_Os05g05990	LOC_Os11g14620
LOC_Os05g39420	LOC_Os05g06028	LOC_Os11g28600
LOC_Os05g40160	LOC_Os05g06300	LOC_Os11g28610
LOC_Os05g40480	LOC_Os05g06480	LOC_Os11g28628
LOC_Os05g40860	LOC_Os05g06800	LOC_Os11g28640
LOC_Os05g40930	LOC_Os05g07170	LOC_Os11g28650
LOC_Os05g41770	LOC_Os05g07180	LOC_Os11g28660
LOC_Os05g42410	LOC_Os05g08050	LOC_Os11g28670
LOC_Os05g42990	LOC_Os05g08500	LOC_Os11g28680
LOC_Os05g43110	LOC_Os05g10300	LOC_Os11g28690
LOC_Os05g44470	LOC_Os05g10430	LOC_Os11g28700
LOC_Os05g44520	LOC_Os05g10490	LOC_Os11g38220
LOC_Os05g44640	LOC_Os05g22712	LOC_Os11g38240
LOC_Os05g44740	LOC_Os05g23750	LOC_Os11g38250
LOC_Os05g44860	LOC_Os05g30970	LOC_Os11g38260
LOC_Os05g44870	LOC_Os05g31430	LOC_Os11g38280
LOC_Os05g44950	LOC_Os05g32410	LOC_Os11g38310
LOC_Os05g45040	LOC_Os05g32560	LOC_Os11g38320
LOC_Os05g45180	LOC_Os05g32740	LOC_Os11g38340
LOC_Os05g45260	LOC_Os05g32930	LOC_Os11g38360
LOC_Os05g45280	LOC_Os05g32970	LOC_Os11g38380
LOC_Os05g46070	LOC_Os05g33070	LOC_Os11g38400
LOC_Os05g46130	LOC_Os05g33110	LOC_Os11g38410
LOC_Os05g47520	LOC_Os05g33120	LOC_Os11g38420
LOC_Os05g47580	LOC_Os05g33130	LOC_Os11g38430
LOC_Os05g47920	LOC_Os05g33200	LOC_Os11g38450
LOC_Os05g48660	LOC_Os05g33370	LOC_Os11g38456
LOC_Os05g51300	LOC_Os05g33610	LOC_Os11g38462
LOC_Os05g51310	LOC_Os05g33720	LOC_Os11g38470
LOC_Os05g51730	LOC_Os05g33780	LOC_Os11g38480
LOC_Os05g51770	LOC_Os05g33910	LOC_Os11g38500
LOC_Os06g01040	LOC_Os05g34190	LOC_Os11g38510
LOC_Os06g01550	LOC_Os05g34390	LOC_Os11g38520
LOC_Os06g05490	LOC_Os05g34780	LOC_Os11g38530
LOC_Os06g05780	LOC_Os05g35370	LOC_Os11g38540
LOC_Os06g05850	LOC_Os05g35390	LOC_Os11g38550
LOC_Os06g06840	LOC_Os05g42444	LOC_Os11g38560
LOC_Os06g07130	LOC_Os05g43100	LOC_Os11g38580
LOC_Os06g07420	LOC_Os05g43150	LOC_Os11g38590
LOC_Os06g07720	LOC_Os05g44440	LOC_Os11g38600
LOC_Os06g07850	LOC_Os05g44540	LOC_Os11g38610
LOC_Os06g11180	LOC_Os05g44620	LOC_Os11g38620
LOC_Os06g11190	LOC_Os05g44690	LOC_Os11g38630
LOC_Os06g11290	LOC_Os05g44786	LOC_Os11g38640
LOC_Os06g11560	LOC_Os05g45130	LOC_Os11g38650
LOC_Os06g12860	LOC_Os05g45520	LOC_Os11g38660
LOC_Os06g13740	LOC_Os05g45600	LOC_Os11g38670
LOC_Os06g15150	LOC_Os05g45620	LOC_Os11g40730
LOC_Os06g16080	LOC_Os05g45980	LOC_Os11g40740
LOC_Os06g16700	LOC_Os05g46010	LOC_Os11g40750
LOC_Os06g16710	LOC_Os05g46110	LOC_Os11g40760
LOC_Os06g17030	LOC_Os05g46395	LOC_Os11g40770
LOC_Os06g17520	LOC_Os05g46600	LOC_Os11g40780
LOC_Os06g18130	LOC_Os05g47490	LOC_Os11g40790
LOC_Os06g18740	LOC_Os05g47600	LOC_Os11g40800
LOC_Os06g19210	LOC_Os05g47710	LOC_Os11g40810
LOC_Os06g19350	LOC_Os05g47740	LOC_Os11g40820
LOC_Os06g19930	LOC_Os05g47940	LOC_Os11g40830
LOC_Os06g20200	LOC_Os05g48090	LOC_Os11g40840
LOC_Os06g20240	LOC_Os05g48530	LOC_Os11g40850
LOC_Os06g20590	LOC_Os05g49540	LOC_Os11g40860
LOC_Os06g20660	LOC_Os05g51170	LOC_Os11g40870
LOC_Os06g21030	LOC_Os06g06660	LOC_Os11g40890
LOC_Os06g21130	LOC_Os06g06710	LOC_Os11g40900
LOC_Os06g21430	LOC_Os06g06940	LOC_Os11g40910
LOC_Os06g21440	LOC_Os06g07110	LOC_Os11g40920
LOC_Os06g21610	LOC_Os06g07290	LOC_Os11g40930
LOC_Os06g22430	LOC_Os06g07320	LOC_Os11g40940
LOC_Os06g22520	LOC_Os06g07370	LOC_Os11g40950
LOC_Os06g23250	LOC_Os06g07380	LOC_Os11g40960
LOC_Os06g23320	LOC_Os06g07390	LOC_Os11g40970
LOC_Os06g24050	LOC_Os06g07500	LOC_Os11g40990
LOC_Os06g24100	LOC_Os06g08410	LOC_Os11g41000
LOC_Os06g24110	LOC_Os06g08610	LOC_Os11g41010
LOC_Os06g24200	LOC_Os06g08670	LOC_Os11g41020
LOC_Os06g24420	LOC_Os06g08960	LOC_Os11g41034
LOC_Os06g24970	LOC_Os06g08970	LOC_Os11g41050
LOC_Os06g25320	LOC_Os06g09080	LOC_Os11g41060
LOC_Os06g25690	LOC_Os06g09530	LOC_Os11g41070
LOC_Os06g25780	LOC_Os06g09580	LOC_Os11g41080
LOC_Os06g25840	LOC_Os06g10240	LOC_Os11g41990
LOC_Os06g27350	LOC_Os06g10740	LOC_Os11g42000
LOC_Os06g27480	LOC_Os06g10830	LOC_Os11g42020
LOC_Os06g27680	LOC_Os06g11010	LOC_Os11g42030
LOC_Os06g27940	LOC_Os06g11260	LOC_Os11g42040
LOC_Os06g29210	LOC_Os06g11340	LOC_Os11g42050
LOC_Os06g29300	LOC_Os06g11440	LOC_Os11g42060
LOC_Os06g29530	LOC_Os06g11830	LOC_Os11g42070
LOC_Os06g29580	LOC_Os06g11840	LOC_Os11g42080
LOC_Os06g30070	LOC_Os06g14100	LOC_Os11g42090
LOC_Os06g30260	LOC_Os06g14130	LOC_Os11g42100
LOC_Os06g31000	LOC_Os06g14290	LOC_Os11g42110
LOC_Os06g31040	LOC_Os06g14430	LOC_Os11g42130
LOC_Os06g31050	LOC_Os06g14570	LOC_Os11g42140
LOC_Os06g31390	LOC_Os06g14690	LOC_Os11g42150
LOC_Os06g31440	LOC_Os06g14700	LOC_Os11g42160
LOC_Os06g31870	LOC_Os06g14940	LOC_Os11g42170
LOC_Os06g31910	LOC_Os06g18030	LOC_Os11g42610
LOC_Os06g32530	LOC_Os06g18120	LOC_Os11g42620
LOC_Os06g32850	LOC_Os06g18780	LOC_Os11g42630
LOC_Os06g33620	LOC_Os06g18800	LOC_Os11g42640
LOC_Os06g33750	LOC_Os06g19140	LOC_Os11g42650
LOC_Os06g33860	LOC_Os06g19160	LOC_Os11g42660
LOC_Os06g33960	LOC_Os06g19230	LOC_Os11g42670
LOC_Os06g34140	LOC_Os06g19279	LOC_Os11g42680
LOC_Os06g34580	LOC_Os06g24990	LOC_Os11g42690
LOC_Os06g35000	LOC_Os06g25750	LOC_Os11g42700
LOC_Os06g35190	LOC_Os06g36859	LOC_Os11g42710
LOC_Os06g35550	LOC_Os06g37330	LOC_Os11g42720
LOC_Os06g35740	LOC_Os06g37470	LOC_Os11g42730
LOC_Os06g35750	LOC_Os06g42880	LOC_Os11g42740
LOC_Os06g36590	LOC_Os06g46434	LOC_Os11g42750
LOC_Os06g36900	LOC_Os06g46600	LOC_Os11g43720
LOC_Os06g37050	LOC_Os06g46850	LOC_Os11g43740
LOC_Os06g37400	LOC_Os06g47120	LOC_Os11g43750
LOC_Os06g37490	LOC_Os06g47160	LOC_Os11g43760
LOC_Os06g37860	LOC_Os06g47370	LOC_Os11g43770
LOC_Os06g37990	LOC_Os06g47440	LOC_Os11g43780
LOC_Os06g38030	LOC_Os06g47730	LOC_Os11g43790
LOC_Os06g38260	LOC_Os06g47810	LOC_Os11g43800
LOC_Os06g38270	LOC_Os06g47990	LOC_Os11g43810
LOC_Os06g38420	LOC_Os06g48360	LOC_Os11g43820
LOC_Os06g39210	LOC_Os06g48490	LOC_Os11g43830
LOC_Os06g39890	LOC_Os06g48540	LOC_Os11g43840
LOC_Os06g41000	LOC_Os06g48730	LOC_Os11g43860
LOC_Os06g41300	LOC_Os06g48740	LOC_Os11g43870
LOC_Os06g41620	LOC_Os06g48810	LOC_Os11g43880
LOC_Os06g42240	LOC_Os06g48900	LOC_Os11g43890
LOC_Os06g42250	LOC_Os06g49210	LOC_Os11g43895
LOC_Os06g42360	LOC_Os06g49270	LOC_Os11g43900
LOC_Os06g42460	LOC_Os06g49370	LOC_Os11g43910
LOC_Os06g42570	LOC_Os06g49380	LOC_Os11g43914
LOC_Os06g42600	LOC_Os06g49390	LOC_Os11g43920
LOC_Os06g42900	LOC_Os06g49540	LOC_Os11g43934
LOC_Os06g43290	LOC_Os06g49820	LOC_Os11g43950
LOC_Os06g43340	LOC_Os06g50010	LOC_Os11g43960
LOC_Os06g45030	LOC_Os06g50100	LOC_Os11g43970
LOC_Os06g47340	LOC_Os06g50190	LOC_Os11g43980
LOC_Os06g48270	LOC_Os06g50260	LOC_Os11g43990
LOC_Os06g49870	LOC_Os06g50290	LOC_Os11g44000
LOC_Os06g49910	LOC_Os06g50320	LOC_Os11g44014
LOC_Os06g51230	LOC_Os06g50520	LOC_Os11g44030
LOC_Os06g51440	LOC_Os06g51290	LOC_Os11g44040
LOC_Os07g01230	LOC_Os06g51300	LOC_Os11g44050
LOC_Os07g02600	LOC_Os06g51380	LOC_Os11g44060
LOC_Os07g05320	LOC_Os07g06510	LOC_Os11g44070
LOC_Os07g06780	LOC_Os07g07600	LOC_Os11g44084
LOC_Os07g08370	LOC_Os07g08570	LOC_Os11g44100
LOC_Os07g10050	LOC_Os07g09780	LOC_Os11g44110
LOC_Os07g11350	LOC_Os07g12500	LOC_Os11g44120
LOC_Os07g11680	LOC_Os07g12810	LOC_Os11g44130
LOC_Os07g11860	LOC_Os07g16054	LOC_Os11g44140
LOC_Os07g12360	LOC_Os07g16360	LOC_Os11g44150
LOC_Os07g12670	LOC_Os07g16480	LOC_Os11g44160
LOC_Os07g12690	LOC_Os07g16750	LOC_Os11g44170
LOC_Os07g13010	LOC_Os07g16810	LOC_Os11g44180
LOC_Os07g13130	LOC_Os07g16920	LOC_Os11g44190
LOC_Os07g13140	LOC_Os07g19110	LOC_Os11g44200
LOC_Os07g13220	LOC_Os07g20390	LOC_Os11g44210
LOC_Os07g14290	LOC_Os07g20670	LOC_Os11g44220
LOC_Os07g15180	LOC_Os07g20700	LOC_Os11g44230
LOC_Os07g15210	LOC_Os07g23354	LOC_Os11g44240
LOC_Os07g15250	LOC_Os07g23494	LOC_Os11g44250
LOC_Os07g16120	LOC_Os07g23820	LOC_Os11g44260
LOC_Os07g16620	LOC_Os07g24340	LOC_Os11g44270
LOC_Os07g16760	LOC_Os07g27520	LOC_Os11g44280
LOC_Os07g16850	LOC_Os07g34130	LOC_Os11g44290
LOC_Os07g16930	LOC_Os07g44470	LOC_Os11g44300
LOC_Os07g17880	LOC_Os08g02990	LOC_Os11g44310
LOC_Os07g18420	LOC_Os08g03080	LOC_Os11g44330
LOC_Os07g18450	LOC_Os08g03120	LOC_Os11g44340
LOC_Os07g18790	LOC_Os08g03330	LOC_Os11g44350
LOC_Os07g19320	LOC_Os08g06150	LOC_Os11g44360
LOC_Os07g20620	LOC_Os08g06700	LOC_Os11g44370
LOC_Os07g22000	LOC_Os08g06760	LOC_Os11g44380
LOC_Os07g22060	LOC_Os08g06830	LOC_Os11g44390
LOC_Os07g22480	LOC_Os08g06960	LOC_Os11g44400
LOC_Os07g22620	LOC_Os08g07000	LOC_Os11g44410
LOC_Os07g23400	LOC_Os08g08300	LOC_Os11g44415
LOC_Os07g24060	LOC_Os08g08420	LOC_Os11g44420
LOC_Os07g24070	LOC_Os08g08540	LOC_Os11g44430
LOC_Os07g24590	LOC_Os08g08770	LOC_Os11g44440
LOC_Os07g24960	LOC_Os08g08940	LOC_Os11g44450
LOC_Os07g25970	LOC_Os08g09050	LOC_Os11g44460
LOC_Os07g26170	LOC_Os08g09090	LOC_Os11g44470
LOC_Os07g26360	LOC_Os08g09440	LOC_Os11g44480
LOC_Os07g27120	LOC_Os08g13120	LOC_Os11g44490
LOC_Os07g27400	LOC_Os08g13240	LOC_Os11g44500
LOC_Os07g27510	LOC_Os08g13590	LOC_Os11g44510
LOC_Os07g28020	LOC_Os08g13650	LOC_Os11g44520
LOC_Os07g28200	LOC_Os08g13710	LOC_Os11g44530
LOC_Os07g28670	LOC_Os08g13850	LOC_Os11g44540
LOC_Os07g28780	LOC_Os08g13970	LOC_Os11g44550
LOC_Os07g29550	LOC_Os08g14270	LOC_Os11g44560
LOC_Os07g29740	LOC_Os08g14340	LOC_Os11g44570
LOC_Os07g30070	LOC_Os08g14350	LOC_Os11g44580
LOC_Os07g30080	LOC_Os08g14470	LOC_Os11g44590
LOC_Os07g31590	LOC_Os08g14530	LOC_Os11g44600
LOC_Os07g31640	LOC_Os08g14630	LOC_Os11g44630
LOC_Os07g33020	LOC_Os08g14800	LOC_Os11g44640
LOC_Os07g33250	LOC_Os08g15190	LOC_Os11g44650
LOC_Os07g35630	LOC_Os08g15220	LOC_Os11g44660
LOC_Os07g36670	LOC_Os08g15236	LOC_Os11g44670
LOC_Os07g36770	LOC_Os08g15360	LOC_Os11g44680
LOC_Os07g40050	LOC_Os08g15510	LOC_Os11g44690
LOC_Os07g40760	LOC_Os08g16110	LOC_Os11g44700
LOC_Os07g42270	LOC_Os08g16260	LOC_Os11g44710
LOC_Os07g42680	LOC_Os08g16270	LOC_Os11g44730
LOC_Os07g42690	LOC_Os08g16440	LOC_Os11g44740
LOC_Os07g45020	LOC_Os08g16510	LOC_Os11g44750
LOC_Os07g45870	LOC_Os08g16530	LOC_Os11g44760
LOC_Os07g47890	LOC_Os08g16790	LOC_Os11g44770
LOC_Os07g48650	LOC_Os08g16900	LOC_Os11g44780
LOC_Os07g49420	LOC_Os08g16970	LOC_Os11g44790
LOC_Os08g01008	LOC_Os08g17860	LOC_Os11g44800
LOC_Os08g01920	LOC_Os08g17890	LOC_Os11g44810
LOC_Os08g02780	LOC_Os08g17990	LOC_Os11g44820
LOC_Os08g03010	LOC_Os08g18910	LOC_Os11g44830
LOC_Os08g03130	LOC_Os08g18970	LOC_Os11g44840
LOC_Os08g03210	LOC_Os08g18980	LOC_Os11g44850
LOC_Os08g03240	LOC_Os08g18990	LOC_Os11g44860
LOC_Os08g03970	LOC_Os08g19390	LOC_Os11g44870
LOC_Os08g05280	LOC_Os08g19480	LOC_Os11g44880
LOC_Os08g05360	LOC_Os08g19570	LOC_Os11g44890
LOC_Os08g05420	LOC_Os08g20140	LOC_Os11g44900
LOC_Os08g05440	LOC_Os08g20220	LOC_Os11g44910
LOC_Os08g06900	LOC_Os08g20250	LOC_Os11g44920
LOC_Os08g08020	LOC_Os08g20492	LOC_Os11g44930
LOC_Os08g08180	LOC_Os08g20700	LOC_Os11g44940
LOC_Os08g08370	LOC_Os08g20770	LOC_Os11g44950
LOC_Os08g08610	LOC_Os08g22330	LOC_Os11g44970
LOC_Os08g09540	LOC_Os08g22550	LOC_Os11g44980
LOC_Os08g09650	LOC_Os08g22930	LOC_Os11g44990
LOC_Os08g10050	LOC_Os08g23280	LOC_Os11g45000
LOC_Os08g10190	LOC_Os08g23330	LOC_Os11g45010
LOC_Os08g10360	LOC_Os08g23580	LOC_Os11g45030
LOC_Os08g10370	LOC_Os08g23890	LOC_Os11g45040
LOC_Os08g10460	LOC_Os08g23920	LOC_Os11g45060
LOC_Os08g11150	LOC_Os08g24330	LOC_Os11g45070
LOC_Os08g11280	LOC_Os08g24920	LOC_Os11g45080
LOC_Os08g11780	LOC_Os08g24990	LOC_Os11g45090
LOC_Os08g11800	LOC_Os08g25050	LOC_Os11g45100
LOC_Os08g12130	LOC_Os08g25210	LOC_Os11g45110
LOC_Os08g12290	LOC_Os08g25230	LOC_Os11g45120
LOC_Os08g12380	LOC_Os08g25660	LOC_Os11g45130
LOC_Os08g12560	LOC_Os08g25940	LOC_Os11g45160
LOC_Os08g12950	LOC_Os08g26070	LOC_Os11g45170
LOC_Os08g13080	LOC_Os08g26230	LOC_Os11g45180
LOC_Os08g13150	LOC_Os08g26890	LOC_Os11g45190
LOC_Os08g13170	LOC_Os08g26960	LOC_Os11g45200
LOC_Os08g13560	LOC_Os08g27000	LOC_Os11g45210
LOC_Os08g13610	LOC_Os08g27110	LOC_Os11g45220
LOC_Os08g13620	LOC_Os08g27300	LOC_Os11g45240
LOC_Os08g13640	LOC_Os08g27410	LOC_Os11g45250
LOC_Os08g13800	LOC_Os08g27630	LOC_Os11g45260
LOC_Os08g14300	LOC_Os08g27740	LOC_Os11g45270
LOC_Os08g15149	LOC_Os08g27980	LOC_Os11g45280
LOC_Os08g15670	LOC_Os08g28260	LOC_Os11g45290
LOC_Os08g15700	LOC_Os08g32730	LOC_Os11g45295
LOC_Os08g15720	LOC_Os08g33200	LOC_Os11g45320
LOC_Os08g15830	LOC_Os08g33270	LOC_Os11g45330
LOC_Os08g16000	LOC_Os08g33500	LOC_Os11g45350
LOC_Os08g16010	LOC_Os08g33550	LOC_Os11g45360
LOC_Os08g16190	LOC_Os08g34410	LOC_Os11g45370
LOC_Os08g16280	LOC_Os08g34530	LOC_Os11g45380
LOC_Os08g16420	LOC_Os08g34810	LOC_Os11g45390
LOC_Os08g17070	LOC_Os08g34820	LOC_Os11g45400
LOC_Os08g17480	LOC_Os08g34940	LOC_Os11g45410
LOC_Os08g17490	LOC_Os08g35040	LOC_Os11g45420
LOC_Os08g17630	LOC_Os08g35170	LOC_Os11g45430
LOC_Os08g17700	LOC_Os08g35270	LOC_Os11g45440
LOC_Os08g17720	LOC_Os08g35380	LOC_Os11g45450
LOC_Os08g17930	LOC_Os08g35680	LOC_Os11g45460
LOC_Os08g17940	LOC_Os08g35720	LOC_Os11g45470
LOC_Os08g18070	LOC_Os08g36070	LOC_Os11g45480
LOC_Os08g18079	LOC_Os08g36179	LOC_Os11g45490
LOC_Os08g18930	LOC_Os08g36260	LOC_Os11g45500
LOC_Os08g19080	LOC_Os08g36290	LOC_Os12g20290
LOC_Os08g19180	LOC_Os08g36620	LOC_Os12g20300
LOC_Os08g19440	LOC_Os08g36650	LOC_Os12g20310
LOC_Os08g19730	LOC_Os08g36710	LOC_Os12g20340
LOC_Os08g19760	LOC_Os08g36870	LOC_Os12g20350
LOC_Os08g19770	LOC_Os08g36930	LOC_Os12g20360
LOC_Os08g19790	LOC_Os08g37120	LOC_Os12g20370
LOC_Os08g19890	LOC_Os08g37240
LOC_Os08g21170	LOC_Os09g09500
LOC_Os08g21370	LOC_Os09g11250
LOC_Os08g21420	LOC_Os09g13850
LOC_Os08g21434	LOC_Os09g14500
LOC_Os08g21450	LOC_Os09g14530
LOC_Os08g21740	LOC_Os09g14750
LOC_Os08g21800	LOC_Os09g14830
LOC_Os08g21940	LOC_Os09g15130
LOC_Os08g22260	LOC_Os09g16458
LOC_Os08g22310	LOC_Os09g16640
LOC_Os08g22320	LOC_Os09g17140
LOC_Os08g22540	LOC_Os09g18430
LOC_Os08g22760	LOC_Os09g19510
LOC_Os08g22790	LOC_Os09g21530
LOC_Os08g23090	LOC_Os09g23540
LOC_Os08g23390	LOC_Os09g24630
LOC_Os08g23480	LOC_Os09g25210
LOC_Os08g23610	LOC_Os09g27130
LOC_Os08g24120	LOC_Os09g28330
LOC_Os08g24720	LOC_Os09g32160
LOC_Os08g25350	LOC_Os09g32180
LOC_Os08g25600	LOC_Os09g35770
LOC_Os08g26860	LOC_Os01g06820
LOC_Os08g26920	LOC_Os01g13830
LOC_Os08g26930	LOC_Os01g13960
LOC_Os08g27840	LOC_Os01g16050
LOC_Os08g27970	LOC_Os01g30956
LOC_Os08g28010	LOC_Os01g65770
LOC_Os08g28040	LOC_Os01g66610
LOC_Os08g28060	LOC_Os10g05890
LOC_Os08g28230	LOC_Os10g07248
LOC_Os08g28490	LOC_Os10g08220
LOC_Os08g28720	LOC_Os10g21110
LOC_Os08g29830	LOC_Os10g21760
LOC_Os08g29840	LOC_Os10g37340
LOC_Os08g29930	LOC_Os11g01370
LOC_Os08g30600	LOC_Os11g02680
LOC_Os08g30670	LOC_Os11g03280
LOC_Os08g30940	LOC_Os11g04550
LOC_Os08g32580	LOC_Os11g11890
LOC_Os08g33060	LOC_Os11g13400
LOC_Os08g33220	LOC_Os11g13560
LOC_Os08g33730	LOC_Os11g13640
LOC_Os08g33760	LOC_Os11g34240
LOC_Os08g34090	LOC_Os11g36570
LOC_Os08g34110	LOC_Os11g37190
LOC_Os08g34590	LOC_Os11g37360
LOC_Os08g34850	LOC_Os11g37640
LOC_Os08g34890	LOC_Os11g46870
LOC_Os08g35250	LOC_Os11g46880
LOC_Os08g35290	LOC_Os12g11720
LOC_Os08g35330	LOC_Os12g12650
LOC_Os08g35520	LOC_Os12g19450
LOC_Os08g36690	LOC_Os12g27120
LOC_Os08g37210	LOC_Os12g34022
LOC_Os08g37550	LOC_Os12g37190
LOC_Os08g38100	LOC_Os12g43220
LOC_Os08g39150	LOC_Os12g43270
LOC_Os08g39170	LOC_Os02g09960
LOC_Os08g39230	LOC_Os02g11670
LOC_Os08g40960	LOC_Os02g13490
LOC_Os08g44240	LOC_Os02g14430
LOC_Os08g44490	LOC_Os02g14470
LOC_Os09g01040	LOC_Os02g14540
LOC_Os09g01240	LOC_Os02g22710
LOC_Os09g01530	LOC_Os02g32520
LOC_Os09g01670	LOC_Os02g33820
LOC_Os09g01900	LOC_Os02g35520
LOC_Os09g01980	LOC_Os02g36430
LOC_Os09g02630	LOC_Os03g13670
LOC_Os09g02940	LOC_Os03g14930
LOC_Os09g02950	LOC_Os03g15960
LOC_Os09g02990	LOC_Os03g16490
LOC_Os09g03450	LOC_Os03g26870
LOC_Os09g04130	LOC_Os03g27550
LOC_Os09g04550	LOC_Os04g02240
LOC_Os09g04590	LOC_Os04g04640
LOC_Os09g04970	LOC_Os04g05570
LOC_Os09g05060	LOC_Os04g06180
LOC_Os09g05070	LOC_Os04g09750
LOC_Os09g06170	LOC_Os04g29740
LOC_Os09g06800	LOC_Os04g30370
LOC_Os09g07000	LOC_Os04g30990
LOC_Os09g07300	LOC_Os04g33230
LOC_Os09g07430	LOC_Os04g49100
LOC_Os09g07610	LOC_Os04g53320
LOC_Os09g08020	LOC_Os04g55820
LOC_Os09g08790	LOC_Os05g18800
LOC_Os09g09050	LOC_Os05g48610
LOC_Os09g09070	LOC_Os06g07490
LOC_Os09g09420	LOC_Os06g08560
LOC_Os09g09460	LOC_Os06g09140
LOC_Os09g09700	LOC_Os06g18150
LOC_Os09g09960	LOC_Os06g37120
LOC_Os09g10030	LOC_Os06g47470
LOC_Os09g10420	LOC_Os06g49560
LOC_Os09g10470	LOC_Os07g01270
LOC_Os09g10920	LOC_Os07g10270
LOC_Os09g11640	LOC_Os07g16210
LOC_Os09g11740	LOC_Os07g16400
LOC_Os09g13150	LOC_Os07g16770
LOC_Os09g13330	LOC_Os07g16910
LOC_Os09g13510	LOC_Os07g17140
LOC_Os09g14110	LOC_Os08g03110
LOC_Os09g14470	LOC_Os08g03230
LOC_Os09g14650	LOC_Os08g04920
LOC_Os09g15020	LOC_Os08g07720
LOC_Os09g16430	LOC_Os08g13280
LOC_Os09g16740	LOC_Os08g13720
LOC_Os09g16790	LOC_Os08g13910
LOC_Os09g16860	LOC_Os08g13980
LOC_Os09g16880	LOC_Os08g14660
LOC_Os09g16930	LOC_Os08g17570
LOC_Os09g16980	LOC_Os08g19350
LOC_Os09g17240	LOC_Os08g19820
LOC_Os09g17450	LOC_Os08g20230
LOC_Os09g17960	LOC_Os08g20750
LOC_Os09g17980	LOC_Os08g22180
LOC_Os09g18220	LOC_Os08g22820
LOC_Os09g18500	LOC_Os08g23060
LOC_Os09g18530	LOC_Os08g24020
LOC_Os09g19630	LOC_Os08g34490
LOC_Os09g19920	LOC_Os08g39120
LOC_Os09g20450	LOC_Os08g39340
LOC_Os09g21020
LOC_Os09g21830
LOC_Os09g21850
LOC_Os09g21890
LOC_Os09g22170
LOC_Os09g22220
LOC_Os09g22230
LOC_Os09g22350
LOC_Os09g22360
LOC_Os09g23050
LOC_Os09g23790
LOC_Os09g24080
LOC_Os09g24270
LOC_Os09g24954
LOC_Os09g27180
LOC_Os09g30494
LOC_Os09g35650
LOC_Os09g36610
LOC_Os09g39890
LOC_Os10g01180
LOC_Os10g01590
LOC_Os10g01770
LOC_Os10g01984
LOC_Os10g02180
LOC_Os10g02190
LOC_Os10g03660
LOC_Os10g04140
LOC_Os10g04470
LOC_Os10g04625
LOC_Os10g04740
LOC_Os10g05400
LOC_Os10g05410
LOC_Os10g05470
LOC_Os10g05840
LOC_Os10g06170
LOC_Os10g06290
LOC_Os10g06380
LOC_Os10g06430
LOC_Os10g06520
LOC_Os10g06550
LOC_Os10g07090
LOC_Os10g07210
LOC_Os10g07270
LOC_Os10g07536
LOC_Os10g07562
LOC_Os10g07970
LOC_Os10g08210
LOC_Os10g08370
LOC_Os10g08460
LOC_Os10g08650
LOC_Os10g09020
LOC_Os10g09140
LOC_Os10g09280
LOC_Os10g09640
LOC_Os10g09800
LOC_Os10g09940
LOC_Os10g10200
LOC_Os10g10214
LOC_Os10g10300
LOC_Os10g10520
LOC_Os10g11120
LOC_Os10g11190
LOC_Os10g11430
LOC_Os10g12380
LOC_Os10g12530
LOC_Os10g12590
LOC_Os10g12730
LOC_Os10g13350
LOC_Os10g13470
LOC_Os10g13970
LOC_Os10g14030
LOC_Os10g16480
LOC_Os10g16520
LOC_Os10g16690
LOC_Os10g17020
LOC_Os10g17140
LOC_Os10g17610
LOC_Os10g18042
LOC_Os10g18350
LOC_Os10g19950
LOC_Os10g20190
LOC_Os10g20280
LOC_Os10g20670
LOC_Os10g20960
LOC_Os10g21170
LOC_Os10g21350
LOC_Os10g22620
LOC_Os10g22950
LOC_Os10g23820
LOC_Os10g24380
LOC_Os10g24420
LOC_Os10g25080
LOC_Os10g26030
LOC_Os10g26220
LOC_Os10g26370
LOC_Os10g28110
LOC_Os10g28740
LOC_Os10g28890
LOC_Os10g29980
LOC_Os10g32850
LOC_Os10g33950
LOC_Os10g34700
LOC_Os10g35080
LOC_Os10g35160
LOC_Os10g35412
LOC_Os10g35880
LOC_Os10g37820
LOC_Os10g37960
LOC_Os10g38370
LOC_Os10g40150
LOC_Os10g40190
LOC_Os11g01140
LOC_Os11g01900
LOC_Os11g01970
LOC_Os11g02690
LOC_Os11g02980
LOC_Os11g03780
LOC_Os11g03794
LOC_Os11g05920
LOC_Os11g06600
LOC_Os11g06920
LOC_Os11g07250
LOC_Os11g08060
LOC_Os11g08230
LOC_Os11g11730
LOC_Os11g11770
LOC_Os11g12120
LOC_Os11g12170
LOC_Os11g12220
LOC_Os11g12300
LOC_Os11g12330
LOC_Os11g12730
LOC_Os11g14090
LOC_Os11g14200
LOC_Os11g14810
LOC_Os11g14930
LOC_Os11g15120
LOC_Os11g15690
LOC_Os11g16820
LOC_Os11g17150
LOC_Os11g17230
LOC_Os11g17290
LOC_Os11g17420
LOC_Os11g18540
LOC_Os11g18810
LOC_Os11g19230
LOC_Os11g19910
LOC_Os11g20420
LOC_Os11g20450
LOC_Os11g20510
LOC_Os11g22670
LOC_Os11g23760
LOC_Os11g23830
LOC_Os11g24150
LOC_Os11g24330
LOC_Os11g24930
LOC_Os11g25690
LOC_Os11g25810
LOC_Os11g26070
LOC_Os11g26080
LOC_Os11g26540
LOC_Os11g26930
LOC_Os11g27050
LOC_Os11g27100
LOC_Os11g27910
LOC_Os11g28570
LOC_Os11g28780
LOC_Os11g29440
LOC_Os11g31230
LOC_Os11g31720
LOC_Os11g31750
LOC_Os11g31920
LOC_Os11g31970
LOC_Os11g32980
LOC_Os11g34210
LOC_Os11g36370
LOC_Os11g37170
LOC_Os11g37180
LOC_Os11g37600
LOC_Os11g37774
LOC_Os11g39160
LOC_Os11g39530
LOC_Os11g39790
LOC_Os11g39810
LOC_Os11g39950
LOC_Os11g40284
LOC_Os11g41690
LOC_Os11g43280
LOC_Os11g43530
LOC_Os11g45750
LOC_Os11g45840
LOC_Os11g45990
LOC_Os11g47290
LOC_Os11g47310
LOC_Os11g47320
LOC_Os12g01449
LOC_Os12g02780
LOC_Os12g02980
LOC_Os12g04800
LOC_Os12g04810
LOC_Os12g04830
LOC_Os12g06230
LOC_Os12g06350
LOC_Os12g06530
LOC_Os12g08330
LOC_Os12g08400
LOC_Os12g08680
LOC_Os12g09140
LOC_Os12g09800
LOC_Os12g09890
LOC_Os12g09900
LOC_Os12g12160
LOC_Os12g12340
LOC_Os12g12440
LOC_Os12g12450
LOC_Os12g12934
LOC_Os12g13010
LOC_Os12g13020
LOC_Os12g13080
LOC_Os12g13880
LOC_Os12g14010
LOC_Os12g14270
LOC_Os12g14280
LOC_Os12g14374
LOC_Os12g14410
LOC_Os12g14470
LOC_Os12g15150
LOC_Os12g16340
LOC_Os12g16370
LOC_Os12g16800
LOC_Os12g16900
LOC_Os12g17390
LOC_Os12g17424
LOC_Os12g17740
LOC_Os12g18030
LOC_Os12g18190
LOC_Os12g18230
LOC_Os12g18320
LOC_Os12g18350
LOC_Os12g18460
LOC_Os12g18840
LOC_Os12g19670
LOC_Os12g20040
LOC_Os12g20060
LOC_Os12g20110
LOC_Os12g21470
LOC_Os12g22260
LOC_Os12g22380
LOC_Os12g23070
LOC_Os12g23374
LOC_Os12g23650
LOC_Os12g23810
LOC_Os12g24150
LOC_Os12g24210
LOC_Os12g24220
LOC_Os12g24364
LOC_Os12g24600
LOC_Os12g24920
LOC_Os12g25000
LOC_Os12g25220
LOC_Os12g25390
LOC_Os12g25910
LOC_Os12g26660
LOC_Os12g26740
LOC_Os12g26840
LOC_Os12g27000
LOC_Os12g27320
LOC_Os12g27390
LOC_Os12g27400
LOC_Os12g27450
LOC_Os12g28360
LOC_Os12g29070
LOC_Os12g29380
LOC_Os12g29640
LOC_Os12g29860
LOC_Os12g30770
LOC_Os12g31080
LOC_Os12g31280
LOC_Os12g31748
LOC_Os12g32090
LOC_Os12g32800
LOC_Os12g33434
LOC_Os12g33450
LOC_Os12g33590
LOC_Os12g33620
LOC_Os12g33910
LOC_Os12g35810
LOC_Os12g36150
LOC_Os12g36780
LOC_Os12g36800
LOC_Os12g36820
LOC_Os12g37210
LOC_Os12g37300
LOC_Os12g37450
LOC_Os12g37460
LOC_Os12g37660
LOC_Os12g37830
LOC_Os12g38830
LOC_Os12g39190
LOC_Os12g39730
LOC_Os12g40040
LOC_Os12g40600
LOC_Os12g41460
LOC_Os12g41490
LOC_Os01g06660
LOC_Os01g46890
LOC_Os02g12860
LOC_Os02g13700
LOC_Os02g34550
LOC_Os02g43390
LOC_Os02g47730
LOC_Os03g02130
LOC_Os03g06280
LOC_Os03g24380
LOC_Os03g46590
LOC_Os04g18430
LOC_Os04g19280
LOC_Os04g20140
LOC_Os04g28650
LOC_Os04g29630
LOC_Os05g19400
LOC_Os05g26230
LOC_Os05g30090
LOC_Os05g33450
LOC_Os05g37020
LOC_Os05g44250
LOC_Os05g45250
LOC_Os06g11460
LOC_Os06g12750
LOC_Os06g17170
LOC_Os06g19520
LOC_Os06g21990
LOC_Os06g26150
LOC_Os06g28350
LOC_Os06g36290
LOC_Os06g48990
LOC_Os07g33840
LOC_Os07g44730
LOC_Os07g45880
LOC_Os08g14810
LOC_Os08g16140
LOC_Os08g17230
LOC_Os08g19220
LOC_Os08g22680
LOC_Os08g29480
LOC_Os09g01770
LOC_Os09g06760
LOC_Os09g27300
LOC_Os09g29700
LOC_Os10g01360
LOC_Os10g09380
LOC_Os10g20990
LOC_Os10g22350
LOC_Os11g04300
LOC_Os11g07340
LOC_Os11g11780
LOC_Os11g16870
LOC_Os11g19380
LOC_Os11g26000
LOC_Os11g46290
LOC_Os12g18940
LOC_Os12g29120
LOC_Os12g33530
LOC_Os01g13024
LOC_Os01g33520
LOC_Os01g68990
LOC_Os02g29760
LOC_Os03g10250
LOC_Os03g22259
LOC_Os03g26690
LOC_Os03g29035
LOC_Os03g45220
LOC_Os04g33160
LOC_Os04g48550
LOC_Os04g49930
LOC_Os04g51920
LOC_Os05g06280
LOC_Os05g08110
LOC_Os05g24570
LOC_Os05g31120
LOC_Os05g31130
LOC_Os05g36170
LOC_Os05g39620
LOC_Os05g45500
LOC_Os05g48300
LOC_Os06g16370
LOC_Os06g25850
LOC_Os06g47460
LOC_Os07g25490
LOC_Os08g02680
LOC_Os08g14290
LOC_Os08g21570
LOC_Os08g22830
LOC_Os08g24680
LOC_Os08g26160
LOC_Os08g26875
LOC_Os08g27130
LOC_Os09g09510
LOC_Os09g13710
LOC_Os09g29780
LOC_Os09g39650
LOC_Os11g01220
LOC_Os11g14140
LOC_Os11g29014
LOC_Os11g33070
LOC_Os11g39730
LOC_Os12g18790
LOC_Os12g21990
