# Supplementary material for: Genome-wide analysis of DNA polymorphisms, the methylome and transcriptome revealed that multiple factors are associated with low pollen fertility in autotetraploid rice
Source: PLoS One. 2018 Aug 6;13(8):e0201854. doi: 10.1371/journal.pone.0201854 (PMC6078310; doi:10.1371/journal.pone.0201854)
Supplement: S10 Table — (XLSX) [file pone.0201854.s024.xlsx]

## Sheet: Table S10-R1
S10 Table. DNA polymorphic genes associated with meiosis in 02428-4x.
Gene ID	Annotation	DNA sequence variations	Effect of SNPs/InDels	Gene name	Description	Reference	Megagametogenesis	Reference
LOC_Os01g04280	calmodulin binding protein, putative, expressed	CNVs					zygotene to pachytene	Kubo et al. 2013			SNPs/InDels: single nucleotide polymorphisms or insertion–deletion polymorphisms
LOC_Os01g04330	OsCML16 - Calmodulin-related calcium sensor protein, expressed	CNVs					pre-meiotic S/G2 or leptotene	Kubo et al. 2013			SVs: structural variations
LOC_Os01g04350	hsp20/alpha crystallin family protein, putative, expressed	CNVs			ovary-related in neo-tetraploid rice	Guo et al. 2017	diplotene to tetrad	Kubo et al. 2013			CNVs: copy number variations
LOC_Os01g05610	Core histone H2A/H2B/H3/H4 domain containing protein, putative, expressed	heterozygous SNPs/InDels	MISSENSE				zygotene to pachytene	Kubo et al. 2013
LOC_Os01g06560	transcription factor HBP-1b, putative, expressed	SVs			anther-related in neo-tetraploid rice	Guo et al. 2017	stages of nuclear proliferation and maturation of embryo sacs	Kubo et al. 2013
LOC_Os01g07840	transposon protein, putative, CACTA, En/Spm sub-class, expressed	heterozygous SNPs/InDels	MISSENSE				zygotene to pachytene	Kubo et al. 2013
LOC_Os01g13024	expressed protein	heterozygous SNPs/InDels	FRAME_SHIFT				zygotene to pachytene	Kubo et al. 2013
LOC_Os01g65790	pectinesterase, putative, expressed	SVs					pre-meiotic S/G2 or leptotene	Kubo et al. 2013
LOC_Os01g66100	gibberellin 20 oxidase 2, putative, expressed	SVs					pre-meiotic S/G2 or leptotene	Kubo et al. 2013
LOC_Os01g67054	calreticulin precursor protein, putative, expressed	SVs					pre-meiotic S/G2 or leptotene	Kubo et al. 2013
LOC_Os02g09960	LYK8, putative, expressed	SVs					pre-meiotic S/G2 or leptotene	Kubo et al. 2013			Reference	Title
LOC_Os02g12610	hsp20/alpha crystallin family protein, putative, expressed	CNVs			PMCs-specific	Tang et al. 2010	diplotene to tetrad	Kubo et al. 2013			Che et al. 2011	OsAM1 is required for leptotene-zygotene transition in rice
LOC_Os02g12654	expressed protein	CNVs					stages of nuclear proliferation and maturation of embryo sacs	Kubo et al. 2013			Deveshwar et al. 2011	Analysis of anther transcriptomes to identify genes contributing to meiosis and male gametophyte development in rice
LOC_Os02g15690	polygalacturonase, putative, expressed	SVs					pre-meiotic S/G2 or leptotene	Kubo et al. 2013			Fujita et al. 2010	Rice Expression Atlas In Reproductive Development
LOC_Os02g43150	GATA zinc finger domain containing protein, expressed	heterozygous SNPs/InDels	MISSENSE				diplotene to tetrad	Kubo et al. 2013			Guo et al. 2017	Transcriptome analysis of neotetraploid rice reveals specific differential gene expressions associated with fertility and heterosis
LOC_Os03g18270	expressed protein	heterozygous SNPs/InDels	MISSENSE				stages of nuclear proliferation and maturation of embryo sacs	Kubo et al. 2013			Kubo et al. 2013	Transcriptome Analysis of Developing Ovules in Rice Isolated by Laser Microdissection
LOC_Os03g40000	expressed protein	heterozygous SNPs/InDels	MISSENSE				stages of nuclear proliferation and maturation of embryo sacs	Kubo et al. 2013			Li et al. 2015	An anther development F-box (ADF) protein regulated by tapetum degeneration retardation (TDR) controls rice anther development
LOC_Os03g45920	tubulin/FtsZ domain containing protein, putative, expressed	SVs					pre-meiotic S/G2 or leptotene	Kubo et al. 2013			Nguyen et al. 2016	Genome-wide identification and analysis of rice genes preferentially expressed in pollen at an early developmental stage
LOC_Os03g63930	acyl carrier protein, putative, expressed	CNVs					diplotene to tetrad	Kubo et al. 2013			Tang et al. 2010	Global Gene Profiling of Laser-Captured Pollen Mother Cells Indicates Molecular Pathways and Gene Subfamilies Involved in Rice Meiosis
LOC_Os03g63950	plastid-specific 30S ribosomal protein 1, chloroplast precursor, putative, expressed	CNVs					stages of nuclear proliferation and maturation of embryo sacs	Kubo et al. 2013			Wang et al. 2010	Down-regulation of the OsPDCD5 gene induced photoperiod-sensitive male sterility in rice
LOC_Os03g64010	expressed protein	CNVs					stages of nuclear proliferation and maturation of embryo sacs	Kubo et al. 2013			Wu et al. 2014	Comparative cytological and transcriptomic analysis of pollen development in autotetraploid and diploid rice
LOC_Os03g64030	receptor protein kinase, putative, expressed	CNVs			pollen development in rice	Deveshwar et al. 2011	diplotene to tetrad	Kubo et al. 2013			Wu et al. 2015	Gene Expression Profiles in Rice Developing Ovules Provided Evidence for the Role of Sporophytic Tissue in Female Gametophyte Development
LOC_Os03g64050	receptor protein kinase, putative, expressed	CNVs			pollen development in rice	Deveshwar et al. 2011	diplotene to tetrad	Kubo et al. 2013
LOC_Os04g01690	pyridoxal-dependent decarboxylase protein, putative, expressed	SVs			anther-related in neo-tetraploid rice	Guo et al. 2017	stages of nuclear proliferation and maturation of embryo sacs	Kubo et al. 2013
LOC_Os04g02530	expressed protein	SVs					diplotene to tetrad	Kubo et al. 2013
LOC_Os04g19740	transketolase, chloroplast precursor, putative, expressed	heterozygous SNPs/InDels	MISSENSE				diplotene to tetrad	Kubo et al. 2013
LOC_Os05g01730	drought induced 19 protein, putative, expressed	CNVs			PMCs-specific	Tang et al. 2010	pre-meiotic S/G2 or leptotene	Kubo et al. 2013
LOC_Os05g05210	WD domain, G-beta repeat domain containing protein, expressed	heterozygous SNPs/InDels	MISSENSE				stages of nuclear proliferation and maturation of embryo sacs	Kubo et al. 2013
LOC_Os05g07240	expressed protein	CNVs					zygotene to pachytene	Kubo et al. 2013
LOC_Os05g07820	leucine-rich repeat receptor protein kinase EXS precursor, putative, expressed	CNVs					pre-meiotic S/G2 or leptotene	Kubo et al. 2013
LOC_Os05g07890	embryo-specific 3, putative, expressed	CNVs			DEG in meiosis of Taichung65-4x	Wu et al. 2014	pre-meiotic S/G2 or leptotene	Kubo et al. 2013
LOC_Os05g32970	expressed protein	SVs					stages of nuclear proliferation and maturation of embryo sacs	Kubo et al. 2013
LOC_Os05g33130	CHIT17 - Chitinase family protein precursor, expressed	SVs					pre-meiotic S/G2 or leptotene	Kubo et al. 2013
LOC_Os05g47470	VIP1 protein, putative, expressed	CNVs			pollen development in rice	Deveshwar et al. 2011	diplotene to tetrad	Kubo et al. 2013
LOC_Os05g48300	purine permease, putative, expressed	heterozygous SNPs/InDels	FRAME_SHIFT		PMCs-specific	Tang et al. 2010	stages of nuclear proliferation and maturation of embryo sacs	Kubo et al. 2013
LOC_Os05g49540	retrotransposon protein, putative, Ty1-copia subclass, expressed	SVs					zygotene to pachytene	Kubo et al. 2013
LOC_Os06g11840	trehalose phosphatase, putative, expressed	SVs			DEG in meiosis of Taichung65-4x	Wu et al. 2014	stages of nuclear proliferation and maturation of embryo sacs	Kubo et al. 2013
LOC_Os06g19160	retrotransposon protein, putative, Ty1-copia subclass, expressed	SVs					stages of nuclear proliferation and maturation of embryo sacs	Kubo et al. 2013
LOC_Os06g20200	gibberellin receptor GID1L2, putative, expressed	heterozygous SNPs/InDels	MISSENSE				stages of nuclear proliferation and maturation of embryo sacs	Kubo et al. 2013
LOC_Os06g50100	tyrosine protein kinase domain containing protein, putative, expressed	SVs					zygotene to pachytene	Kubo et al. 2013
LOC_Os06g51440	transposon protein, putative, CACTA, En/Spm sub-class, expressed	heterozygous SNPs/InDels	MISSENSE				pre-meiotic S/G2 or leptotene	Kubo et al. 2013
LOC_Os07g07860	LTPL76 - Protease inhibitor/seed storage/LTP family protein precursor, expressed	CNVs					zygotene to pachytene	Kubo et al. 2013
LOC_Os07g48650	OsSub54 - Putative Subtilisin homologue, expressed	heterozygous SNPs/InDels	MISSENSE				stages of nuclear proliferation and maturation of embryo sacs	Kubo et al. 2013
LOC_Os08g05280	oxidoreductase family, NAD-binding Rossmann fold containing protein, expressed	heterozygous SNPs/InDels	MISSENSE				pre-meiotic S/G2 or leptotene	Kubo et al. 2013
LOC_Os08g13980	glycosyl hydrolases family 16, putative, expressed	SVs			ovary-related in neo-tetraploid rice	Guo et al. 2017	pre-meiotic S/G2 or leptotene	Kubo et al. 2013
LOC_Os08g20220	retrotransposon protein, putative, unclassified, expressed	SVs					zygotene to pachytene	Kubo et al. 2013
LOC_Os08g24330	transposon protein, putative, CACTA, En/Spm sub-class, expressed	SVs					pre-meiotic S/G2 or leptotene	Kubo et al. 2013
LOC_Os08g39120	expressed protein	SVs					zygotene to pachytene	Kubo et al. 2013
LOC_Os09g16458	pleiotropic drug resistance protein 4, putative, expressed	SVs			meiosis stage-specific	Fujita et al. 2010	pre-meiotic S/G2 or leptotene	Kubo et al. 2013
LOC_Os09g24954	double-stranded RNA binding motif containing protein, expressed	heterozygous SNPs/InDels	MISSENSE				stages of nuclear proliferation and maturation of embryo sacs	Kubo et al. 2013
LOC_Os10g11110	expressed protein	CNVs					diplotene to tetrad	Kubo et al. 2013
LOC_Os10g19180	zinc finger family protein, putative, expressed	CNVs					diplotene to tetrad	Kubo et al. 2013
LOC_Os10g37340	cystathionine gamma-synthase, putative, expressed	SVs					stages of nuclear proliferation and maturation of embryo sacs	Kubo et al. 2013
LOC_Os10g39130	OsMADS56 - MADS-box family gene with MIKCc type-box, expressed	SVs			PMCs-specific	Tang et al. 2010	pre-meiotic S/G2 or leptotene	Kubo et al. 2013
LOC_Os11g03780	alpha-N-arabinofuranosidase, putative, expressed	heterozygous SNPs/InDels	MISSENSE				stages of nuclear proliferation and maturation of embryo sacs	Kubo et al. 2013
LOC_Os11g09418	OsFBX399 - F-box domain containing protein, expressed	CNVs			anther-related in neo-tetraploid rice	Guo et al. 2017	stages of nuclear proliferation and maturation of embryo sacs	Kubo et al. 2013
LOC_Os11g09830	expressed protein	CNVs					stages of nuclear proliferation and maturation of embryo sacs	Kubo et al. 2013
LOC_Os11g10000	mTERF family protein, expressed	CNVs					diplotene to tetrad	Kubo et al. 2013
LOC_Os11g10130	MYB family transcription factor, putative, expressed	CNVs					stages of nuclear proliferation and maturation of embryo sacs	Kubo et al. 2013
LOC_Os11g10510	dehydrogenase, putative, expressed	CNVs					stages of nuclear proliferation and maturation of embryo sacs	Kubo et al. 2013
LOC_Os11g10750	OsSCP48 - Putative Serine Carboxypeptidase homologue, expressed	CNVs					stages of nuclear proliferation and maturation of embryo sacs	Kubo et al. 2013
LOC_Os11g10790	expressed protein	CNVs					zygotene to pachytene	Kubo et al. 2013
LOC_Os11g10850	dirigent, putative, expressed	CNVs			ovary-related in neo-tetraploid rice	Guo et al. 2017	pre-meiotic S/G2 or leptotene	Kubo et al. 2013
LOC_Os11g11050	initiation factor 2 subunit family domain containing protein, expressed	CNVs					stages of nuclear proliferation and maturation of embryo sacs	Kubo et al. 2013
LOC_Os11g11100	bZIP transcription factor domain containing protein, expressed	CNVs			pollen development in rice	Deveshwar et al. 2011	diplotene to tetrad	Kubo et al. 2013
LOC_Os11g11330	retrotransposon protein, putative, unclassified, expressed	CNVs					zygotene to pachytene	Kubo et al. 2013
LOC_Os11g14140	OsFBK25 - F-box domain and kelch repeat containing protein, expressed	heterozygous SNPs/InDels	FRAME_SHIFT		ovary-related in neo-tetraploid rice	Guo et al. 2017	stages of nuclear proliferation and maturation of embryo sacs	Kubo et al. 2013
LOC_Os11g34210	aspartyl/glutamyl-tRNA amidotransferase subunit B, putative, expressed	heterozygous SNPs/InDels	MISSENSE				stages of nuclear proliferation and maturation of embryo sacs	Kubo et al. 2013
LOC_Os11g38610	expressed protein	CNVs			PMCs-specific	Tang et al. 2010	pre-meiotic S/G2 or leptotene	Kubo et al. 2013
LOC_Os11g43900	translationally-controlled tumor protein, putative, expressed	CNVs					diplotene to tetrad	Kubo et al. 2013
LOC_Os11g44440	transposon protein, putative, CACTA, En/Spm sub-class, expressed	CNVs					zygotene to pachytene	Kubo et al. 2013
LOC_Os11g44810	auxin-repressed protein, putative, expressed	CNVs					stages of nuclear proliferation and maturation of embryo sacs	Kubo et al. 2013
LOC_Os11g44910	DEAD-box ATP-dependent RNA helicase, putative, expressed	CNVs			pollen development in rice	Deveshwar et al. 2011	diplotene to tetrad	Kubo et al. 2013
LOC_Os11g44920	expressed protein	CNVs					pre-meiotic S/G2 or leptotene	Kubo et al. 2013
LOC_Os11g44950	glycosyl hydrolase family 3 protein, putative, expressed	CNVs			ovary-related in neo-tetraploid rice	Guo et al. 2017	pre-meiotic S/G2 or leptotene	Kubo et al. 2013
LOC_Os11g45220	IWS1 homolog A, putative, expressed	CNVs					zygotene to pachytene	Kubo et al. 2013
LOC_Os11g45250	ribonucleases P/MRP protein subunit POP1 containing protein, expressed	CNVs					zygotene to pachytene	Kubo et al. 2013
LOC_Os11g46250	expressed protein	SVs					zygotene to pachytene	Kubo et al. 2013
LOC_Os01g59580	retrotransposon protein, putative, unclassified, expressed	SVs					megaspore mitosis	Wu et al. 2015
LOC_Os01g71114	disease resistance protein RGA4, putative, expressed	heterozygous SNPs/InDels	MISSENSE				megaspore mitosis	Wu et al. 2015
LOC_Os02g05670	expressed protein	heterozygous SNPs/InDels	MISSENSE				mature embryo sac	Wu et al. 2015
LOC_Os05g01750	TruB family pseudouridylate synthase, putative, expressed	CNVs					megaspore mitosis	Wu et al. 2015
LOC_Os05g07680	KIP1, putative, expressed	CNVs					mature embryo sac	Wu et al. 2015
LOC_Os05g26040	pumilio-family RNA binding repeat containing protein, expressed	heterozygous SNPs/InDels	MISSENSE				mature embryo sac	Wu et al. 2015
LOC_Os05g34390	protein kinase domain containing protein, expressed	SVs					mature embryo sac	Wu et al. 2015
LOC_Os06g07130	SHR5-receptor-like kinase, putative, expressed	heterozygous SNPs/InDels	MISSENSE				megaspore mitosis	Wu et al. 2015
LOC_Os06g11010	eukaryotic aspartyl protease domain containing protein, expressed	SVs					MMC process	Wu et al. 2015
LOC_Os06g27680	retrotransposon protein, putative, Ty1-copia subclass, expressed	heterozygous SNPs/InDels	MISSENSE				mature embryo sac	Wu et al. 2015
LOC_Os06g46434	cytochrome c biogenesis protein ccsA, putative, expressed	SVs					megaspore mitosis	Wu et al. 2015
LOC_Os06g48990	Leucine Rich Repeat family protein, expressed	heterozygous SNPs/InDels	NONSENSE				mature embryo sac	Wu et al. 2015
LOC_Os06g51290	phytoene synthase, chloroplast precursor, putative, expressed	SVs					megaspore mitosis	Wu et al. 2015
LOC_Os07g07820	expressed protein	CNVs			ovary-related in neo-tetraploid rice	Guo et al. 2017	megaspore mitosis	Wu et al. 2015
LOC_Os08g27840	phosphoenolpyruvate carboxylase, putative, expressed	heterozygous SNPs/InDels	MISSENSE				MMC process	Wu et al. 2015
LOC_Os08g28010	expressed protein	heterozygous SNPs/InDels	MISSENSE				megaspore mitosis	Wu et al. 2015
LOC_Os09g11250	co-chaperone GrpE protein, putative, expressed	SVs			PMCs-specific	Tang et al. 2010	megaspore mitosis	Wu et al. 2015
LOC_Os09g37270	ATROPGEF7/ROPGEF7, putative, expressed	homozygous SNPs/InDels	MISSENSE				mature embryo sac	Wu et al. 2015
LOC_Os09g39930	tyrosine protein kinase domain containing protein, putative, expressed	CNVs					mature embryo sac	Wu et al. 2015
LOC_Os10g21190	expressed protein	SVs					megaspore mitosis	Wu et al. 2015
LOC_Os10g35160	expressed protein	heterozygous SNPs/InDels	MISSENSE		ovary-related in neo-tetraploid rice	Guo et al. 2017	mature embryo sac	Wu et al. 2015
LOC_Os11g10340	OsFBX417 - F-box domain containing protein, expressed	CNVs					mature embryo sac	Wu et al. 2015
LOC_Os11g10640	protein kinase domain containing protein, expressed	CNVs					megaspore mitosis	Wu et al. 2015
LOC_Os11g11256	expressed protein	CNVs					megaspore mitosis	Wu et al. 2015
LOC_Os10g07450	expressed protein	homozygous SNPs/InDels in promoter					diplotene to tetrad	Kubo et al. 2013
LOC_Os01g20780	anther-specific protein SF18 precursor, putative, expressed	homozygous SNPs/InDels in promoter					pre-meiotic S/G2 or leptotene	Kubo et al. 2013
LOC_Os04g55520	AP2 domain containing protein, expressed	homozygous SNPs/InDels in promoter					pre-meiotic S/G2 or leptotene	Kubo et al. 2013
LOC_Os01g04290	glycosyl hydrolase family 10 protein, putative, expressed	CNVs			PMCs-specific	Nguyen et al. 2016
LOC_Os01g13830	expressed protein	SVs			meiosis stage-specific	Deveshwar et al. 2011
LOC_Os01g22039	expressed protein	SVs			meiosis stage-specific	Deveshwar et al. 2011
LOC_Os01g55350	phosphoenolpyruvate carboxylase, putative, expressed	heterozygous SNPs/InDels	MISSENSE		anther-related in neo-tetraploid rice	Guo et al. 2017
LOC_Os01g65850	CHD3-type chromatin-remodeling factor PICKLE, putative, expressed	heterozygous SNPs/InDels	MISSENSE		PMCs-specific	Tang et al. 2010
LOC_Os01g70720	expressed protein	SVs			PMCs-specific	Tang et al. 2010
LOC_Os02g04570	expressed protein	SVs			anther-related in neo-tetraploid rice	Guo et al. 2017
LOC_Os02g12380	histone deacetylase, putative, expressed	heterozygous SNPs/InDels	MISSENSE		anther-related in neo-tetraploid rice	Guo et al. 2017
LOC_Os02g12600	NOL1/NOP2/sun family protein, putative, expressed	CNVs			pollen development in rice	Deveshwar et al. 2011
LOC_Os02g12670	protein kinase family protein, putative, expressed	CNVs			pollen development in rice	Deveshwar et al. 2011
LOC_Os02g12700	interferon-related developmental regulator family protein, putative, expressed	CNVs			DEG in meiosis of Taichung65-4x	Wu et al. 2014
LOC_Os02g32520	ERD1 protein, chloroplast precursor, putative, expressed	SVs			DEG in meiosis of Taichung65-4x	Wu et al. 2014
LOC_Os02g33820	abscisic stress-ripening, putative, expressed	SVs			pollen development in rice	Deveshwar et al. 2011
LOC_Os02g53510	oxidoreductase/ transition metal ion binding protein, putative, expressed	heterozygous SNPs/InDels	MISSENSE		DEG in meiosis of Taichung65-4x	Wu et al. 2014
LOC_Os03g15960	hsp20/alpha crystallin family protein, putative, expressed	SVs			PMCs-specific	Tang et al. 2010
LOC_Os03g29170	sterol-4-alpha-carboxylate 3-dehydrogenase, decarboxylating, putative, expressed	heterozygous SNPs/InDels	MISSENSE		pollen development in rice	Deveshwar et al. 2011
LOC_Os03g44760	SWI1, putative, expressed	SVs		OsAM1	meiosis genes	Che et al. 2011
LOC_Os03g47620	ankyrin, putative, expressed	SVs			anther-related in neo-tetraploid rice	Guo et al. 2017
LOC_Os03g48170	5-AMP-activated protein kinase-related, putative, expressed	SVs			pollen development in rice	Deveshwar et al. 2011
LOC_Os03g61290	ATCHX, putative, expressed	heterozygous SNPs/InDels	MISSENSE		meiosis stage-specific	Fujita et al. 2010
LOC_Os04g02490	expressed protein	SVs			pollen development in rice	Deveshwar et al. 2011
LOC_Os04g08280	retrotransposon protein, putative, Ty3-gypsy subclass, expressed	SVs			meiosis stage-specific	Fujita et al. 2010
LOC_Os04g13160	OsFBD9 - F-box and FBD domain containing protein, expressed	heterozygous SNPs/InDels	MISSENSE		PMCs-specific	Nguyen et al. 2016
LOC_Os04g35210	Leucine Rich Repeat family protein, expressed	SVs			ovary-related in neo-tetraploid rice	Guo et al. 2017
LOC_Os05g05280	zinc finger family protein, putative, expressed	heterozygous SNPs/InDels	MISSENSE		PMCs-specific	Tang et al. 2010
LOC_Os05g05390	expressed protein	SVs			ovary-related in neo-tetraploid rice	Guo et al. 2017
LOC_Os05g06300	3-hydroxyacyl-CoA dehydrogenase, putative, expressed	SVs			PMCs-specific	Tang et al. 2010
LOC_Os05g07220	kelch repeat-containing protein, putative, expressed	CNVs			PMCs-specific	Tang et al. 2010
LOC_Os05g07560	expressed protein	CNVs			ovary-related in neo-tetraploid rice	Guo et al. 2017
LOC_Os05g07740	receptor-like protein kinase 2 precursor, putative, expressed	CNVs			PMCs-specific	Nguyen et al. 2016
LOC_Os05g10620	no apical meristem protein, putative, expressed	CNVs			DEG in meiosis of Taichung65-4x	Wu et al. 2014
LOC_Os05g30970	copine, putative, expressed	SVs			PMCs-specific	Tang et al. 2010
LOC_Os05g45500	expressed protein	heterozygous SNPs/InDels	STOP_GAINED		meiosis stage-specific	Deveshwar et al. 2011
LOC_Os05g47446	expressed protein	CNVs		OsPDCD5	tapetum genes	Wang et al. 2010
LOC_Os06g06660	expressed protein	SVs			meiosis stage-specific	Fujita et al. 2010
LOC_Os06g06710	expressed protein	SVs			meiosis stage-specific	Deveshwar et al. 2011
LOC_Os06g11290	12-oxophytodienoate reductase, putative, expressed	heterozygous SNPs/InDels	MISSENSE		ovary-related in neo-tetraploid rice	Guo et al. 2017
LOC_Os06g24990	xylanase inhibitor protein 1 precursor, putative, expressed	SVs			ovary-related in neo-tetraploid rice	Guo et al. 2017
LOC_Os06g37330	cytochrome P450, putative, expressed	SVs			ovary-related in neo-tetraploid rice	Guo et al. 2017
LOC_Os06g47120	expressed protein	SVs			meiosis stage-specific	Tang et al. 2010
LOC_Os06g47440	expressed protein	SVs			ovary-related in neo-tetraploid rice	Guo et al. 2017
LOC_Os07g07780	expressed protein	CNVs			anther-related in neo-tetraploid rice	Guo et al. 2017
LOC_Os07g24190	CESA3 - cellulose synthase, expressed	CNVs			pollen development in rice	Deveshwar et al. 2011
LOC_Os08g06700	expressed protein	SVs			meiosis stage-specific	Fujita et al. 2010
LOC_Os08g06830	expressed protein	SVs			PMCs-specific	Tang et al. 2010
LOC_Os08g07720	transferase family protein, putative, expressed	SVs			anther-related in neo-tetraploid rice	Guo et al. 2017
LOC_Os08g13710	expressed protein	SVs			anther-related in neo-tetraploid rice	Guo et al. 2017
LOC_Os08g24920	expressed protein	SVs			anther-related in neo-tetraploid rice	Guo et al. 2017
LOC_Os08g36010	OsFBX295 - F-box domain containing protein, expressed	SVs			pollen development in rice	Deveshwar et al. 2011
LOC_Os08g39150	expressed protein	heterozygous SNPs/InDels	MISSENSE		ovary-related in neo-tetraploid rice	Guo et al. 2017
LOC_Os09g01670	peptidyl-prolyl cis-trans isomerase, FKBP-type, putative, expressed	heterozygous SNPs/InDels	MISSENSE		meiosis stage-specific	Fujita et al. 2010
LOC_Os09g36300	OsLonP4 - Putative Lon protease homologue, expressed	CNVs			ovary-related in neo-tetraploid rice	Guo et al. 2017
LOC_Os09g39920	retrotransposon protein, putative, unclassified, expressed	CNVs			PMCs-specific	Tang et al. 2010
LOC_Os09g39940	plastocyanin-like domain containing protein, putative, expressed	CNVs			DEG in meiosis of Taichung65-4x	Wu et al. 2014
LOC_Os09g40000	AGAP005770-PA, putative, expressed	CNVs			ovary-related in neo-tetraploid rice	Guo et al. 2017
LOC_Os10g03660	OsFBX345 - F-box domain containing protein, expressed	heterozygous SNPs/InDels	MISSENSE	OsADF	tapetum genes	Li et al. 2015
LOC_Os10g19850	expressed protein	CNVs			anther-related in neo-tetraploid rice	Guo et al. 2017
LOC_Os10g21110	glycosyl hydrolase family 10 protein, putative, expressed	SVs			pollen development in rice	Deveshwar et al. 2011
LOC_Os10g22362	expressed protein	SVs			anther-related in neo-tetraploid rice	Guo et al. 2017
LOC_Os10g23820	transferase family protein, putative, expressed	heterozygous SNPs/InDels	MISSENSE		DEG in meiosis of Taichung65-4x	Wu et al. 2014
LOC_Os10g36360	expressed protein	SVs			DEG in meiosis of Taichung65-4x	Wu et al. 2014
LOC_Os11g03300	NAC domain transcription factor, putative, expressed	SVs			DEG in meiosis of Taichung65-4x	Wu et al. 2014
LOC_Os11g09710	expressed protein	CNVs			ovary-related in neo-tetraploid rice	Guo et al. 2017
LOC_Os11g10730	retrotransposon protein, putative, unclassified, expressed	CNVs			meiosis stage-specific	Fujita et al. 2010
LOC_Os11g10880	expressed protein	CNVs			meiosis stage-specific	Fujita et al. 2010
LOC_Os11g10890	expressed protein	CNVs			meiosis stage-specific	Fujita et al. 2010
LOC_Os11g10920	carboxyl-terminal proteinase, putative, expressed	CNVs			meiosis stage-specific	Fujita et al. 2010
LOC_Os11g10940	expressed protein	CNVs			meiosis stage-specific	Fujita et al. 2010
LOC_Os11g10980	pyruvate kinase, putative, expressed	CNVs			anther-related in neo-tetraploid rice	Guo et al. 2017
LOC_Os11g11240	expressed protein	CNVs			pollen development in rice	Deveshwar et al. 2011
LOC_Os11g14380	resistance protein LR10, putative, expressed	SVs			anther-related in neo-tetraploid rice	Guo et al. 2017
LOC_Os11g28610	transporter family protein, putative, expressed	CNVs			pollen development in rice	Deveshwar et al. 2011
LOC_Os11g31550	BRASSINOSTEROID INSENSITIVE 1-associated receptor kinase 1 precursor, putative, expressed	SVs			ovary-related in neo-tetraploid rice	Guo et al. 2017
LOC_Os11g32910	expressed protein	SVs			PMCs-specific	Tang et al. 2010
LOC_Os11g34700	ZOS11-04 - C2H2 zinc finger protein, expressed	SVs			anther-related in neo-tetraploid rice	Guo et al. 2017
LOC_Os11g35870	RWD domain containing protein, expressed	SVs			ovary-related in neo-tetraploid rice	Guo et al. 2017
LOC_Os11g36930	ZOS11-05 - C2H2 zinc finger protein, expressed	SVs			PMCs-specific	Tang et al. 2010
LOC_Os11g37360	expressed protein	SVs			anther-related in neo-tetraploid rice	Guo et al. 2017
LOC_Os11g38250	expressed protein	CNVs			PMCs-specific	Tang et al. 2010
LOC_Os11g38620	expressed protein	CNVs			meiosis stage-specific	Tang et al. 2010
LOC_Os11g38630	expressed protein	CNVs			meiosis stage-specific	Deveshwar et al. 2011
LOC_Os11g38640	expressed protein	CNVs			anther-related in neo-tetraploid rice	Guo et al. 2017
LOC_Os11g38650	UDP-glucoronosyl/UDP-glucosyl transferase, putative, expressed	CNVs			ovary-related in neo-tetraploid rice	Guo et al. 2017
LOC_Os11g40740	expressed protein	CNVs			DEG in meiosis of Taichung65-4x	Wu et al. 2014
LOC_Os11g40800	expressed protein	CNVs			pollen development in rice	Deveshwar et al. 2011
LOC_Os11g40870	expressed protein	CNVs			meiosis stage-specific	Fujita et al. 2010
LOC_Os11g40890	expressed protein	CNVs			meiosis stage-specific	Fujita et al. 2010
LOC_Os11g42070	Leucine Rich Repeat family protein, expressed	CNVs			ovary-related in neo-tetraploid rice	Guo et al. 2017
LOC_Os11g42110	expressed protein	CNVs			anther-related in neo-tetraploid rice	Guo et al. 2017
LOC_Os11g44260	expressed protein	CNVs			ovary-related in neo-tetraploid rice	Guo et al. 2017
LOC_Os11g44420	expressed protein	CNVs			meiosis stage-specific	Tang et al. 2010
LOC_Os11g45400	glycerol-3-phosphate acyltransferase, putative, expressed	CNVs			PMCs-specific	Tang et al. 2010
LOC_Os12g14440	Jacalin-like lectin domain containing protein, putative, expressed	SVs			meiosis stage-specific	Fujita et al. 2010
LOC_Os12g41450	F-box domain containing protein, expressed	SVs			meiosis stage-specific	Deveshwar et al. 2011
LOC_Os05g45980	expressed protein	SVs			anther-related in neo-tetraploid rice	Guo et al. 2017
LOC_Os11g44330	expressed protein	CNVs			anther-related in neo-tetraploid rice	Guo et al. 2017
LOC_Os05g46390	OsFBX175 - F-box domain containing protein, expressed	homozygous SNPs/InDels in promoter			meiosis stage-specific	Fujita et al. 2010
LOC_Os04g55810	expressed protein	homozygous SNPs/InDels in promoter			PMCs-specific	Tang et al. 2010
LOC_Os12g12260	diacylglycerol kinase 1, putative, expressed	homozygous SNPs/InDels in promoter			PMCs-specific	Tang et al. 2010
LOC_Os11g13750	expressed protein	homozygous SNPs/InDels in promoter			DEG in meiosis of Taichung65-4x	Wu et al. 2014
LOC_Os01g57740	expressed protein	homozygous SNPs/InDels in promoter			anther-related in neo-tetraploid rice	Guo et al. 2017
LOC_Os08g37180	patatin, putative, expressed	homozygous SNPs/InDels in promoter			pollen development in rice	Deveshwar et al. 2011
LOC_Os02g12794	elongation factor 1-gamma, putative, expressed	homozygous SNPs/InDels in promoter			pollen development in rice	Deveshwar et al. 2011
