# Supplementary material for: Genome-wide analysis of DNA polymorphisms, the methylome and transcriptome revealed that multiple factors are associated with low pollen fertility in autotetraploid rice
Source: PLoS One. 2018 Aug 6;13(8):e0201854. doi: 10.1371/journal.pone.0201854 (PMC6078310; doi:10.1371/journal.pone.0201854)
Supplement: S11 Table — (XLSX) [file pone.0201854.s025.xlsx]

## Sheet: Table S11
S11 Table. Overview of reads in diploid and autotetraploid rice during pollen development.
Sequencing technique	Sample	Raw Data	Clean Data	Mapped Data
Digital gene expression profiling	PMA-2x	6482258	6354651	3504727
Digital gene expression profiling	SCP-2x	9121338	9116265	4467783
Digital gene expression profiling	PMA-4x	8720220	8716231	2963254
Digital gene expression profiling	SCP-4x	11773016	11762850	7191436
Transcriptome sequencing	MA-2x	67321574	67283698	61152260
Transcriptome sequencing	MA-4x	62114724	62079582	56392295
Methyl-DNA immunoprecipitation sequencing	MA-4x	20488116	20450070	19535755
Methyl-DNA immunoprecipitation sequencing	MA-2x	32219947	32160240	30827685
PMA indicated the premeiotic interphase
SCP indicated single microspore stage
MA indicated meiosis
4x and 2x represented autotetraploid and diploid rice, respectively
