# Supplementary material for: Genome-wide analysis of DNA polymorphisms, the methylome and transcriptome revealed that multiple factors are associated with low pollen fertility in autotetraploid rice
Source: PLoS One. 2018 Aug 6;13(8):e0201854. doi: 10.1371/journal.pone.0201854 (PMC6078310; doi:10.1371/journal.pone.0201854)
Supplement: S12 Table — (XLSX) [file pone.0201854.s026.xlsx]

## Sheet: Table S12
S12 Table. A list of differentially expressed genes during pollen development in autotetraploid rice.
Category	Total numbers	Genes
MA-UP PMA-UP SCP-UP	3	LOC_Os01g57890		PMA: pre-meiotic interphase
MA-UP PMA-UP SCP-UP	3	LOC_Os08g15020		MA: meiosis
MA-UP PMA-UP SCP-UP	3	LOC_Os12g36880		SCP: single microspore stage
MA-UP PMA-UP SCP-DOWN	27	LOC_Os12g08760		UP: up-regulation in 02428-4x
MA-UP PMA-UP SCP-DOWN	27	LOC_Os12g03040		DOWN: down-regulation in 02428-4x
MA-UP PMA-UP SCP-DOWN	27	LOC_Os05g36290
MA-UP PMA-UP SCP-DOWN	27	LOC_Os01g52130
MA-UP PMA-UP SCP-DOWN	27	LOC_Os03g37490
MA-UP PMA-UP SCP-DOWN	27	LOC_Os01g24710
MA-UP PMA-UP SCP-DOWN	27	LOC_Os01g42380
MA-UP PMA-UP SCP-DOWN	27	LOC_Os04g02530
MA-UP PMA-UP SCP-DOWN	27	LOC_Os03g55410
MA-UP PMA-UP SCP-DOWN	27	LOC_Os02g34970
MA-UP PMA-UP SCP-DOWN	27	LOC_Os11g45740
MA-UP PMA-UP SCP-DOWN	27	LOC_Os02g49860
MA-UP PMA-UP SCP-DOWN	27	LOC_Os10g22050
MA-UP PMA-UP SCP-DOWN	27	LOC_Os05g42210
MA-UP PMA-UP SCP-DOWN	27	LOC_Os03g52860
MA-UP PMA-UP SCP-DOWN	27	LOC_Os06g34730
MA-UP PMA-UP SCP-DOWN	27	LOC_Os02g47650
MA-UP PMA-UP SCP-DOWN	27	LOC_Os12g36240
MA-UP PMA-UP SCP-DOWN	27	LOC_Os02g50690
MA-UP PMA-UP SCP-DOWN	27	LOC_Os03g46060
MA-UP PMA-UP SCP-DOWN	27	LOC_Os01g21160
MA-UP PMA-UP SCP-DOWN	27	LOC_Os11g03300
MA-UP PMA-UP SCP-DOWN	27	LOC_Os12g42280
MA-UP PMA-UP SCP-DOWN	27	LOC_Os06g06250
MA-UP PMA-UP SCP-DOWN	27	LOC_Os07g48550
MA-UP PMA-UP SCP-DOWN	27	LOC_Os05g11910
MA-UP PMA-UP SCP-DOWN	27	LOC_Os01g06640
MA-DOWN PMA-UP SCP-UP	10	LOC_Os10g35180
MA-DOWN PMA-UP SCP-UP	10	LOC_Os05g05920
MA-DOWN PMA-UP SCP-UP	10	LOC_Os08g01100
MA-DOWN PMA-UP SCP-UP	10	LOC_Os10g38060
MA-DOWN PMA-UP SCP-UP	10	LOC_Os03g50490
MA-DOWN PMA-UP SCP-UP	10	LOC_Os08g40440
MA-DOWN PMA-UP SCP-UP	10	LOC_Os12g07840
MA-DOWN PMA-UP SCP-UP	10	LOC_Os10g30910
MA-DOWN PMA-UP SCP-UP	10	LOC_Os10g24050
MA-DOWN PMA-UP SCP-UP	10	LOC_Os03g56890
MA-DOWN PMA-UP SCP-DOWN	2	LOC_Os07g46210
MA-DOWN PMA-UP SCP-DOWN	2	LOC_Os08g31130
MA-UP PMA-DOWN SCP-UP	3	LOC_Os11g40150
MA-UP PMA-DOWN SCP-UP	3	LOC_Os08g12410
MA-UP PMA-DOWN SCP-UP	3	LOC_Os04g54610
MA-UP PMA-DOWN SCP-DOWN	2	LOC_Os04g59190
MA-UP PMA-DOWN SCP-DOWN	2	LOC_Os01g07850
MA-DOWN PMA-DOWN SCP-UP	6	LOC_Os02g46100
MA-DOWN PMA-DOWN SCP-UP	6	LOC_Os03g48220
MA-DOWN PMA-DOWN SCP-UP	6	LOC_Os03g43790
MA-DOWN PMA-DOWN SCP-UP	6	LOC_Os01g65880
MA-DOWN PMA-DOWN SCP-UP	6	LOC_Os10g05880
MA-DOWN PMA-DOWN SCP-UP	6	LOC_Os05g48900
MA-DOWN PMA-DOWN SCP-DOWN	3	LOC_Os02g52930
MA-DOWN PMA-DOWN SCP-DOWN	3	LOC_Os06g42660
MA-DOWN PMA-DOWN SCP-DOWN	3	LOC_Os03g20120
MA-UP PMA-UP	27	LOC_Os12g36830
MA-UP PMA-UP	27	LOC_Os04g48200
MA-UP PMA-UP	27	LOC_Os06g41150
MA-UP PMA-UP	27	LOC_Os03g45960
MA-UP PMA-UP	27	LOC_Os11g07050
MA-UP PMA-UP	27	LOC_Os06g12030
MA-UP PMA-UP	27	LOC_Os11g38620
MA-UP PMA-UP	27	LOC_Os03g51080
MA-UP PMA-UP	27	LOC_Os04g35840
MA-UP PMA-UP	27	LOC_Os08g30870
MA-UP PMA-UP	27	LOC_Os01g48960
MA-UP PMA-UP	27	LOC_Os01g37460
MA-UP PMA-UP	27	LOC_Os01g10040
MA-UP PMA-UP	27	LOC_Os11g38630
MA-UP PMA-UP	27	LOC_Os06g03930
MA-UP PMA-UP	27	LOC_Os04g49748
MA-UP PMA-UP	27	LOC_Os06g51060
MA-UP PMA-UP	27	LOC_Os07g42370
MA-UP PMA-UP	27	LOC_Os01g53220
MA-UP PMA-UP	27	LOC_Os09g31380
MA-UP PMA-UP	27	LOC_Os03g22990
MA-UP PMA-UP	27	LOC_Os10g35070
MA-UP PMA-UP	27	LOC_Os09g36200
MA-UP PMA-UP	27	LOC_Os08g38370
MA-UP PMA-UP	27	LOC_Os12g40360
MA-UP PMA-UP	27	LOC_Os09g27930
MA-UP PMA-UP	27	LOC_Os04g52440
PMA-UP SCP-UP	57	LOC_Os02g49600
PMA-UP SCP-UP	57	LOC_Os06g41020
PMA-UP SCP-UP	57	LOC_Os07g41200
PMA-UP SCP-UP	57	LOC_Os09g29930
PMA-UP SCP-UP	57	LOC_Os01g34480
PMA-UP SCP-UP	57	LOC_Os01g41870
PMA-UP SCP-UP	57	LOC_Os05g27820
PMA-UP SCP-UP	57	LOC_Os01g11040
PMA-UP SCP-UP	57	LOC_Os08g03290
PMA-UP SCP-UP	57	LOC_Os05g02820
PMA-UP SCP-UP	57	LOC_Os03g05020
PMA-UP SCP-UP	57	LOC_Os08g43470
PMA-UP SCP-UP	57	LOC_Os03g06940
PMA-UP SCP-UP	57	LOC_Os02g08220
PMA-UP SCP-UP	57	LOC_Os10g21910
PMA-UP SCP-UP	57	LOC_Os01g33080
PMA-UP SCP-UP	57	LOC_Os03g59430
PMA-UP SCP-UP	57	LOC_Os06g13600
PMA-UP SCP-UP	57	LOC_Os08g43130
PMA-UP SCP-UP	57	LOC_Os01g49660
PMA-UP SCP-UP	57	LOC_Os03g47650
PMA-UP SCP-UP	57	LOC_Os04g48416
PMA-UP SCP-UP	57	LOC_Os10g04270
PMA-UP SCP-UP	57	LOC_Os06g05130
PMA-UP SCP-UP	57	LOC_Os05g34700
PMA-UP SCP-UP	57	LOC_Os01g53750
PMA-UP SCP-UP	57	LOC_Os04g38950
PMA-UP SCP-UP	57	LOC_Os05g42330
PMA-UP SCP-UP	57	LOC_Os03g55090
PMA-UP SCP-UP	57	LOC_Os08g36320
PMA-UP SCP-UP	57	LOC_Os04g41280
PMA-UP SCP-UP	57	LOC_Os08g20730
PMA-UP SCP-UP	57	LOC_Os11g06390
PMA-UP SCP-UP	57	LOC_Os03g07890
PMA-UP SCP-UP	57	LOC_Os04g15920
PMA-UP SCP-UP	57	LOC_Os01g55190
PMA-UP SCP-UP	57	LOC_Os01g47700
PMA-UP SCP-UP	57	LOC_Os05g05320
PMA-UP SCP-UP	57	LOC_Os12g40750
PMA-UP SCP-UP	57	LOC_Os01g55280
PMA-UP SCP-UP	57	LOC_Os03g06510
PMA-UP SCP-UP	57	LOC_Os04g38840
PMA-UP SCP-UP	57	LOC_Os05g47545
PMA-UP SCP-UP	57	LOC_Os05g35480
PMA-UP SCP-UP	57	LOC_Os08g35210
PMA-UP SCP-UP	57	LOC_Os01g01710
PMA-UP SCP-UP	57	ChrUn.fgenesh.mRNA.85
PMA-UP SCP-UP	57	LOC_Os12g30840
PMA-UP SCP-UP	57	LOC_Os07g35610
PMA-UP SCP-UP	57	LOC_Os01g50032
PMA-UP SCP-UP	57	LOC_Os03g19520
PMA-UP SCP-UP	57	LOC_Os12g09590
PMA-UP SCP-UP	57	LOC_Os11g13750
PMA-UP SCP-UP	57	LOC_Os02g01030
PMA-UP SCP-UP	57	LOC_Os03g56270
PMA-UP SCP-UP	57	LOC_Os08g37070
PMA-UP SCP-UP	57	LOC_Os11g35310
MA-DOWN PMA-UP	11	LOC_Os02g38920
MA-DOWN PMA-UP	11	LOC_Os04g14710
MA-DOWN PMA-UP	11	LOC_Os10g34360
MA-DOWN PMA-UP	11	LOC_Os01g62420
MA-DOWN PMA-UP	11	LOC_Os07g37090
MA-DOWN PMA-UP	11	LOC_Os03g47896
MA-DOWN PMA-UP	11	LOC_Os05g14590
MA-DOWN PMA-UP	11	LOC_Os03g19462
MA-DOWN PMA-UP	11	LOC_Os10g30280
MA-DOWN PMA-UP	11	LOC_Os03g07250
MA-DOWN PMA-UP	11	LOC_Os12g01760
PMA-UP SCP-DOWN	38	LOC_Os06g09370
PMA-UP SCP-DOWN	38	LOC_Os12g13930
PMA-UP SCP-DOWN	38	LOC_Os03g49450
PMA-UP SCP-DOWN	38	LOC_Os12g36220
PMA-UP SCP-DOWN	38	LOC_Os12g36680
PMA-UP SCP-DOWN	38	LOC_Os05g01920
PMA-UP SCP-DOWN	38	LOC_Os02g42590
PMA-UP SCP-DOWN	38	LOC_Os04g28170
PMA-UP SCP-DOWN	38	LOC_Os09g31019
PMA-UP SCP-DOWN	38	LOC_Os06g35520
PMA-UP SCP-DOWN	38	LOC_Os04g48400
PMA-UP SCP-DOWN	38	LOC_Os04g42670
PMA-UP SCP-DOWN	38	LOC_Os10g34170
PMA-UP SCP-DOWN	38	LOC_Os07g05640
PMA-UP SCP-DOWN	38	LOC_Os02g56270
PMA-UP SCP-DOWN	38	LOC_Os10g14170
PMA-UP SCP-DOWN	38	LOC_Os04g35390
PMA-UP SCP-DOWN	38	LOC_Os04g51070
PMA-UP SCP-DOWN	38	LOC_Os11g03420
PMA-UP SCP-DOWN	38	LOC_Os05g49940
PMA-UP SCP-DOWN	38	LOC_Os03g53650
PMA-UP SCP-DOWN	38	LOC_Os11g33120
PMA-UP SCP-DOWN	38	LOC_Os08g01910
PMA-UP SCP-DOWN	38	LOC_Os11g47790
PMA-UP SCP-DOWN	38	LOC_Os10g40555
PMA-UP SCP-DOWN	38	LOC_Os03g46400
PMA-UP SCP-DOWN	38	LOC_Os01g02139
PMA-UP SCP-DOWN	38	LOC_Os10g23240
PMA-UP SCP-DOWN	38	LOC_Os07g19550
PMA-UP SCP-DOWN	38	LOC_Os04g43560
PMA-UP SCP-DOWN	38	LOC_Os05g36010
PMA-UP SCP-DOWN	38	LOC_Os02g03840
PMA-UP SCP-DOWN	38	LOC_Os05g33320
PMA-UP SCP-DOWN	38	LOC_Os12g37890
PMA-UP SCP-DOWN	38	LOC_Os06g25010
PMA-UP SCP-DOWN	38	LOC_Os07g45100
PMA-UP SCP-DOWN	38	LOC_Os01g63690
PMA-UP SCP-DOWN	38	LOC_Os02g07160
MA-UP SCP-UP	24	LOC_Os03g58850
MA-UP SCP-UP	24	LOC_Os12g42330
MA-UP SCP-UP	24	LOC_Os01g06400
MA-UP SCP-UP	24	LOC_Os10g25060
MA-UP SCP-UP	24	LOC_Os07g05570
MA-UP SCP-UP	24	LOC_Os03g26480
MA-UP SCP-UP	24	LOC_Os07g04580
MA-UP SCP-UP	24	LOC_Os11g34690
MA-UP SCP-UP	24	LOC_Os01g13870
MA-UP SCP-UP	24	LOC_Os05g46520
MA-UP SCP-UP	24	LOC_Os02g28970
MA-UP SCP-UP	24	LOC_Os07g36370
MA-UP SCP-UP	24	LOC_Os03g18850
MA-UP SCP-UP	24	LOC_Os02g33840
MA-UP SCP-UP	24	LOC_Os09g37580
MA-UP SCP-UP	24	LOC_Os05g46160
MA-UP SCP-UP	24	LOC_Os05g49770
MA-UP SCP-UP	24	LOC_Os03g45280
MA-UP SCP-UP	24	LOC_Os08g02220
MA-UP SCP-UP	24	LOC_Os11g39810
MA-UP SCP-UP	24	LOC_Os08g09010
MA-UP SCP-UP	24	LOC_Os06g44240
MA-UP SCP-UP	24	LOC_Os06g32600
MA-UP SCP-UP	24	LOC_Os06g14540
MA-UP PMA-DOWN	11	LOC_Os02g37850
MA-UP PMA-DOWN	11	LOC_Os08g44850
MA-UP PMA-DOWN	11	LOC_Os04g59260
MA-UP PMA-DOWN	11	LOC_Os05g37060
MA-UP PMA-DOWN	11	LOC_Os01g56810
MA-UP PMA-DOWN	11	LOC_Os10g25290
MA-UP PMA-DOWN	11	LOC_Os05g30500
MA-UP PMA-DOWN	11	LOC_Os01g06440
MA-UP PMA-DOWN	11	LOC_Os02g16909
MA-UP PMA-DOWN	11	LOC_Os01g64790
MA-UP PMA-DOWN	11	LOC_Os05g33150
MA-UP SCP-DOWN	90	LOC_Os05g12481
MA-UP SCP-DOWN	90	LOC_Os05g08910
MA-UP SCP-DOWN	90	LOC_Os12g40370
MA-UP SCP-DOWN	90	LOC_Os03g12820
MA-UP SCP-DOWN	90	LOC_Os01g64100
MA-UP SCP-DOWN	90	LOC_Os05g33400
MA-UP SCP-DOWN	90	LOC_Os05g09440
MA-UP SCP-DOWN	90	LOC_Os03g08320
MA-UP SCP-DOWN	90	LOC_Os12g36210
MA-UP SCP-DOWN	90	LOC_Os08g03350
MA-UP SCP-DOWN	90	LOC_Os03g10210
MA-UP SCP-DOWN	90	LOC_Os04g43650
MA-UP SCP-DOWN	90	LOC_Os12g25090
MA-UP SCP-DOWN	90	LOC_Os06g37680
MA-UP SCP-DOWN	90	LOC_Os03g49440
MA-UP SCP-DOWN	90	LOC_Os10g02880
MA-UP SCP-DOWN	90	LOC_Os02g11070
MA-UP SCP-DOWN	90	LOC_Os08g30510
MA-UP SCP-DOWN	90	LOC_Os01g42860
MA-UP SCP-DOWN	90	LOC_Os04g40990
MA-UP SCP-DOWN	90	LOC_Os02g32980
MA-UP SCP-DOWN	90	LOC_Os02g37480
MA-UP SCP-DOWN	90	LOC_Os03g63310
MA-UP SCP-DOWN	90	LOC_Os01g49830
MA-UP SCP-DOWN	90	LOC_Os07g36800
MA-UP SCP-DOWN	90	LOC_Os02g02400
MA-UP SCP-DOWN	90	LOC_Os05g26660
MA-UP SCP-DOWN	90	LOC_Os07g39320
MA-UP SCP-DOWN	90	LOC_Os11g26790
MA-UP SCP-DOWN	90	LOC_Os02g50350
MA-UP SCP-DOWN	90	LOC_Os11g38640
MA-UP SCP-DOWN	90	LOC_Os01g04050
MA-UP SCP-DOWN	90	LOC_Os12g08260
MA-UP SCP-DOWN	90	LOC_Os01g57770
MA-UP SCP-DOWN	90	LOC_Os04g40040
MA-UP SCP-DOWN	90	LOC_Os04g48210
MA-UP SCP-DOWN	90	LOC_Os03g10810
MA-UP SCP-DOWN	90	LOC_Os02g38040
MA-UP SCP-DOWN	90	LOC_Os05g36270
MA-UP SCP-DOWN	90	LOC_Os08g36860
MA-UP SCP-DOWN	90	LOC_Os02g43700
MA-UP SCP-DOWN	90	LOC_Os05g38040
MA-UP SCP-DOWN	90	LOC_Os03g20949
MA-UP SCP-DOWN	90	LOC_Os07g46920
MA-UP SCP-DOWN	90	LOC_Os01g61044
MA-UP SCP-DOWN	90	LOC_Os03g61150
MA-UP SCP-DOWN	90	LOC_Os08g30020
MA-UP SCP-DOWN	90	LOC_Os06g48720
MA-UP SCP-DOWN	90	LOC_Os03g61490
MA-UP SCP-DOWN	90	LOC_Os06g50930
MA-UP SCP-DOWN	90	LOC_Os11g23000
MA-UP SCP-DOWN	90	LOC_Os09g35800
MA-UP SCP-DOWN	90	LOC_Os07g05620
MA-UP SCP-DOWN	90	LOC_Os07g42510
MA-UP SCP-DOWN	90	LOC_Os06g04870
MA-UP SCP-DOWN	90	LOC_Os01g46390
MA-UP SCP-DOWN	90	LOC_Os02g43330
MA-UP SCP-DOWN	90	LOC_Os10g14180
MA-UP SCP-DOWN	90	LOC_Os02g01590
MA-UP SCP-DOWN	90	LOC_Os12g24020
MA-UP SCP-DOWN	90	LOC_Os09g26780
MA-UP SCP-DOWN	90	LOC_Os03g55420
MA-UP SCP-DOWN	90	LOC_Os11g07480
MA-UP SCP-DOWN	90	LOC_Os11g13570
MA-UP SCP-DOWN	90	LOC_Os03g28980
MA-UP SCP-DOWN	90	LOC_Os06g50950
MA-UP SCP-DOWN	90	LOC_Os07g37100
MA-UP SCP-DOWN	90	LOC_Os05g08620
MA-UP SCP-DOWN	90	LOC_Os06g06290
MA-UP SCP-DOWN	90	LOC_Os10g20470
MA-UP SCP-DOWN	90	LOC_Os08g32960
MA-UP SCP-DOWN	90	LOC_Os05g04380
MA-UP SCP-DOWN	90	LOC_Os01g55240
MA-UP SCP-DOWN	90	LOC_Os01g21250
MA-UP SCP-DOWN	90	LOC_Os12g42910
MA-UP SCP-DOWN	90	LOC_Os03g61360
MA-UP SCP-DOWN	90	LOC_Os01g03360
MA-UP SCP-DOWN	90	LOC_Os06g45020
MA-UP SCP-DOWN	90	LOC_Os05g15300
MA-UP SCP-DOWN	90	LOC_Os01g03340
MA-UP SCP-DOWN	90	LOC_Os06g42120
MA-UP SCP-DOWN	90	LOC_Os05g07090
MA-UP SCP-DOWN	90	LOC_Os08g36910
MA-UP SCP-DOWN	90	LOC_Os07g25800
MA-UP SCP-DOWN	90	LOC_Os03g06930
MA-UP SCP-DOWN	90	LOC_Os11g39220
MA-UP SCP-DOWN	90	LOC_Os01g72490
MA-UP SCP-DOWN	90	LOC_Os02g12680
MA-UP SCP-DOWN	90	LOC_Os01g03330
MA-UP SCP-DOWN	90	LOC_Os01g64110
PMA-DOWN SCP-UP	60	LOC_Os05g40240
PMA-DOWN SCP-UP	60	LOC_Os03g63380
PMA-DOWN SCP-UP	60	LOC_Os01g41220
PMA-DOWN SCP-UP	60	LOC_Os11g08940
PMA-DOWN SCP-UP	60	LOC_Os06g06660
PMA-DOWN SCP-UP	60	LOC_Os02g03620
PMA-DOWN SCP-UP	60	LOC_Os07g08650
PMA-DOWN SCP-UP	60	LOC_Os03g46310
PMA-DOWN SCP-UP	60	LOC_Os01g55720
PMA-DOWN SCP-UP	60	LOC_Os04g55840
PMA-DOWN SCP-UP	60	LOC_Os01g13660
PMA-DOWN SCP-UP	60	LOC_Os07g27940
PMA-DOWN SCP-UP	60	LOC_Os01g56420
PMA-DOWN SCP-UP	60	LOC_Os11g05290
PMA-DOWN SCP-UP	60	LOC_Os09g32500
PMA-DOWN SCP-UP	60	LOC_Os02g32190
PMA-DOWN SCP-UP	60	LOC_Os01g17402
PMA-DOWN SCP-UP	60	LOC_Os05g10930
PMA-DOWN SCP-UP	60	LOC_Os01g42120
PMA-DOWN SCP-UP	60	LOC_Os08g44680
PMA-DOWN SCP-UP	60	LOC_Os03g46180
PMA-DOWN SCP-UP	60	LOC_Os01g34610
PMA-DOWN SCP-UP	60	LOC_Os01g13830
PMA-DOWN SCP-UP	60	LOC_Os04g01920
PMA-DOWN SCP-UP	60	LOC_Os04g39110
PMA-DOWN SCP-UP	60	LOC_Os01g12020
PMA-DOWN SCP-UP	60	LOC_Os06g10590
PMA-DOWN SCP-UP	60	LOC_Os08g37370
PMA-DOWN SCP-UP	60	LOC_Os02g47600
PMA-DOWN SCP-UP	60	LOC_Os01g15970
PMA-DOWN SCP-UP	60	LOC_Os06g12210
PMA-DOWN SCP-UP	60	LOC_Os05g45270
PMA-DOWN SCP-UP	60	LOC_Os12g29340
PMA-DOWN SCP-UP	60	LOC_Os07g31270
PMA-DOWN SCP-UP	60	LOC_Os04g34530
PMA-DOWN SCP-UP	60	LOC_Os08g06690
PMA-DOWN SCP-UP	60	LOC_Os04g46160
PMA-DOWN SCP-UP	60	LOC_Os06g47310
PMA-DOWN SCP-UP	60	LOC_Os02g30470
PMA-DOWN SCP-UP	60	LOC_Os07g33850
PMA-DOWN SCP-UP	60	LOC_Os08g06720
PMA-DOWN SCP-UP	60	LOC_Os03g56782
PMA-DOWN SCP-UP	60	LOC_Os03g58204
PMA-DOWN SCP-UP	60	LOC_Os07g38370
PMA-DOWN SCP-UP	60	LOC_Os02g06760
PMA-DOWN SCP-UP	60	LOC_Os10g42066
PMA-DOWN SCP-UP	60	LOC_Os03g37970
PMA-DOWN SCP-UP	60	LOC_Os02g44102
PMA-DOWN SCP-UP	60	LOC_Os01g49650
PMA-DOWN SCP-UP	60	LOC_Os03g51180
PMA-DOWN SCP-UP	60	LOC_Os07g42395
PMA-DOWN SCP-UP	60	LOC_Os07g05110
PMA-DOWN SCP-UP	60	LOC_Os04g30470
PMA-DOWN SCP-UP	60	LOC_Os03g48200
PMA-DOWN SCP-UP	60	LOC_Os03g24130
PMA-DOWN SCP-UP	60	LOC_Os05g35380
PMA-DOWN SCP-UP	60	LOC_Os10g32940
PMA-DOWN SCP-UP	60	LOC_Os06g14530
PMA-DOWN SCP-UP	60	LOC_Os07g43270
PMA-DOWN SCP-UP	60	LOC_Os04g44600
MA-DOWN SCP-UP	176	LOC_Os12g41640
MA-DOWN SCP-UP	176	LOC_Os01g14430
MA-DOWN SCP-UP	176	LOC_Os09g38730
MA-DOWN SCP-UP	176	LOC_Os03g63390
MA-DOWN SCP-UP	176	LOC_Os04g48370
MA-DOWN SCP-UP	176	LOC_Os11g05390
MA-DOWN SCP-UP	176	LOC_Os07g32660
MA-DOWN SCP-UP	176	LOC_Os03g57200
MA-DOWN SCP-UP	176	LOC_Os03g07400
MA-DOWN SCP-UP	176	LOC_Os01g01360
MA-DOWN SCP-UP	176	LOC_Os03g19610
MA-DOWN SCP-UP	176	LOC_Os10g10149
MA-DOWN SCP-UP	176	LOC_Os03g04120
MA-DOWN SCP-UP	176	LOC_Os01g51550
MA-DOWN SCP-UP	176	LOC_Os07g40830
MA-DOWN SCP-UP	176	LOC_Os06g14700
MA-DOWN SCP-UP	176	LOC_Os09g16010
MA-DOWN SCP-UP	176	LOC_Os02g38260
MA-DOWN SCP-UP	176	LOC_Os01g51260
MA-DOWN SCP-UP	176	LOC_Os10g27330
MA-DOWN SCP-UP	176	LOC_Os11g38810
MA-DOWN SCP-UP	176	LOC_Os12g36750
MA-DOWN SCP-UP	176	LOC_Os05g30250
MA-DOWN SCP-UP	176	LOC_Os03g21090
MA-DOWN SCP-UP	176	LOC_Os01g14670
MA-DOWN SCP-UP	176	LOC_Os08g06100
MA-DOWN SCP-UP	176	LOC_Os05g29920
MA-DOWN SCP-UP	176	LOC_Os02g09740
MA-DOWN SCP-UP	176	LOC_Os03g18480
MA-DOWN SCP-UP	176	LOC_Os01g63830
MA-DOWN SCP-UP	176	LOC_Os12g38910
MA-DOWN SCP-UP	176	LOC_Os06g40990
MA-DOWN SCP-UP	176	LOC_Os05g45490
MA-DOWN SCP-UP	176	LOC_Os01g14140
MA-DOWN SCP-UP	176	LOC_Os05g01290
MA-DOWN SCP-UP	176	LOC_Os03g15710
MA-DOWN SCP-UP	176	LOC_Os02g07410
MA-DOWN SCP-UP	176	LOC_Os09g32025
MA-DOWN SCP-UP	176	LOC_Os02g40440
MA-DOWN SCP-UP	176	LOC_Os09g34890
MA-DOWN SCP-UP	176	LOC_Os11g05530
MA-DOWN SCP-UP	176	LOC_Os07g25370
MA-DOWN SCP-UP	176	LOC_Os09g34930
MA-DOWN SCP-UP	176	LOC_Os03g05210
MA-DOWN SCP-UP	176	LOC_Os12g32610
MA-DOWN SCP-UP	176	LOC_Os07g37550
MA-DOWN SCP-UP	176	LOC_Os07g08360
MA-DOWN SCP-UP	176	LOC_Os01g63540
MA-DOWN SCP-UP	176	LOC_Os01g18320
MA-DOWN SCP-UP	176	LOC_Os03g18470
MA-DOWN SCP-UP	176	LOC_Os09g36440
MA-DOWN SCP-UP	176	LOC_Os02g55480
MA-DOWN SCP-UP	176	LOC_Os02g09050
MA-DOWN SCP-UP	176	LOC_Os05g41120
MA-DOWN SCP-UP	176	LOC_Os06g40770
MA-DOWN SCP-UP	176	LOC_Os02g44900
MA-DOWN SCP-UP	176	LOC_Os05g25860
MA-DOWN SCP-UP	176	LOC_Os02g51080
MA-DOWN SCP-UP	176	LOC_Os01g04710
MA-DOWN SCP-UP	176	LOC_Os04g37680
MA-DOWN SCP-UP	176	LOC_Os07g08390
MA-DOWN SCP-UP	176	LOC_Os01g59930
MA-DOWN SCP-UP	176	LOC_Os04g02640
MA-DOWN SCP-UP	176	LOC_Os10g05840
MA-DOWN SCP-UP	176	LOC_Os03g63450
MA-DOWN SCP-UP	176	LOC_Os06g05930
MA-DOWN SCP-UP	176	LOC_Os03g16090
MA-DOWN SCP-UP	176	LOC_Os01g71280
MA-DOWN SCP-UP	176	LOC_Os06g11135
MA-DOWN SCP-UP	176	LOC_Os06g41710
MA-DOWN SCP-UP	176	LOC_Os07g08400
MA-DOWN SCP-UP	176	LOC_Os03g07880
MA-DOWN SCP-UP	176	LOC_Os05g14260
MA-DOWN SCP-UP	176	LOC_Os12g05360
MA-DOWN SCP-UP	176	LOC_Os07g26940
MA-DOWN SCP-UP	176	LOC_Os06g40784
MA-DOWN SCP-UP	176	LOC_Os06g44660
MA-DOWN SCP-UP	176	LOC_Os08g27210
MA-DOWN SCP-UP	176	LOC_Os09g34190
MA-DOWN SCP-UP	176	LOC_Os07g40890
MA-DOWN SCP-UP	176	LOC_Os09g13930
MA-DOWN SCP-UP	176	LOC_Os03g19920
MA-DOWN SCP-UP	176	LOC_Os12g02030
MA-DOWN SCP-UP	176	LOC_Os05g06000
MA-DOWN SCP-UP	176	LOC_Os08g43490
MA-DOWN SCP-UP	176	LOC_Os03g01170
MA-DOWN SCP-UP	176	LOC_Os09g32020
MA-DOWN SCP-UP	176	LOC_Os06g15760
MA-DOWN SCP-UP	176	LOC_Os07g45060
MA-DOWN SCP-UP	176	LOC_Os04g42130
MA-DOWN SCP-UP	176	LOC_Os11g07922
MA-DOWN SCP-UP	176	LOC_Os05g35290
MA-DOWN SCP-UP	176	LOC_Os05g48790
MA-DOWN SCP-UP	176	LOC_Os06g47630
MA-DOWN SCP-UP	176	LOC_Os01g67390
MA-DOWN SCP-UP	176	LOC_Os03g42500
MA-DOWN SCP-UP	176	LOC_Os02g03270
MA-DOWN SCP-UP	176	LOC_Os10g17790
MA-DOWN SCP-UP	176	LOC_Os03g19220
MA-DOWN SCP-UP	176	LOC_Os06g47870
MA-DOWN SCP-UP	176	LOC_Os10g33350
MA-DOWN SCP-UP	176	LOC_Os09g33940
MA-DOWN SCP-UP	176	LOC_Os08g10010
MA-DOWN SCP-UP	176	LOC_Os04g01930
MA-DOWN SCP-UP	176	LOC_Os01g15490
MA-DOWN SCP-UP	176	LOC_Os03g57940
MA-DOWN SCP-UP	176	LOC_Os10g34480
MA-DOWN SCP-UP	176	LOC_Os01g42810
MA-DOWN SCP-UP	176	LOC_Os08g34410
MA-DOWN SCP-UP	176	LOC_Os02g43340
MA-DOWN SCP-UP	176	LOC_Os01g12190
MA-DOWN SCP-UP	176	LOC_Os01g51870
MA-DOWN SCP-UP	176	LOC_Os08g29510
MA-DOWN SCP-UP	176	LOC_Os03g03570
MA-DOWN SCP-UP	176	LOC_Os03g01260
MA-DOWN SCP-UP	176	LOC_Os03g17350
MA-DOWN SCP-UP	176	LOC_Os08g31030
MA-DOWN SCP-UP	176	LOC_Os01g04920
MA-DOWN SCP-UP	176	LOC_Os01g61940
MA-DOWN SCP-UP	176	LOC_Os02g56920
MA-DOWN SCP-UP	176	LOC_Os01g43320
MA-DOWN SCP-UP	176	LOC_Os08g03870
MA-DOWN SCP-UP	176	LOC_Os06g01850
MA-DOWN SCP-UP	176	LOC_Os03g51610
MA-DOWN SCP-UP	176	LOC_Os10g37400
MA-DOWN SCP-UP	176	LOC_Os09g36730
MA-DOWN SCP-UP	176	LOC_Os04g34480
MA-DOWN SCP-UP	176	LOC_Os03g57990
MA-DOWN SCP-UP	176	LOC_Os04g18650
MA-DOWN SCP-UP	176	LOC_Os05g28050
MA-DOWN SCP-UP	176	LOC_Os11g10750
MA-DOWN SCP-UP	176	LOC_Os07g40620
MA-DOWN SCP-UP	176	LOC_Os01g50750
MA-DOWN SCP-UP	176	LOC_Os02g45710
MA-DOWN SCP-UP	176	LOC_Os02g17920
MA-DOWN SCP-UP	176	LOC_Os10g05860
MA-DOWN SCP-UP	176	LOC_Os01g65630
MA-DOWN SCP-UP	176	LOC_Os10g30070
MA-DOWN SCP-UP	176	LOC_Os01g12560
MA-DOWN SCP-UP	176	LOC_Os02g10850
MA-DOWN SCP-UP	176	LOC_Os03g19452
MA-DOWN SCP-UP	176	LOC_Os11g31090
MA-DOWN SCP-UP	176	LOC_Os12g04500
MA-DOWN SCP-UP	176	LOC_Os12g33194
MA-DOWN SCP-UP	176	LOC_Os01g72350
MA-DOWN SCP-UP	176	LOC_Os03g26920
MA-DOWN SCP-UP	176	LOC_Os03g04770
MA-DOWN SCP-UP	176	LOC_Os01g03100
MA-DOWN SCP-UP	176	LOC_Os05g41610
MA-DOWN SCP-UP	176	LOC_Os03g28170
MA-DOWN SCP-UP	176	LOC_Os09g28730
MA-DOWN SCP-UP	176	LOC_Os11g47840
MA-DOWN SCP-UP	176	LOC_Os11g10130
MA-DOWN SCP-UP	176	LOC_Os07g41650
MA-DOWN SCP-UP	176	LOC_Os10g28060
MA-DOWN SCP-UP	176	LOC_Os01g19450
MA-DOWN SCP-UP	176	LOC_Os01g70600
MA-DOWN SCP-UP	176	LOC_Os09g34320
MA-DOWN SCP-UP	176	LOC_Os03g21700
MA-DOWN SCP-UP	176	LOC_Os05g06710
MA-DOWN SCP-UP	176	LOC_Os03g27230
MA-DOWN SCP-UP	176	LOC_Os02g25620
MA-DOWN SCP-UP	176	LOC_Os09g28720
MA-DOWN SCP-UP	176	LOC_Os01g72970
MA-DOWN SCP-UP	176	LOC_Os07g38890
MA-DOWN SCP-UP	176	LOC_Os03g13070
MA-DOWN SCP-UP	176	LOC_Os04g58200
MA-DOWN SCP-UP	176	LOC_Os06g23360
MA-DOWN SCP-UP	176	LOC_Os02g29250
MA-DOWN SCP-UP	176	LOC_Os05g32230
MA-DOWN SCP-UP	176	LOC_Os08g05620
MA-DOWN SCP-UP	176	LOC_Os03g55570
MA-DOWN SCP-UP	176	LOC_Os02g16610
MA-DOWN SCP-UP	176	LOC_Os08g14440
MA-DOWN SCP-UP	176	LOC_Os03g60880
MA-DOWN SCP-UP	176	LOC_Os01g40170
MA-DOWN PMA-DOWN	25	LOC_Os02g39360
MA-DOWN PMA-DOWN	25	LOC_Os03g33090
MA-DOWN PMA-DOWN	25	LOC_Os12g02300
MA-DOWN PMA-DOWN	25	LOC_Os08g10020
MA-DOWN PMA-DOWN	25	LOC_Os04g31610
MA-DOWN PMA-DOWN	25	LOC_Os08g06110
MA-DOWN PMA-DOWN	25	LOC_Os04g48880
MA-DOWN PMA-DOWN	25	LOC_Os09g30320
MA-DOWN PMA-DOWN	25	LOC_Os07g48570
MA-DOWN PMA-DOWN	25	LOC_Os05g43800
MA-DOWN PMA-DOWN	25	LOC_Os03g19380
MA-DOWN PMA-DOWN	25	LOC_Os09g32992
MA-DOWN PMA-DOWN	25	LOC_Os05g15510
MA-DOWN PMA-DOWN	25	LOC_Os03g64340
MA-DOWN PMA-DOWN	25	LOC_Os01g09830
MA-DOWN PMA-DOWN	25	LOC_Os06g46950
MA-DOWN PMA-DOWN	25	LOC_Os02g49680
MA-DOWN PMA-DOWN	25	LOC_Os04g57200
MA-DOWN PMA-DOWN	25	LOC_Os07g40000
MA-DOWN PMA-DOWN	25	LOC_Os12g08770
MA-DOWN PMA-DOWN	25	LOC_Os07g18750
MA-DOWN PMA-DOWN	25	LOC_Os02g33680
MA-DOWN PMA-DOWN	25	LOC_Os03g39610
MA-DOWN PMA-DOWN	25	LOC_Os03g59380
MA-DOWN PMA-DOWN	25	LOC_Os09g24590
PMA-DOWN SCP-DOWN	23	LOC_Os02g30760
PMA-DOWN SCP-DOWN	23	LOC_Os09g25460
PMA-DOWN SCP-DOWN	23	LOC_Os09g25060
PMA-DOWN SCP-DOWN	23	LOC_Os03g18120
PMA-DOWN SCP-DOWN	23	LOC_Os01g73300
PMA-DOWN SCP-DOWN	23	LOC_Os02g57760
PMA-DOWN SCP-DOWN	23	LOC_Os06g44160
PMA-DOWN SCP-DOWN	23	LOC_Os07g49114
PMA-DOWN SCP-DOWN	23	LOC_Os08g02120
PMA-DOWN SCP-DOWN	23	LOC_Os12g05480
PMA-DOWN SCP-DOWN	23	LOC_Os09g06770
PMA-DOWN SCP-DOWN	23	LOC_Os04g55250
PMA-DOWN SCP-DOWN	23	LOC_Os12g12580
PMA-DOWN SCP-DOWN	23	LOC_Os10g36703
PMA-DOWN SCP-DOWN	23	LOC_Os10g01844
PMA-DOWN SCP-DOWN	23	LOC_Os10g06690
PMA-DOWN SCP-DOWN	23	LOC_Os01g47760
PMA-DOWN SCP-DOWN	23	LOC_Os05g40630
PMA-DOWN SCP-DOWN	23	LOC_Os04g53680
PMA-DOWN SCP-DOWN	23	LOC_Os01g69870
PMA-DOWN SCP-DOWN	23	LOC_Os04g52670
PMA-DOWN SCP-DOWN	23	LOC_Os08g43290
PMA-DOWN SCP-DOWN	23	LOC_Os04g44790
MA-DOWN SCP-DOWN	25	LOC_Os01g05840
MA-DOWN SCP-DOWN	25	LOC_Os09g22530
MA-DOWN SCP-DOWN	25	LOC_Os07g01310
MA-DOWN SCP-DOWN	25	LOC_Os05g49900
MA-DOWN SCP-DOWN	25	LOC_Os05g14070
MA-DOWN SCP-DOWN	25	LOC_Os01g26000
MA-DOWN SCP-DOWN	25	LOC_Os04g32200
MA-DOWN SCP-DOWN	25	LOC_Os04g45960
MA-DOWN SCP-DOWN	25	LOC_Os01g41140
MA-DOWN SCP-DOWN	25	LOC_Os08g41730
MA-DOWN SCP-DOWN	25	LOC_Os03g48060
MA-DOWN SCP-DOWN	25	LOC_Os02g07110
MA-DOWN SCP-DOWN	25	LOC_Os02g54690
MA-DOWN SCP-DOWN	25	LOC_Os01g65660
MA-DOWN SCP-DOWN	25	LOC_Os05g35400
MA-DOWN SCP-DOWN	25	LOC_Os01g43140
MA-DOWN SCP-DOWN	25	LOC_Os06g10750
MA-DOWN SCP-DOWN	25	LOC_Os03g55960
MA-DOWN SCP-DOWN	25	LOC_Os09g11460
MA-DOWN SCP-DOWN	25	LOC_Os04g42550
MA-DOWN SCP-DOWN	25	LOC_Os08g09770
MA-DOWN SCP-DOWN	25	LOC_Os08g01610
MA-DOWN SCP-DOWN	25	LOC_Os02g53440
MA-DOWN SCP-DOWN	25	LOC_Os10g42620
MA-DOWN SCP-DOWN	25	LOC_Os03g14190
PMA-UP	990	LOC_Os06g51450
PMA-UP	990	LOC_Os03g54084
PMA-UP	990	LOC_Os05g07050
PMA-UP	990	LOC_Os08g19110
PMA-UP	990	LOC_Os02g03690
PMA-UP	990	LOC_Os09g27670
PMA-UP	990	LOC_Os02g26700
PMA-UP	990	LOC_Os06g33320
PMA-UP	990	LOC_Os11g28270
PMA-UP	990	LOC_Os06g09850
PMA-UP	990	LOC_Os03g26650
PMA-UP	990	LOC_Os09g29660
PMA-UP	990	LOC_Os11g08200
PMA-UP	990	LOC_Os02g48630
PMA-UP	990	LOC_Os03g56420
PMA-UP	990	LOC_Os11g10060
PMA-UP	990	LOC_Os04g37790
PMA-UP	990	LOC_Os01g02920
PMA-UP	990	LOC_Os07g27760
PMA-UP	990	LOC_Os11g05940
PMA-UP	990	LOC_Os07g36465
PMA-UP	990	LOC_Os07g45070
PMA-UP	990	LOC_Os12g01922
PMA-UP	990	LOC_Os03g52090
PMA-UP	990	LOC_Os11g10160
PMA-UP	990	LOC_Os12g26270
PMA-UP	990	LOC_Os08g34580
PMA-UP	990	LOC_Os04g40520
PMA-UP	990	LOC_Os03g27970
PMA-UP	990	LOC_Os11g07850
PMA-UP	990	LOC_Os01g56930
PMA-UP	990	LOC_Os05g44800
PMA-UP	990	LOC_Os09g31031
PMA-UP	990	LOC_Os09g38104
PMA-UP	990	LOC_Os03g14860
PMA-UP	990	LOC_Os04g33500
PMA-UP	990	LOC_Os12g44390
PMA-UP	990	LOC_Os01g33420
PMA-UP	990	LOC_Os03g09900
PMA-UP	990	LOC_Os01g58550
PMA-UP	990	LOC_Os02g58560
PMA-UP	990	LOC_Os01g10504
PMA-UP	990	LOC_Os04g41140
PMA-UP	990	LOC_Os04g26841
PMA-UP	990	LOC_Os01g03950
PMA-UP	990	LOC_Os11g40080
PMA-UP	990	LOC_Os02g46370
PMA-UP	990	LOC_Os12g30510
PMA-UP	990	LOC_Os09g36270
PMA-UP	990	LOC_Os05g27520
PMA-UP	990	LOC_Os02g24134
PMA-UP	990	LOC_Os11g35060
PMA-UP	990	LOC_Os08g24400
PMA-UP	990	LOC_Os02g55440
PMA-UP	990	LOC_Os07g25680
PMA-UP	990	LOC_Os04g31070
PMA-UP	990	LOC_Os01g42260
PMA-UP	990	LOC_Os05g01910
PMA-UP	990	LOC_Os02g58490
PMA-UP	990	LOC_Os01g55650
PMA-UP	990	LOC_Os05g06280
PMA-UP	990	LOC_Os03g60240
PMA-UP	990	LOC_Os01g15830
PMA-UP	990	LOC_Os03g17180
PMA-UP	990	LOC_Os01g49026
PMA-UP	990	LOC_Os03g03150
PMA-UP	990	LOC_Os01g47430
PMA-UP	990	LOC_Os01g72320
PMA-UP	990	LOC_Os12g42600
PMA-UP	990	LOC_Os02g29150
PMA-UP	990	LOC_Os02g25060
PMA-UP	990	LOC_Os05g45120
PMA-UP	990	LOC_Os03g09080
PMA-UP	990	ChrSy.fgenesh.mRNA.72
PMA-UP	990	LOC_Os01g51632
PMA-UP	990	LOC_Os10g32300
PMA-UP	990	LOC_Os07g29440
PMA-UP	990	LOC_Os05g32350
PMA-UP	990	LOC_Os07g10520
PMA-UP	990	LOC_Os09g27830
PMA-UP	990	LOC_Os09g32095
PMA-UP	990	LOC_Os11g09940
PMA-UP	990	LOC_Os11g12790
PMA-UP	990	LOC_Os02g50970
PMA-UP	990	LOC_Os02g08014
PMA-UP	990	LOC_Os07g37790
PMA-UP	990	LOC_Os03g38534
PMA-UP	990	LOC_Os06g01170
PMA-UP	990	LOC_Os01g43290
PMA-UP	990	LOC_Os02g20410
PMA-UP	990	LOC_Os10g29159
PMA-UP	990	LOC_Os06g42860
PMA-UP	990	LOC_Os01g62780
PMA-UP	990	LOC_Os01g47930
PMA-UP	990	LOC_Os11g30430
PMA-UP	990	LOC_Os06g30310
PMA-UP	990	LOC_Os03g14260
PMA-UP	990	LOC_Os01g44230
PMA-UP	990	LOC_Os01g64630
PMA-UP	990	LOC_Os01g32710
PMA-UP	990	LOC_Os05g25000
PMA-UP	990	LOC_Os03g19340
PMA-UP	990	LOC_Os03g48300
PMA-UP	990	LOC_Os03g17310
PMA-UP	990	LOC_Os03g10570
PMA-UP	990	LOC_Os12g14440
PMA-UP	990	LOC_Os12g35560
PMA-UP	990	LOC_Os02g25840
PMA-UP	990	LOC_Os04g42470
PMA-UP	990	LOC_Os06g35030
PMA-UP	990	LOC_Os03g29960
PMA-UP	990	LOC_Os11g47809
PMA-UP	990	LOC_Os01g39134
PMA-UP	990	LOC_Os03g06950
PMA-UP	990	LOC_Os01g08750
PMA-UP	990	LOC_Os08g30810
PMA-UP	990	LOC_Os02g15980
PMA-UP	990	LOC_Os12g26530
PMA-UP	990	LOC_Os11g13990
PMA-UP	990	LOC_Os09g36420
PMA-UP	990	LOC_Os03g32499
PMA-UP	990	LOC_Os06g32590
PMA-UP	990	LOC_Os11g08080
PMA-UP	990	LOC_Os05g37350
PMA-UP	990	LOC_Os03g16730
PMA-UP	990	LOC_Os07g31500
PMA-UP	990	LOC_Os11g39540
PMA-UP	990	LOC_Os09g21510
PMA-UP	990	LOC_Os03g21000
PMA-UP	990	LOC_Os03g60170
PMA-UP	990	LOC_Os01g18670
PMA-UP	990	LOC_Os11g44030
PMA-UP	990	LOC_Os12g19260
PMA-UP	990	LOC_Os06g30390
PMA-UP	990	LOC_Os09g31450
PMA-UP	990	LOC_Os05g23600
PMA-UP	990	LOC_Os03g21270
PMA-UP	990	LOC_Os03g08440
PMA-UP	990	LOC_Os09g36550
PMA-UP	990	LOC_Os01g08430
PMA-UP	990	LOC_Os09g36370
PMA-UP	990	LOC_Os05g31056
PMA-UP	990	LOC_Os11g38850
PMA-UP	990	LOC_Os08g04190
PMA-UP	990	LOC_Os09g09600
PMA-UP	990	LOC_Os01g43150
PMA-UP	990	LOC_Os03g62388
PMA-UP	990	LOC_Os07g25022
PMA-UP	990	LOC_Os02g30620
PMA-UP	990	LOC_Os02g56880
PMA-UP	990	LOC_Os03g60090
PMA-UP	990	LOC_Os04g50204
PMA-UP	990	LOC_Os03g11580
PMA-UP	990	LOC_Os01g63790
PMA-UP	990	LOC_Os06g03970
PMA-UP	990	LOC_Os09g17840
PMA-UP	990	LOC_Os06g24594
PMA-UP	990	LOC_Os01g73740
PMA-UP	990	LOC_Os03g25530
PMA-UP	990	LOC_Os09g02260
PMA-UP	990	LOC_Os06g11500
PMA-UP	990	LOC_Os03g09260
PMA-UP	990	LOC_Os02g02240
PMA-UP	990	LOC_Os05g39610
PMA-UP	990	LOC_Os06g48330
PMA-UP	990	LOC_Os02g15960
PMA-UP	990	LOC_Os11g12330
PMA-UP	990	LOC_Os11g10880
PMA-UP	990	LOC_Os11g43800
PMA-UP	990	LOC_Os11g45400
PMA-UP	990	LOC_Os02g58090
PMA-UP	990	LOC_Os05g32850
PMA-UP	990	LOC_Os11g33000
PMA-UP	990	LOC_Os12g36850
PMA-UP	990	LOC_Os07g47530
PMA-UP	990	LOC_Os11g41330
PMA-UP	990	LOC_Os06g51029
PMA-UP	990	LOC_Os03g59340
PMA-UP	990	LOC_Os12g26875
PMA-UP	990	LOC_Os03g10430
PMA-UP	990	LOC_Os02g38480
PMA-UP	990	LOC_Os05g34650
PMA-UP	990	LOC_Os04g41530
PMA-UP	990	LOC_Os03g18729
PMA-UP	990	LOC_Os06g44780
PMA-UP	990	LOC_Os01g05680
PMA-UP	990	LOC_Os05g42436
PMA-UP	990	LOC_Os03g59160
PMA-UP	990	LOC_Os11g31500
PMA-UP	990	LOC_Os02g10900
PMA-UP	990	LOC_Os12g01160
PMA-UP	990	LOC_Os03g05680
PMA-UP	990	LOC_Os02g10490
PMA-UP	990	LOC_Os05g46200
PMA-UP	990	LOC_Os03g63660
PMA-UP	990	LOC_Os03g50810
PMA-UP	990	LOC_Os04g37660
PMA-UP	990	LOC_Os07g29560
PMA-UP	990	LOC_Os09g17830
PMA-UP	990	LOC_Os07g09580
PMA-UP	990	LOC_Os03g50350
PMA-UP	990	LOC_Os08g38310
PMA-UP	990	LOC_Os01g08880
PMA-UP	990	LOC_Os01g39380
PMA-UP	990	LOC_Os06g08730
PMA-UP	990	LOC_Os01g05470
PMA-UP	990	LOC_Os04g33460
PMA-UP	990	LOC_Os03g27390
PMA-UP	990	LOC_Os02g26470
PMA-UP	990	LOC_Os01g51634
PMA-UP	990	LOC_Os03g30530
PMA-UP	990	LOC_Os04g42700
PMA-UP	990	LOC_Os08g05890
PMA-UP	990	LOC_Os02g04490
PMA-UP	990	LOC_Os07g04430
PMA-UP	990	LOC_Os06g43790
PMA-UP	990	LOC_Os09g07360
PMA-UP	990	LOC_Os10g39840
PMA-UP	990	LOC_Os04g34930
PMA-UP	990	LOC_Os04g35700
PMA-UP	990	LOC_Os02g16544
PMA-UP	990	LOC_Os07g46450
PMA-UP	990	LOC_Os03g22380
PMA-UP	990	LOC_Os12g37720
PMA-UP	990	LOC_Os02g08360
PMA-UP	990	LOC_Os07g05630
PMA-UP	990	LOC_Os12g13660
PMA-UP	990	LOC_Os12g06810
PMA-UP	990	LOC_Os02g54820
PMA-UP	990	LOC_Os01g09570
PMA-UP	990	LOC_Os05g04850
PMA-UP	990	LOC_Os06g50580
PMA-UP	990	LOC_Os03g44670
PMA-UP	990	LOC_Os09g39790
PMA-UP	990	LOC_Os04g08740
PMA-UP	990	LOC_Os10g26560
PMA-UP	990	LOC_Os06g06760
PMA-UP	990	LOC_Os02g05780
PMA-UP	990	LOC_Os11g08190
PMA-UP	990	LOC_Os01g34350
PMA-UP	990	LOC_Os08g21561
PMA-UP	990	LOC_Os02g56565
PMA-UP	990	LOC_Os05g28150
PMA-UP	990	LOC_Os11g10940
PMA-UP	990	LOC_Os03g18000
PMA-UP	990	LOC_Os07g10890
PMA-UP	990	LOC_Os01g07590
PMA-UP	990	LOC_Os06g21390
PMA-UP	990	LOC_Os10g04280
PMA-UP	990	LOC_Os09g17760
PMA-UP	990	LOC_Os09g32190
PMA-UP	990	LOC_Os06g10890
PMA-UP	990	LOC_Os02g48800
PMA-UP	990	LOC_Os01g62120
PMA-UP	990	LOC_Os03g17840
PMA-UP	990	LOC_Os03g08230
PMA-UP	990	LOC_Os02g05340
PMA-UP	990	LOC_Os11g29200
PMA-UP	990	LOC_Os07g34750
PMA-UP	990	LOC_Os04g49920
PMA-UP	990	LOC_Os09g32090
PMA-UP	990	LOC_Os07g12240
PMA-UP	990	LOC_Os05g26990
PMA-UP	990	LOC_Os06g38190
PMA-UP	990	LOC_Os11g01360
PMA-UP	990	LOC_Os02g04050
PMA-UP	990	LOC_Os08g25890
PMA-UP	990	LOC_Os08g23140
PMA-UP	990	LOC_Os04g58720
PMA-UP	990	LOC_Os05g13780
PMA-UP	990	LOC_Os05g51480
PMA-UP	990	LOC_Os01g22900
PMA-UP	990	LOC_Os03g53630
PMA-UP	990	LOC_Os12g16280
PMA-UP	990	LOC_Os01g39120
PMA-UP	990	LOC_Os02g49992
PMA-UP	990	LOC_Os12g03080
PMA-UP	990	LOC_Os08g19260
PMA-UP	990	LOC_Os08g14330
PMA-UP	990	LOC_Os01g24950
PMA-UP	990	LOC_Os10g42196
PMA-UP	990	LOC_Os11g25030
PMA-UP	990	LOC_Os06g10520
PMA-UP	990	LOC_Os03g53920
PMA-UP	990	LOC_Os11g31470
PMA-UP	990	LOC_Os12g04980
PMA-UP	990	LOC_Os04g53195
PMA-UP	990	LOC_Os11g32260
PMA-UP	990	LOC_Os03g46710
PMA-UP	990	LOC_Os08g06560
PMA-UP	990	LOC_Os07g40520
PMA-UP	990	LOC_Os04g54410
PMA-UP	990	LOC_Os07g30774
PMA-UP	990	LOC_Os01g69980
PMA-UP	990	LOC_Os05g33920
PMA-UP	990	LOC_Os01g69900
PMA-UP	990	LOC_Os04g32460
PMA-UP	990	LOC_Os02g34060
PMA-UP	990	LOC_Os02g57400
PMA-UP	990	LOC_Os02g18820
PMA-UP	990	LOC_Os09g22410
PMA-UP	990	LOC_Os03g54900
PMA-UP	990	LOC_Os01g57370
PMA-UP	990	LOC_Os10g33770
PMA-UP	990	LOC_Os06g10600
PMA-UP	990	LOC_Os06g14406
PMA-UP	990	LOC_Os04g57920
PMA-UP	990	LOC_Os01g69250
PMA-UP	990	LOC_Os10g42439
PMA-UP	990	LOC_Os10g41560
PMA-UP	990	LOC_Os07g49140
PMA-UP	990	LOC_Os02g41650
PMA-UP	990	LOC_Os07g48950
PMA-UP	990	LOC_Os01g69990
PMA-UP	990	LOC_Os12g37350
PMA-UP	990	LOC_Os08g34950
PMA-UP	990	LOC_Os09g13630
PMA-UP	990	LOC_Os11g41890
PMA-UP	990	LOC_Os02g04840
PMA-UP	990	LOC_Os05g04180
PMA-UP	990	LOC_Os03g45120
PMA-UP	990	LOC_Os01g09000
PMA-UP	990	LOC_Os12g20150
PMA-UP	990	LOC_Os02g56600
PMA-UP	990	LOC_Os07g46180
PMA-UP	990	LOC_Os03g62090
PMA-UP	990	LOC_Os06g11600
PMA-UP	990	LOC_Os07g39660
PMA-UP	990	LOC_Os03g11460
PMA-UP	990	LOC_Os03g16920
PMA-UP	990	LOC_Os05g14160
PMA-UP	990	LOC_Os07g41080
PMA-UP	990	LOC_Os10g04800
PMA-UP	990	LOC_Os12g42390
PMA-UP	990	LOC_Os08g19270
PMA-UP	990	LOC_Os05g10770
PMA-UP	990	LOC_Os10g41030
PMA-UP	990	LOC_Os05g48870
PMA-UP	990	LOC_Os02g50845
PMA-UP	990	LOC_Os01g08560
PMA-UP	990	LOC_Os02g03890
PMA-UP	990	LOC_Os05g39380
PMA-UP	990	LOC_Os01g22030
PMA-UP	990	LOC_Os01g07100
PMA-UP	990	LOC_Os03g01210
PMA-UP	990	LOC_Os03g24900
PMA-UP	990	LOC_Os07g31260
PMA-UP	990	LOC_Os07g42420
PMA-UP	990	LOC_Os04g32650
PMA-UP	990	LOC_Os02g38980
PMA-UP	990	LOC_Os12g05040
PMA-UP	990	LOC_Os04g46894
PMA-UP	990	LOC_Os03g52794
PMA-UP	990	LOC_Os02g14780
PMA-UP	990	LOC_Os12g31090
PMA-UP	990	ChrUn.fgenesh.mRNA.83
PMA-UP	990	LOC_Os11g14950
PMA-UP	990	LOC_Os01g68870
PMA-UP	990	LOC_Os02g32660
PMA-UP	990	LOC_Os03g25600
PMA-UP	990	LOC_Os04g23210
PMA-UP	990	LOC_Os02g08018
PMA-UP	990	LOC_Os03g61690
PMA-UP	990	LOC_Os12g16680
PMA-UP	990	LOC_Os09g24260
PMA-UP	990	LOC_Os06g26340
PMA-UP	990	LOC_Os04g52030
PMA-UP	990	LOC_Os10g21196
PMA-UP	990	LOC_Os06g50940
PMA-UP	990	LOC_Os01g68610
PMA-UP	990	LOC_Os04g46310
PMA-UP	990	LOC_Os01g73644
PMA-UP	990	LOC_Os02g25870
PMA-UP	990	LOC_Os11g33330
PMA-UP	990	LOC_Os05g06450
PMA-UP	990	LOC_Os02g05880
PMA-UP	990	LOC_Os03g50320
PMA-UP	990	LOC_Os01g56910
PMA-UP	990	LOC_Os02g07720
PMA-UP	990	LOC_Os06g06050
PMA-UP	990	LOC_Os02g56320
PMA-UP	990	LOC_Os02g06588
PMA-UP	990	LOC_Os07g45550
PMA-UP	990	LOC_Os02g03590
PMA-UP	990	LOC_Os05g39310
PMA-UP	990	LOC_Os03g18440
PMA-UP	990	LOC_Os10g26859
PMA-UP	990	LOC_Os09g36180
PMA-UP	990	LOC_Os02g43912
PMA-UP	990	LOC_Os08g08760
PMA-UP	990	LOC_Os06g46650
PMA-UP	990	LOC_Os06g18830
PMA-UP	990	LOC_Os10g32850
PMA-UP	990	LOC_Os11g07860
PMA-UP	990	LOC_Os02g50799
PMA-UP	990	LOC_Os02g29190
PMA-UP	990	LOC_Os04g02470
PMA-UP	990	LOC_Os10g10244
PMA-UP	990	LOC_Os01g43350
PMA-UP	990	LOC_Os06g16410
PMA-UP	990	LOC_Os03g54820
PMA-UP	990	LOC_Os05g48020
PMA-UP	990	LOC_Os01g11900
PMA-UP	990	LOC_Os02g20380
PMA-UP	990	LOC_Os10g22430
PMA-UP	990	LOC_Os03g39020
PMA-UP	990	LOC_Os12g40550
PMA-UP	990	LOC_Os08g08205
PMA-UP	990	LOC_Os01g59070
PMA-UP	990	LOC_Os10g05730
PMA-UP	990	LOC_Os04g57300
PMA-UP	990	LOC_Os03g28960
PMA-UP	990	LOC_Os08g17500
PMA-UP	990	LOC_Os01g64020
PMA-UP	990	LOC_Os07g37560
PMA-UP	990	LOC_Os02g40110
PMA-UP	990	LOC_Os05g06790
PMA-UP	990	LOC_Os09g21780
PMA-UP	990	LOC_Os02g39840
PMA-UP	990	LOC_Os03g11970
PMA-UP	990	LOC_Os01g59440
PMA-UP	990	LOC_Os09g20930
PMA-UP	990	LOC_Os04g16722
PMA-UP	990	LOC_Os11g36620
PMA-UP	990	LOC_Os03g11890
PMA-UP	990	LOC_Os07g33050
PMA-UP	990	LOC_Os02g51180
PMA-UP	990	LOC_Os07g37750
PMA-UP	990	LOC_Os02g39810
PMA-UP	990	LOC_Os09g40000
PMA-UP	990	LOC_Os07g46846
PMA-UP	990	LOC_Os04g33080
PMA-UP	990	LOC_Os07g47620
PMA-UP	990	LOC_Os12g32450
PMA-UP	990	LOC_Os07g23930
PMA-UP	990	LOC_Os04g11195
PMA-UP	990	LOC_Os12g31320
PMA-UP	990	LOC_Os04g57600
PMA-UP	990	LOC_Os04g30920
PMA-UP	990	LOC_Os02g36974
PMA-UP	990	LOC_Os01g43630
PMA-UP	990	LOC_Os03g52390
PMA-UP	990	LOC_Os10g35010
PMA-UP	990	LOC_Os09g29404
PMA-UP	990	LOC_Os09g27210
PMA-UP	990	LOC_Os10g29630
PMA-UP	990	LOC_Os05g14150
PMA-UP	990	LOC_Os01g69210
PMA-UP	990	LOC_Os02g11820
PMA-UP	990	LOC_Os01g62670
PMA-UP	990	LOC_Os09g04800
PMA-UP	990	LOC_Os06g43120
PMA-UP	990	LOC_Os08g29150
PMA-UP	990	LOC_Os02g20970
PMA-UP	990	LOC_Os02g53330
PMA-UP	990	LOC_Os01g37837
PMA-UP	990	LOC_Os09g13740
PMA-UP	990	LOC_Os03g17880
PMA-UP	990	LOC_Os02g29890
PMA-UP	990	LOC_Os04g45930
PMA-UP	990	LOC_Os03g10120
PMA-UP	990	LOC_Os03g17000
PMA-UP	990	LOC_Os11g21990
PMA-UP	990	LOC_Os12g37260
PMA-UP	990	LOC_Os04g42095
PMA-UP	990	LOC_Os01g10940
PMA-UP	990	LOC_Os11g08180
PMA-UP	990	LOC_Os02g37350
PMA-UP	990	LOC_Os03g61930
PMA-UP	990	LOC_Os11g37970
PMA-UP	990	LOC_Os10g41240
PMA-UP	990	LOC_Os04g58130
PMA-UP	990	LOC_Os07g06420
PMA-UP	990	LOC_Os12g08025
PMA-UP	990	LOC_Os06g11490
PMA-UP	990	LOC_Os09g02650
PMA-UP	990	LOC_Os02g01700
PMA-UP	990	ChrSy.fgenesh.mRNA.7
PMA-UP	990	LOC_Os10g28610
PMA-UP	990	LOC_Os10g32880
PMA-UP	990	LOC_Os09g07300
PMA-UP	990	LOC_Os05g11770
PMA-UP	990	LOC_Os06g42480
PMA-UP	990	LOC_Os02g05790
PMA-UP	990	LOC_Os01g50990
PMA-UP	990	LOC_Os06g16630
PMA-UP	990	LOC_Os09g28940
PMA-UP	990	LOC_Os02g42200
PMA-UP	990	LOC_Os06g02555
PMA-UP	990	LOC_Os07g46310
PMA-UP	990	LOC_Os11g01780
PMA-UP	990	LOC_Os11g01380
PMA-UP	990	LOC_Os02g21190
PMA-UP	990	LOC_Os05g03550
PMA-UP	990	LOC_Os11g10890
PMA-UP	990	LOC_Os02g56910
PMA-UP	990	LOC_Os07g08320
PMA-UP	990	LOC_Os03g52180
PMA-UP	990	LOC_Os01g33784
PMA-UP	990	LOC_Os01g17180
PMA-UP	990	LOC_Os01g65330
PMA-UP	990	LOC_Os07g08190
PMA-UP	990	LOC_Os04g28010
PMA-UP	990	LOC_Os01g06540
PMA-UP	990	LOC_Os06g47850
PMA-UP	990	LOC_Os08g44420
PMA-UP	990	LOC_Os02g22590
PMA-UP	990	LOC_Os05g23880
PMA-UP	990	LOC_Os02g39970
PMA-UP	990	LOC_Os05g06050
PMA-UP	990	LOC_Os02g22820
PMA-UP	990	LOC_Os04g43760
PMA-UP	990	LOC_Os01g67740
PMA-UP	990	LOC_Os03g59264
PMA-UP	990	LOC_Os08g32340
PMA-UP	990	LOC_Os03g24890
PMA-UP	990	LOC_Os11g10070
PMA-UP	990	LOC_Os05g48860
PMA-UP	990	LOC_Os05g50370
PMA-UP	990	LOC_Os12g41460
PMA-UP	990	LOC_Os09g17049
PMA-UP	990	LOC_Os05g01020
PMA-UP	990	LOC_Os03g41100
PMA-UP	990	LOC_Os05g13650
PMA-UP	990	LOC_Os04g43770
PMA-UP	990	LOC_Os11g25330
PMA-UP	990	LOC_Os01g44220
PMA-UP	990	LOC_Os09g04890
PMA-UP	990	LOC_Os05g38750
PMA-UP	990	LOC_Os05g49830
PMA-UP	990	LOC_Os10g12450
PMA-UP	990	LOC_Os12g44170
PMA-UP	990	LOC_Os03g02150
PMA-UP	990	LOC_Os02g58554
PMA-UP	990	LOC_Os01g11990
PMA-UP	990	LOC_Os12g38460
PMA-UP	990	LOC_Os01g19320
PMA-UP	990	LOC_Os08g43090
PMA-UP	990	LOC_Os04g44700
PMA-UP	990	LOC_Os04g54440
PMA-UP	990	LOC_Os03g52690
PMA-UP	990	LOC_Os02g45250
PMA-UP	990	LOC_Os02g02560
PMA-UP	990	LOC_Os11g01872
PMA-UP	990	LOC_Os01g01010
PMA-UP	990	LOC_Os08g40830
PMA-UP	990	LOC_Os03g33570
PMA-UP	990	LOC_Os07g10390
PMA-UP	990	LOC_Os02g52934
PMA-UP	990	LOC_Os12g06890
PMA-UP	990	LOC_Os04g55270
PMA-UP	990	LOC_Os05g11980
PMA-UP	990	LOC_Os01g72940
PMA-UP	990	LOC_Os04g51960
PMA-UP	990	LOC_Os01g41190
PMA-UP	990	LOC_Os11g18770
PMA-UP	990	LOC_Os02g01280
PMA-UP	990	LOC_Os03g40380
PMA-UP	990	LOC_Os11g02860
PMA-UP	990	LOC_Os05g43170
PMA-UP	990	LOC_Os10g42800
PMA-UP	990	LOC_Os02g47890
PMA-UP	990	LOC_Os06g30901
PMA-UP	990	LOC_Os07g42380
PMA-UP	990	LOC_Os01g23740
PMA-UP	990	LOC_Os07g38160
PMA-UP	990	LOC_Os03g62230
PMA-UP	990	LOC_Os05g11260
PMA-UP	990	LOC_Os06g09688
PMA-UP	990	LOC_Os03g54750
PMA-UP	990	LOC_Os02g34530
PMA-UP	990	LOC_Os10g41120
PMA-UP	990	LOC_Os01g64262
PMA-UP	990	LOC_Os01g22954
PMA-UP	990	LOC_Os07g32230
PMA-UP	990	LOC_Os07g22390
PMA-UP	990	LOC_Os02g04660
PMA-UP	990	LOC_Os10g22780
PMA-UP	990	LOC_Os02g12810
PMA-UP	990	LOC_Os01g37560
PMA-UP	990	LOC_Os05g32990
PMA-UP	990	LOC_Os02g38680
PMA-UP	990	LOC_Os03g52830
PMA-UP	990	LOC_Os03g64320
PMA-UP	990	LOC_Os05g33390
PMA-UP	990	LOC_Os03g45150
PMA-UP	990	LOC_Os09g22500
PMA-UP	990	LOC_Os09g36260
PMA-UP	990	LOC_Os07g09320
PMA-UP	990	LOC_Os08g32880
PMA-UP	990	LOC_Os08g35305
PMA-UP	990	LOC_Os10g35960
PMA-UP	990	LOC_Os02g05365
PMA-UP	990	LOC_Os03g21530
PMA-UP	990	LOC_Os06g19470
PMA-UP	990	LOC_Os02g30310
PMA-UP	990	LOC_Os08g12840
PMA-UP	990	LOC_Os08g28780
PMA-UP	990	LOC_Os07g43330
PMA-UP	990	LOC_Os02g53520
PMA-UP	990	LOC_Os11g47830
PMA-UP	990	LOC_Os02g32750
PMA-UP	990	LOC_Os12g02660
PMA-UP	990	LOC_Os01g16970
PMA-UP	990	LOC_Os07g33330
PMA-UP	990	LOC_Os03g58820
PMA-UP	990	LOC_Os01g08510
PMA-UP	990	LOC_Os01g21590
PMA-UP	990	LOC_Os12g26030
PMA-UP	990	LOC_Os02g13990
PMA-UP	990	LOC_Os01g70920
PMA-UP	990	LOC_Os02g58020
PMA-UP	990	LOC_Os03g23900
PMA-UP	990	LOC_Os11g31770
PMA-UP	990	LOC_Os03g20780
PMA-UP	990	LOC_Os07g37340
PMA-UP	990	LOC_Os02g43080
PMA-UP	990	LOC_Os02g39800
PMA-UP	990	LOC_Os02g46770
PMA-UP	990	LOC_Os03g08820
PMA-UP	990	LOC_Os05g37910
PMA-UP	990	LOC_Os03g08830
PMA-UP	990	LOC_Os03g19670
PMA-UP	990	LOC_Os02g17910
PMA-UP	990	LOC_Os09g10960
PMA-UP	990	LOC_Os10g32780
PMA-UP	990	LOC_Os04g14790
PMA-UP	990	LOC_Os02g27110
PMA-UP	990	LOC_Os02g34850
PMA-UP	990	LOC_Os06g45360
PMA-UP	990	LOC_Os07g27110
PMA-UP	990	LOC_Os07g04240
PMA-UP	990	LOC_Os08g15264
PMA-UP	990	LOC_Os03g11540
PMA-UP	990	LOC_Os03g45220
PMA-UP	990	LOC_Os02g39010
PMA-UP	990	LOC_Os02g02480
PMA-UP	990	LOC_Os09g32560
PMA-UP	990	LOC_Os05g38310
PMA-UP	990	LOC_Os01g47490
PMA-UP	990	LOC_Os03g21250
PMA-UP	990	LOC_Os06g09540
PMA-UP	990	LOC_Os01g72990
PMA-UP	990	LOC_Os09g22040
PMA-UP	990	LOC_Os05g40720
PMA-UP	990	LOC_Os05g06690
PMA-UP	990	LOC_Os08g10580
PMA-UP	990	LOC_Os05g22940
PMA-UP	990	LOC_Os09g07900
PMA-UP	990	LOC_Os03g09020
PMA-UP	990	LOC_Os07g45400
PMA-UP	990	ChrSy.fgenesh.mRNA.69
PMA-UP	990	LOC_Os04g25400
PMA-UP	990	LOC_Os05g30790
PMA-UP	990	LOC_Os05g15240
PMA-UP	990	LOC_Os03g59020
PMA-UP	990	LOC_Os11g31705
PMA-UP	990	LOC_Os05g46770
PMA-UP	990	LOC_Os04g57030
PMA-UP	990	LOC_Os12g42510
PMA-UP	990	LOC_Os02g42040
PMA-UP	990	LOC_Os08g40530
PMA-UP	990	LOC_Os09g36750
PMA-UP	990	LOC_Os05g02680
PMA-UP	990	LOC_Os01g04840
PMA-UP	990	LOC_Os07g03160
PMA-UP	990	LOC_Os02g22370
PMA-UP	990	LOC_Os08g19850
PMA-UP	990	LOC_Os04g30910
PMA-UP	990	LOC_Os03g13730
PMA-UP	990	LOC_Os10g04770
PMA-UP	990	LOC_Os03g56970
PMA-UP	990	LOC_Os01g74470
PMA-UP	990	LOC_Os01g32660
PMA-UP	990	LOC_Os10g37280
PMA-UP	990	LOC_Os03g42050
PMA-UP	990	LOC_Os11g29380
PMA-UP	990	LOC_Os10g01380
PMA-UP	990	LOC_Os02g50840
PMA-UP	990	LOC_Os09g08390
PMA-UP	990	LOC_Os09g27960
PMA-UP	990	LOC_Os08g15600
PMA-UP	990	LOC_Os01g55310
PMA-UP	990	LOC_Os01g34700
PMA-UP	990	LOC_Os10g40770
PMA-UP	990	LOC_Os03g63250
PMA-UP	990	LOC_Os09g32650
PMA-UP	990	LOC_Os11g10770
PMA-UP	990	LOC_Os04g57890
PMA-UP	990	LOC_Os01g03160
PMA-UP	990	LOC_Os07g37180
PMA-UP	990	LOC_Os03g64300
PMA-UP	990	LOC_Os05g22960
PMA-UP	990	LOC_Os03g50520
PMA-UP	990	LOC_Os08g32400
PMA-UP	990	LOC_Os01g67580
PMA-UP	990	LOC_Os12g01520
PMA-UP	990	LOC_Os05g31920
PMA-UP	990	LOC_Os09g13610
PMA-UP	990	LOC_Os03g16980
PMA-UP	990	LOC_Os01g71360
PMA-UP	990	LOC_Os02g40490
PMA-UP	990	LOC_Os12g41380
PMA-UP	990	LOC_Os02g51010
PMA-UP	990	LOC_Os07g45074
PMA-UP	990	LOC_Os07g36200
PMA-UP	990	LOC_Os01g58330
PMA-UP	990	LOC_Os06g02180
PMA-UP	990	LOC_Os09g35760
PMA-UP	990	LOC_Os04g24770
PMA-UP	990	LOC_Os03g10200
PMA-UP	990	LOC_Os07g15440
PMA-UP	990	LOC_Os06g36990
PMA-UP	990	LOC_Os05g38710
PMA-UP	990	LOC_Os04g41510
PMA-UP	990	LOC_Os11g47680
PMA-UP	990	LOC_Os02g06725
PMA-UP	990	LOC_Os11g37950
PMA-UP	990	LOC_Os02g52305
PMA-UP	990	LOC_Os02g51160
PMA-UP	990	LOC_Os08g27810
PMA-UP	990	LOC_Os03g04520
PMA-UP	990	LOC_Os02g02050
PMA-UP	990	LOC_Os03g32590
PMA-UP	990	LOC_Os03g62240
PMA-UP	990	LOC_Os12g18120
PMA-UP	990	LOC_Os02g52960
PMA-UP	990	LOC_Os02g54254
PMA-UP	990	LOC_Os08g41800
PMA-UP	990	LOC_Os06g41680
PMA-UP	990	LOC_Os06g42020
PMA-UP	990	LOC_Os01g21520
PMA-UP	990	LOC_Os04g38480
PMA-UP	990	LOC_Os03g55150
PMA-UP	990	LOC_Os01g11952
PMA-UP	990	LOC_Os03g52594
PMA-UP	990	LOC_Os06g38470
PMA-UP	990	LOC_Os07g38470
PMA-UP	990	LOC_Os01g06470
PMA-UP	990	LOC_Os06g39600
PMA-UP	990	LOC_Os05g49970
PMA-UP	990	LOC_Os12g13290
PMA-UP	990	LOC_Os09g28570
PMA-UP	990	LOC_Os12g08480
PMA-UP	990	LOC_Os03g47754
PMA-UP	990	LOC_Os03g47804
PMA-UP	990	LOC_Os07g39130
PMA-UP	990	LOC_Os02g54500
PMA-UP	990	LOC_Os01g74630
PMA-UP	990	LOC_Os11g31590
PMA-UP	990	LOC_Os08g25390
PMA-UP	990	LOC_Os06g13330
PMA-UP	990	LOC_Os01g34890
PMA-UP	990	LOC_Os05g01610
PMA-UP	990	LOC_Os02g52820
PMA-UP	990	LOC_Os04g08749
PMA-UP	990	LOC_Os05g08540
PMA-UP	990	LOC_Os08g23360
PMA-UP	990	LOC_Os01g70810
PMA-UP	990	LOC_Os01g59670
PMA-UP	990	LOC_Os08g01630
PMA-UP	990	LOC_Os01g67250
PMA-UP	990	LOC_Os01g43030
PMA-UP	990	LOC_Os05g34840
PMA-UP	990	LOC_Os01g01790
PMA-UP	990	LOC_Os06g10560
PMA-UP	990	LOC_Os01g58730
PMA-UP	990	LOC_Os11g10570
PMA-UP	990	LOC_Os02g08500
PMA-UP	990	LOC_Os10g22820
PMA-UP	990	LOC_Os05g37650
PMA-UP	990	LOC_Os07g42750
PMA-UP	990	LOC_Os09g37860
PMA-UP	990	LOC_Os08g31240
PMA-UP	990	LOC_Os03g64400
PMA-UP	990	LOC_Os01g47840
PMA-UP	990	LOC_Os02g28460
PMA-UP	990	LOC_Os09g24440
PMA-UP	990	LOC_Os03g03350
PMA-UP	990	LOC_Os11g25260
PMA-UP	990	LOC_Os06g22380
PMA-UP	990	LOC_Os11g28360
PMA-UP	990	LOC_Os09g38520
PMA-UP	990	LOC_Os07g42300
PMA-UP	990	LOC_Os12g09610
PMA-UP	990	LOC_Os12g01390
PMA-UP	990	LOC_Os03g24910
PMA-UP	990	LOC_Os08g09100
PMA-UP	990	LOC_Os03g49350
PMA-UP	990	LOC_Os08g14230
PMA-UP	990	LOC_Os01g74200
PMA-UP	990	LOC_Os07g46760
PMA-UP	990	LOC_Os10g26850
PMA-UP	990	LOC_Os02g01960
PMA-UP	990	LOC_Os02g21900
PMA-UP	990	LOC_Os09g33600
PMA-UP	990	LOC_Os01g71980
PMA-UP	990	LOC_Os06g44890
PMA-UP	990	LOC_Os02g31290
PMA-UP	990	LOC_Os04g32350
PMA-UP	990	LOC_Os01g65970
PMA-UP	990	LOC_Os07g26440
PMA-UP	990	LOC_Os05g14040
PMA-UP	990	LOC_Os12g42700
PMA-UP	990	LOC_Os04g02820
PMA-UP	990	LOC_Os06g07350
PMA-UP	990	LOC_Os02g15260
PMA-UP	990	LOC_Os11g24540
PMA-UP	990	LOC_Os01g13470
PMA-UP	990	LOC_Os05g51390
PMA-UP	990	LOC_Os04g56160
PMA-UP	990	LOC_Os06g07210
PMA-UP	990	LOC_Os09g29070
PMA-UP	990	LOC_Os03g50325
PMA-UP	990	LOC_Os01g48170
PMA-UP	990	LOC_Os07g46315
PMA-UP	990	LOC_Os05g01490
PMA-UP	990	LOC_Os02g53680
PMA-UP	990	LOC_Os06g11840
PMA-UP	990	LOC_Os09g37100
PMA-UP	990	LOC_Os06g49700
PMA-UP	990	LOC_Os05g38820
PMA-UP	990	LOC_Os03g48440
PMA-UP	990	LOC_Os01g39830
PMA-UP	990	LOC_Os03g26960
PMA-UP	990	LOC_Os08g01900
PMA-UP	990	LOC_Os01g48930
PMA-UP	990	LOC_Os02g09910
PMA-UP	990	LOC_Os01g73160
PMA-UP	990	LOC_Os06g27860
PMA-UP	990	LOC_Os01g31770
PMA-UP	990	LOC_Os01g10530
PMA-UP	990	LOC_Os01g46570
PMA-UP	990	LOC_Os03g63910
PMA-UP	990	LOC_Os05g06220
PMA-UP	990	LOC_Os08g40070
PMA-UP	990	LOC_Os08g23440
PMA-UP	990	LOC_Os05g03060
PMA-UP	990	LOC_Os01g68330
PMA-UP	990	LOC_Os10g35110
PMA-UP	990	LOC_Os09g35940
PMA-UP	990	LOC_Os07g29360
PMA-UP	990	LOC_Os03g17960
PMA-UP	990	LOC_Os02g40430
PMA-UP	990	LOC_Os04g49510
PMA-UP	990	LOC_Os11g42160
PMA-UP	990	LOC_Os01g08020
PMA-UP	990	LOC_Os04g55220
PMA-UP	990	LOC_Os09g26260
PMA-UP	990	LOC_Os01g05460
PMA-UP	990	LOC_Os03g53700
PMA-UP	990	LOC_Os10g22380
PMA-UP	990	LOC_Os01g23590
PMA-UP	990	LOC_Os07g46690
PMA-UP	990	LOC_Os11g38000
PMA-UP	990	LOC_Os10g04090
PMA-UP	990	LOC_Os08g01390
PMA-UP	990	LOC_Os07g44410
PMA-UP	990	LOC_Os11g11050
PMA-UP	990	LOC_Os07g11000
PMA-UP	990	LOC_Os09g24870
PMA-UP	990	LOC_Os05g23620
PMA-UP	990	LOC_Os03g37320
PMA-UP	990	LOC_Os08g33320
PMA-UP	990	LOC_Os06g19960
PMA-UP	990	LOC_Os08g29390
PMA-UP	990	LOC_Os07g48180
PMA-UP	990	LOC_Os02g52780
PMA-UP	990	LOC_Os10g25200
PMA-UP	990	LOC_Os02g10794
PMA-UP	990	LOC_Os04g16775
PMA-UP	990	LOC_Os02g14730
PMA-UP	990	LOC_Os09g27370
PMA-UP	990	LOC_Os04g51610
PMA-UP	990	LOC_Os08g15230
PMA-UP	990	LOC_Os03g16110
PMA-UP	990	LOC_Os04g53130
PMA-UP	990	LOC_Os11g08660
PMA-UP	990	LOC_Os08g02700
PMA-UP	990	LOC_Os01g15520
PMA-UP	990	LOC_Os07g39750
PMA-UP	990	LOC_Os03g33580
PMA-UP	990	LOC_Os01g41250
PMA-UP	990	LOC_Os06g17830
PMA-UP	990	LOC_Os12g06510
PMA-UP	990	LOC_Os07g36940
PMA-UP	990	LOC_Os05g23340
PMA-UP	990	LOC_Os12g06870
PMA-UP	990	LOC_Os01g03820
PMA-UP	990	LOC_Os11g11256
PMA-UP	990	LOC_Os06g23150
PMA-UP	990	LOC_Os02g57420
PMA-UP	990	LOC_Os03g17020
PMA-UP	990	LOC_Os07g36460
PMA-UP	990	LOC_Os04g59460
PMA-UP	990	LOC_Os03g21500
PMA-UP	990	LOC_Os04g32020
PMA-UP	990	LOC_Os08g44180
PMA-UP	990	LOC_Os08g03390
PMA-UP	990	LOC_Os08g40250
PMA-UP	990	LOC_Os06g45120
PMA-UP	990	LOC_Os03g61900
PMA-UP	990	LOC_Os06g34710
PMA-UP	990	LOC_Os10g25150
PMA-UP	990	LOC_Os03g56310
PMA-UP	990	LOC_Os01g01960
PMA-UP	990	LOC_Os09g11270
PMA-UP	990	LOC_Os06g12730
PMA-UP	990	LOC_Os05g41910
PMA-UP	990	LOC_Os03g53880
PMA-UP	990	LOC_Os12g35820
PMA-UP	990	LOC_Os02g58220
PMA-UP	990	LOC_Os06g16610
PMA-UP	990	LOC_Os01g73514
PMA-UP	990	LOC_Os01g68810
PMA-UP	990	LOC_Os03g53280
PMA-UP	990	LOC_Os11g13500
PMA-UP	990	LOC_Os10g41590
PMA-UP	990	LOC_Os03g20790
PMA-UP	990	LOC_Os05g37410
PMA-UP	990	LOC_Os06g29430
PMA-UP	990	LOC_Os01g61780
PMA-UP	990	LOC_Os05g05800
PMA-UP	990	LOC_Os09g24408
PMA-UP	990	LOC_Os08g40260
PMA-UP	990	LOC_Os10g32348
PMA-UP	990	LOC_Os01g23640
PMA-UP	990	LOC_Os12g42876
PMA-UP	990	LOC_Os06g27560
PMA-UP	990	LOC_Os12g25800
PMA-UP	990	LOC_Os10g30100
PMA-UP	990	LOC_Os01g58530
PMA-UP	990	LOC_Os01g49410
PMA-UP	990	LOC_Os02g06190
PMA-UP	990	LOC_Os03g56600
PMA-UP	990	LOC_Os07g27320
PMA-UP	990	LOC_Os04g32710
PMA-UP	990	LOC_Os02g31220
PMA-UP	990	LOC_Os10g22830
PMA-UP	990	LOC_Os01g40740
PMA-UP	990	LOC_Os09g38580
PMA-UP	990	LOC_Os02g39570
PMA-UP	990	LOC_Os12g34380
PMA-UP	990	LOC_Os12g42884
PMA-UP	990	LOC_Os04g34130
PMA-UP	990	LOC_Os02g49190
PMA-UP	990	LOC_Os08g19550
PMA-UP	990	LOC_Os05g22370
PMA-UP	990	LOC_Os11g36950
PMA-UP	990	LOC_Os01g47650
PMA-UP	990	LOC_Os08g18110
PMA-UP	990	LOC_Os12g05750
PMA-UP	990	LOC_Os02g10260
PMA-UP	990	LOC_Os12g34690
PMA-UP	990	LOC_Os02g55020
PMA-UP	990	LOC_Os02g27400
PMA-UP	990	LOC_Os07g25410
PMA-UP	990	LOC_Os02g50330
PMA-UP	990	LOC_Os01g42950
PMA-UP	990	LOC_Os09g21450
PMA-UP	990	LOC_Os03g23920
PMA-UP	990	LOC_Os01g53000
PMA-UP	990	LOC_Os03g01890
PMA-UP	990	LOC_Os02g35020
PMA-UP	990	LOC_Os11g02850
PMA-UP	990	LOC_Os07g49260
PMA-UP	990	LOC_Os09g37230
PMA-UP	990	LOC_Os11g47920
PMA-UP	990	LOC_Os05g35274
PMA-UP	990	LOC_Os03g22420
PMA-UP	990	LOC_Os05g35710
PMA-UP	990	LOC_Os12g41900
PMA-UP	990	LOC_Os02g51810
PMA-UP	990	LOC_Os12g04990
PMA-UP	990	LOC_Os01g70110
PMA-UP	990	LOC_Os03g10750
PMA-UP	990	LOC_Os12g43630
PMA-UP	990	LOC_Os03g03900
PMA-UP	990	LOC_Os01g71599
PMA-UP	990	LOC_Os01g35110
PMA-UP	990	LOC_Os06g45800
PMA-UP	990	LOC_Os04g48140
PMA-UP	990	LOC_Os07g09670
PMA-UP	990	LOC_Os05g41510
PMA-UP	990	LOC_Os02g02410
PMA-UP	990	LOC_Os07g04530
PMA-UP	990	LOC_Os02g38386
PMA-UP	990	LOC_Os07g08050
PMA-UP	990	LOC_Os10g42690
PMA-UP	990	LOC_Os02g01490
MA-UP	313	LOC_Os12g40320
MA-UP	313	LOC_Os02g12350
MA-UP	313	LOC_Os08g31410
MA-UP	313	LOC_Os11g30760
MA-UP	313	LOC_Os06g14810
MA-UP	313	LOC_Os11g06980
MA-UP	313	LOC_Os08g27720
MA-UP	313	LOC_Os09g20260
MA-UP	313	LOC_Os07g34260
MA-UP	313	LOC_Os04g52550
MA-UP	313	LOC_Os01g07640
MA-UP	313	LOC_Os12g43640
MA-UP	313	LOC_Os05g39240
MA-UP	313	LOC_Os03g46860
MA-UP	313	LOC_Os05g05210
MA-UP	313	LOC_Os06g13960
MA-UP	313	LOC_Os01g59450
MA-UP	313	LOC_Os04g35540
MA-UP	313	LOC_Os05g37050
MA-UP	313	LOC_Os05g31110
MA-UP	313	LOC_Os07g35340
MA-UP	313	LOC_Os03g12570
MA-UP	313	LOC_Os05g08900
MA-UP	313	LOC_Os01g54350
MA-UP	313	LOC_Os06g11290
MA-UP	313	LOC_Os06g13560
MA-UP	313	LOC_Os06g05440
MA-UP	313	LOC_Os04g10060
MA-UP	313	LOC_Os03g34310
MA-UP	313	LOC_Os11g04800
MA-UP	313	LOC_Os02g30714
MA-UP	313	LOC_Os12g40310
MA-UP	313	LOC_Os03g13360
MA-UP	313	LOC_Os11g24070
MA-UP	313	LOC_Os07g46852
MA-UP	313	LOC_Os01g34790
MA-UP	313	LOC_Os09g29830
MA-UP	313	LOC_Os03g25690
MA-UP	313	LOC_Os07g05270
MA-UP	313	LOC_Os10g39100
MA-UP	313	LOC_Os08g04250
MA-UP	313	LOC_Os05g46510
MA-UP	313	LOC_Os12g01750
MA-UP	313	LOC_Os03g12414
MA-UP	313	LOC_Os07g06830
MA-UP	313	LOC_Os11g44420
MA-UP	313	LOC_Os10g35604
MA-UP	313	LOC_Os01g40240
MA-UP	313	LOC_Os10g28680
MA-UP	313	LOC_Os04g44910
MA-UP	313	LOC_Os12g06550
MA-UP	313	LOC_Os10g27380
MA-UP	313	LOC_Os01g42410
MA-UP	313	LOC_Os03g38359
MA-UP	313	LOC_Os01g64450
MA-UP	313	LOC_Os04g32210
MA-UP	313	LOC_Os07g35260
MA-UP	313	LOC_Os02g15860
MA-UP	313	LOC_Os09g20220
MA-UP	313	LOC_Os06g50400
MA-UP	313	LOC_Os12g38570
MA-UP	313	LOC_Os08g29340
MA-UP	313	LOC_Os04g46220
MA-UP	313	LOC_Os02g51110
MA-UP	313	LOC_Os04g40140
MA-UP	313	LOC_Os04g23440
MA-UP	313	LOC_Os09g12310
MA-UP	313	LOC_Os09g19970
MA-UP	313	LOC_Os03g63350
MA-UP	313	LOC_Os08g31630
MA-UP	313	LOC_Os04g26920
MA-UP	313	LOC_Os01g13950
MA-UP	313	LOC_Os07g36340
MA-UP	313	LOC_Os04g01690
MA-UP	313	LOC_Os08g29570
MA-UP	313	LOC_Os03g11600
MA-UP	313	LOC_Os01g67480
MA-UP	313	LOC_Os10g38110
MA-UP	313	LOC_Os06g48920
MA-UP	313	LOC_Os11g22650
MA-UP	313	LOC_Os08g34984
MA-UP	313	LOC_Os04g09900
MA-UP	313	LOC_Os07g39030
MA-UP	313	LOC_Os01g01340
MA-UP	313	LOC_Os06g47130
MA-UP	313	LOC_Os01g57610
MA-UP	313	LOC_Os01g23770
MA-UP	313	LOC_Os04g09670
MA-UP	313	LOC_Os03g17870
MA-UP	313	LOC_Os01g34900
MA-UP	313	LOC_Os06g12740
MA-UP	313	LOC_Os06g22030
MA-UP	313	LOC_Os04g46350
MA-UP	313	LOC_Os03g41460
MA-UP	313	LOC_Os03g15920
MA-UP	313	LOC_Os02g51680
MA-UP	313	LOC_Os01g04350
MA-UP	313	LOC_Os11g06720
MA-UP	313	LOC_Os02g53400
MA-UP	313	LOC_Os07g40220
MA-UP	313	LOC_Os12g36860
MA-UP	313	LOC_Os02g37180
MA-UP	313	LOC_Os04g59540
MA-UP	313	LOC_Os04g09680
MA-UP	313	LOC_Os04g01810
MA-UP	313	LOC_Os06g36330
MA-UP	313	LOC_Os04g59150
MA-UP	313	LOC_Os01g74020
MA-UP	313	LOC_Os02g51930
MA-UP	313	LOC_Os04g13220
MA-UP	313	LOC_Os04g53210
MA-UP	313	LOC_Os01g06380
MA-UP	313	LOC_Os04g50020
MA-UP	313	LOC_Os01g03680
MA-UP	313	LOC_Os07g09020
MA-UP	313	LOC_Os04g49210
MA-UP	313	LOC_Os02g33070
MA-UP	313	LOC_Os12g40350
MA-UP	313	LOC_Os07g38440
MA-UP	313	LOC_Os10g37660
MA-UP	313	LOC_Os03g55550
MA-UP	313	LOC_Os05g28460
MA-UP	313	LOC_Os02g32140
MA-UP	313	LOC_Os07g43240
MA-UP	313	LOC_Os03g39230
MA-UP	313	LOC_Os08g36630
MA-UP	313	LOC_Os07g37730
MA-UP	313	LOC_Os10g29850
MA-UP	313	LOC_Os05g46050
MA-UP	313	LOC_Os03g46070
MA-UP	313	LOC_Os06g38510
MA-UP	313	LOC_Os02g36210
MA-UP	313	LOC_Os05g11580
MA-UP	313	LOC_Os09g37967
MA-UP	313	LOC_Os01g61610
MA-UP	313	LOC_Os10g39660
MA-UP	313	LOC_Os04g13210
MA-UP	313	LOC_Os05g03740
MA-UP	313	LOC_Os01g39040
MA-UP	313	LOC_Os05g37250
MA-UP	313	LOC_Os05g16824
MA-UP	313	LOC_Os11g47600
MA-UP	313	LOC_Os06g19444
MA-UP	313	LOC_Os07g08510
MA-UP	313	LOC_Os02g49230
MA-UP	313	LOC_Os08g30660
MA-UP	313	LOC_Os05g37470
MA-UP	313	LOC_Os03g52380
MA-UP	313	LOC_Os05g39180
MA-UP	313	LOC_Os01g49310
MA-UP	313	LOC_Os12g06410
MA-UP	313	LOC_Os02g42450
MA-UP	313	LOC_Os09g28520
MA-UP	313	LOC_Os11g31250
MA-UP	313	LOC_Os08g44270
MA-UP	313	LOC_Os07g03120
MA-UP	313	LOC_Os07g34280
MA-UP	313	LOC_Os05g50000
MA-UP	313	LOC_Os12g38300
MA-UP	313	LOC_Os05g46170
MA-UP	313	LOC_Os11g27799
MA-UP	313	LOC_Os02g01510
MA-UP	313	LOC_Os10g05180
MA-UP	313	LOC_Os06g46284
MA-UP	313	LOC_Os08g30850
MA-UP	313	LOC_Os02g11700
MA-UP	313	LOC_Os01g14220
MA-UP	313	LOC_Os03g22120
MA-UP	313	LOC_Os05g50020
MA-UP	313	LOC_Os07g47520
MA-UP	313	LOC_Os01g23760
MA-UP	313	LOC_Os11g30500
MA-UP	313	LOC_Os02g30170
MA-UP	313	LOC_Os01g60020
MA-UP	313	LOC_Os02g55270
MA-UP	313	LOC_Os08g02996
MA-UP	313	LOC_Os11g38160
MA-UP	313	LOC_Os05g15310
MA-UP	313	LOC_Os06g08380
MA-UP	313	LOC_Os03g08580
MA-UP	313	LOC_Os07g37690
MA-UP	313	LOC_Os03g60430
MA-UP	313	LOC_Os06g48500
MA-UP	313	LOC_Os01g27340
MA-UP	313	LOC_Os04g43390
MA-UP	313	LOC_Os10g29880
MA-UP	313	LOC_Os06g44034
MA-UP	313	LOC_Os04g52504
MA-UP	313	LOC_Os01g56740
MA-UP	313	LOC_Os07g40630
MA-UP	313	LOC_Os12g43490
MA-UP	313	LOC_Os07g23570
MA-UP	313	LOC_Os01g62610
MA-UP	313	LOC_Os05g01380
MA-UP	313	LOC_Os09g33876
MA-UP	313	LOC_Os08g05910
MA-UP	313	ChrSy.fgenesh.gene.37
MA-UP	313	LOC_Os07g37454
MA-UP	313	LOC_Os03g58600
MA-UP	313	LOC_Os01g73110
MA-UP	313	LOC_Os07g43260
MA-UP	313	LOC_Os12g23450
MA-UP	313	LOC_Os10g21490
MA-UP	313	LOC_Os02g11640
MA-UP	313	LOC_Os11g47580
MA-UP	313	LOC_Os02g53180
MA-UP	313	LOC_Os03g18950
MA-UP	313	LOC_Os01g42370
MA-UP	313	LOC_Os11g10710
MA-UP	313	LOC_Os04g32220
MA-UP	313	LOC_Os08g04240
MA-UP	313	LOC_Os07g36400
MA-UP	313	LOC_Os09g27550
MA-UP	313	LOC_Os02g41954
MA-UP	313	LOC_Os11g47610
MA-UP	313	LOC_Os09g32840
MA-UP	313	LOC_Os07g30860
MA-UP	313	LOC_Os11g20370
MA-UP	313	LOC_Os03g53860
MA-UP	313	LOC_Os05g46060
MA-UP	313	LOC_Os04g36040
MA-UP	313	LOC_Os03g47610
MA-UP	313	LOC_Os08g08970
MA-UP	313	LOC_Os07g36860
MA-UP	313	LOC_Os02g33420
MA-UP	313	LOC_Os06g41120
MA-UP	313	LOC_Os12g39630
MA-UP	313	LOC_Os08g34610
MA-UP	313	LOC_Os02g41460
MA-UP	313	LOC_Os07g08520
MA-UP	313	LOC_Os11g29290
MA-UP	313	LOC_Os06g45570
MA-UP	313	LOC_Os02g48640
MA-UP	313	LOC_Os08g16690
MA-UP	313	LOC_Os09g15580
MA-UP	313	LOC_Os02g36950
MA-UP	313	LOC_Os01g47070
MA-UP	313	LOC_Os07g35350
MA-UP	313	LOC_Os09g07154
MA-UP	313	LOC_Os02g32060
MA-UP	313	LOC_Os08g16700
MA-UP	313	LOC_Os07g08540
MA-UP	313	LOC_Os03g22050
MA-UP	313	LOC_Os01g60730
MA-UP	313	LOC_Os12g08550
MA-UP	313	LOC_Os02g14190
MA-UP	313	LOC_Os01g56750
MA-UP	313	LOC_Os03g61070
MA-UP	313	LOC_Os08g27170
MA-UP	313	LOC_Os06g11720
MA-UP	313	LOC_Os02g41450
MA-UP	313	LOC_Os08g09020
MA-UP	313	LOC_Os08g44340
MA-UP	313	LOC_Os12g06990
MA-UP	313	LOC_Os04g01470
MA-UP	313	LOC_Os02g03990
MA-UP	313	LOC_Os01g42190
MA-UP	313	LOC_Os01g52340
MA-UP	313	LOC_Os01g42234
MA-UP	313	LOC_Os02g39330
MA-UP	313	LOC_Os12g14520
MA-UP	313	LOC_Os11g33270
MA-UP	313	LOC_Os06g13990
MA-UP	313	LOC_Os07g33410
MA-UP	313	LOC_Os05g25040
MA-UP	313	LOC_Os10g30790
MA-UP	313	LOC_Os03g23050
MA-UP	313	LOC_Os05g03640
MA-UP	313	LOC_Os02g08460
MA-UP	313	LOC_Os01g63930
MA-UP	313	LOC_Os03g25660
MA-UP	313	LOC_Os01g47400
MA-UP	313	LOC_Os12g42930
MA-UP	313	LOC_Os06g48020
MA-UP	313	LOC_Os04g58730
MA-UP	313	LOC_Os03g55250
MA-UP	313	LOC_Os12g05620
MA-UP	313	LOC_Os02g37834
MA-UP	313	LOC_Os02g04220
MA-UP	313	LOC_Os07g37210
MA-UP	313	LOC_Os03g30690
MA-UP	313	LOC_Os03g61510
MA-UP	313	LOC_Os08g03300
MA-UP	313	LOC_Os01g55370
MA-UP	313	LOC_Os03g14654
MA-UP	313	LOC_Os05g05510
MA-UP	313	LOC_Os11g37360
MA-UP	313	LOC_Os11g47820
MA-UP	313	LOC_Os11g26780
MA-UP	313	LOC_Os05g04470
MA-UP	313	LOC_Os02g04380
MA-UP	313	LOC_Os05g02020
MA-UP	313	LOC_Os11g36200
MA-UP	313	LOC_Os05g28470
MA-UP	313	LOC_Os02g53380
MA-UP	313	LOC_Os09g28160
MA-UP	313	LOC_Os12g26290
MA-UP	313	LOC_Os11g29870
MA-UP	313	LOC_Os04g35630
MA-UP	313	LOC_Os04g25440
MA-UP	313	LOC_Os02g49240
MA-UP	313	LOC_Os04g32160
MA-UP	313	LOC_Os06g45540
MA-UP	313	LOC_Os07g35480
MA-UP	313	LOC_Os01g14310
MA-UP	313	LOC_Os10g38720
MA-UP	313	LOC_Os04g32190
MA-UP	313	LOC_Os12g08810
MA-UP	313	LOC_Os12g05260
MA-UP	313	LOC_Os11g10590
MA-UP	313	LOC_Os08g06740
MA-UP	313	LOC_Os05g32090
MA-UP	313	LOC_Os02g18870
SCP-UP	921	LOC_Os12g23570
SCP-UP	921	LOC_Os06g51310
SCP-UP	921	LOC_Os02g06360
SCP-UP	921	LOC_Os04g18090
SCP-UP	921	LOC_Os04g33350
SCP-UP	921	LOC_Os08g38300
SCP-UP	921	LOC_Os01g61430
SCP-UP	921	LOC_Os08g01410
SCP-UP	921	LOC_Os01g54210
SCP-UP	921	LOC_Os04g45720
SCP-UP	921	LOC_Os12g38950
SCP-UP	921	LOC_Os10g20650
SCP-UP	921	LOC_Os02g29400
SCP-UP	921	LOC_Os10g35580
SCP-UP	921	LOC_Os11g24180
SCP-UP	921	LOC_Os01g66510
SCP-UP	921	LOC_Os01g03570
SCP-UP	921	LOC_Os02g18090
SCP-UP	921	LOC_Os01g11240
SCP-UP	921	LOC_Os01g08310
SCP-UP	921	LOC_Os05g44600
SCP-UP	921	LOC_Os01g67110
SCP-UP	921	LOC_Os01g63250
SCP-UP	921	LOC_Os08g41400
SCP-UP	921	LOC_Os11g07830
SCP-UP	921	LOC_Os10g30640
SCP-UP	921	LOC_Os06g07770
SCP-UP	921	LOC_Os02g21220
SCP-UP	921	LOC_Os06g47960
SCP-UP	921	LOC_Os03g56200
SCP-UP	921	LOC_Os02g39710
SCP-UP	921	LOC_Os03g52650
SCP-UP	921	LOC_Os12g42760
SCP-UP	921	LOC_Os03g07290
SCP-UP	921	LOC_Os06g19590
SCP-UP	921	LOC_Os01g03750
SCP-UP	921	LOC_Os02g51420
SCP-UP	921	LOC_Os01g19400
SCP-UP	921	LOC_Os12g37060
SCP-UP	921	LOC_Os09g28690
SCP-UP	921	LOC_Os03g20370
SCP-UP	921	LOC_Os02g51370
SCP-UP	921	LOC_Os02g06370
SCP-UP	921	LOC_Os08g32690
SCP-UP	921	LOC_Os03g62630
SCP-UP	921	LOC_Os03g61010
SCP-UP	921	LOC_Os12g29760
SCP-UP	921	LOC_Os01g18870
SCP-UP	921	LOC_Os02g04325
SCP-UP	921	LOC_Os03g50140
SCP-UP	921	LOC_Os08g33100
SCP-UP	921	LOC_Os10g11354
SCP-UP	921	LOC_Os03g24300
SCP-UP	921	LOC_Os05g33030
SCP-UP	921	LOC_Os10g38050
SCP-UP	921	LOC_Os07g44180
SCP-UP	921	LOC_Os08g16710
SCP-UP	921	LOC_Os11g12410
SCP-UP	921	LOC_Os10g36060
SCP-UP	921	LOC_Os08g40420
SCP-UP	921	LOC_Os01g10860
SCP-UP	921	LOC_Os03g21730
SCP-UP	921	LOC_Os05g30390
SCP-UP	921	LOC_Os09g31180
SCP-UP	921	LOC_Os07g28090
SCP-UP	921	LOC_Os06g43810
SCP-UP	921	LOC_Os02g57150
SCP-UP	921	LOC_Os02g33560
SCP-UP	921	LOC_Os04g44740
SCP-UP	921	LOC_Os12g38000
SCP-UP	921	LOC_Os11g08090
SCP-UP	921	LOC_Os08g34320
[truncated: 2,638 more rows]
