# Supplementary material for: Genome-wide analysis of DNA polymorphisms, the methylome and transcriptome revealed that multiple factors are associated with low pollen fertility in autotetraploid rice
Source: PLoS One. 2018 Aug 6;13(8):e0201854. doi: 10.1371/journal.pone.0201854 (PMC6078310; doi:10.1371/journal.pone.0201854)
Supplement: S13 Table — (XLSX) [file pone.0201854.s027.xlsx]

## Sheet: Table S13
S13 Table. Summary of differentially expressed genes (DEGs) in 02428-4x compared to 02428-2x.
Stage	Regulation	Number genes	Gene Ontology
Pre-meiotic interphase	Specific Up-regulated	990	GO:0003682 (chromatin binding)
			GO:0005635 (nuclear envelope)
			GO:0005794 (Golgi apparatus)
			GO:0007275 (multicellular organismal development)
			GO:0009908 (flower development)
			GO:0030154 (cell differentiation)
			GO:0040029 (regulation of gene expression, epigenetic)
	Specific Down-regulated	431	GO:0005739 (mitochondrion)
			GO:0044444 (cytoplasmic part)
	Total	1729
Meiosis	Specific Up-regulated	313	GO:0003824 (catalytic activity)
			GO:0006950 (response to stress)
			GO:0008152 (metabolic process)
			GO:0009607 (response to biotic stimulus)
			GO:0009719 (response to endogenous stimulus)
			GO:0050896 (response to stimulus)
	Specific Down-regulated	352	GO:0003700 (transcription factor activity)
			GO:0030528 (transcription regulator activity)
	Total	1110
Single microspore stage	Specific Up-regulated	921	GO:0003677 (DNA binding)
			GO:0005730 (nucleolus)
			GO:0005618 (cell wall)
			GO:0005856 (cytoskeleton)
			GO:0006259 (DNA metabolic process)
	Specific Down-regulated	1006	GO:0005215 (transporter activity)
			GO:0005773 (vacuole)
			GO:0006810 (transport)
			GO:0007154 (cell communication)
			GO:0009991 (response to extracellular stimulus)
	Total	2476
