# Supplementary material for: Genome-wide analysis of DNA polymorphisms, the methylome and transcriptome revealed that multiple factors are associated with low pollen fertility in autotetraploid rice
Source: PLoS One. 2018 Aug 6;13(8):e0201854. doi: 10.1371/journal.pone.0201854 (PMC6078310; doi:10.1371/journal.pone.0201854)
Supplement: S14 Table — (XLSX) [file pone.0201854.s028.xlsx]

## Sheet: Table S14
S14 Table. KEGG of the differentially expressed genes (DEGs) during meiosis in 02428-4x.
Category	Description	Number of DEGs	P-value	FDR
Up-regulated	Biosynthesis of secondary metabolites	22	4.42e-07	5.59e-05
	Metabolic pathways	32	3.9e-07	5.59e-05
	Plant hormone signal transduction	8	5.64e-05	0.00475
	beta-Alanine metabolism	4	0.000124	0.00784
	alpha-Linolenic acid metabolism	4	0.000229	0.0116
Down-regulated	Metabolic pathways	50	4.44e-14	1.27e-11
	Biosynthesis of secondary metabolites	30	3.48e-10	4.99e-08
	Photosynthesis - antenna proteins	5	1.69e-06	0.000161
	Phenylpropanoid biosynthesis	8	6.99e-06	0.000501
	Cutin, suberine and wax biosynthesis	4	2.55e-05	0.00123
	Phenylalanine metabolism	7	2.58e-05	0.00123
	Porphyrin and chlorophyll metabolism	4	0.000808	0.0331
	Photosynthesis	4	0.00126	0.0453
