# Supplementary material for: Genome-wide analysis of DNA polymorphisms, the methylome and transcriptome revealed that multiple factors are associated with low pollen fertility in autotetraploid rice
Source: PLoS One. 2018 Aug 6;13(8):e0201854. doi: 10.1371/journal.pone.0201854 (PMC6078310; doi:10.1371/journal.pone.0201854)
Supplement: S15 Table — (XLSX) [file pone.0201854.s029.xlsx]

## Sheet: Table S15
S15 Table. Differentially expressed genes (DEG) associated with differentially expressed miRNAs (DEM) during pollen development in 02428-4x.
Stage	Genes	Annotation	Genes regulation	miRNAs	miRNAs regulation
Pre-meiotic interphase	LOC_Os02g53830	MTD1, putative, expressed	specific down	osa-miR164e_R-3	specific up
	LOC_Os04g01570	invertase/pectin methylesterase inhibitor family protein, putative, expressed	specific down	osa-miR164e_R-3	specific up
	LOC_Os04g57200	heavy metal transport/detoxification protein, putative, expressed	down	osa-MIR5495-p3	specific up
	LOC_Os07g38290	plastocyanin-like domain containing protein, putative, expressed	specific down	osa-miR528-5p	up
	LOC_Os05g22940	acetyl-CoA carboxylase, putative, expressed	specific up	zma-miR2275a-3p_L-1	down
	LOC_Os08g03390	pre-mRNA-splicing factor SLU7, putative, expressed	specific up	PC-5p-251567_87	specific down
	LOC_Os02g56320	glycogen synthase 1, putative, expressed	specific up	osa-miR172b	specific down
	LOC_Os03g06510	KIP1, putative, expressed	up	osa-miR2275d	down
	LOC_Os03g06510	KIP1, putative, expressed	up	zma-miR2275a-3p_L-1	down
	LOC_Os05g07050	pre-mRNA-processing-splicing factor 8, putative, expressed	specific up	osa-MIR1425-p3	specific down
	LOC_Os06g11500	MCM9 - Putative minichromosome maintenance MCM family subunit 9, expressed	specific up	hvu-miR1436_L+3_2ss5CT13GA	specific down
	LOC_Os08g40440	dihydroflavonol-4-reductase, putative, expressed	up	hvu-miR1436_L+3_2ss5CT13GA	specific down
	LOC_Os11g24540	signal peptide peptidase-like 2B, putative, expressed	specific up	osa-miR5788	specific down
	LOC_Os11g24540	signal peptide peptidase-like 2B, putative, expressed	specific up	PC-5p-338434_46	down
	LOC_Os11g24540	signal peptide peptidase-like 2B, putative, expressed	specific up	PC-5p-697137_21	down
Single microspore stage	LOC_Os01g45990	potassium channel AKT1, putative, expressed	specific down	osa-miR5504_R-3	up
	LOC_Os03g03810	DEF8 - Defensin and Defensin-like DEFL family, expressed	specific down	osa-MIR159a-p5	up
	LOC_Os03g15340	plastocyanin-like domain containing protein, putative, expressed	specific down	osa-miR408-3p	up
	LOC_Os04g34940	protein of unknown function domain containing protein, expressed	specific down	osa-MIR5083-p3	up
	LOC_Os12g27810	OsFBX444 - F-box domain containing protein, expressed	specific down	osa-MIR1846e-p3	up
	LOC_Os03g38210	MYB family transcription factor, putative, expressed	specific down	osa-miR159a.1	up
	LOC_Os03g38210	MYB family transcription factor, putative, expressed	specific down	osa-miR159f_R-1	up
	LOC_Os04g59430	auxin response factor, putative, expressed	specific down	osa-miR160a-5p_R-1_1ss20CT	specific up
	LOC_Os04g59430	auxin response factor, putative, expressed	specific down	osa-miR160e-5p	up
	LOC_Os02g45225	expressed protein	specific up	PC-5p-1084672_17	specific down
	LOC_Os03g07880	nuclear transcription factor Y subunit, putative, expressed	up	osa-miR169r-5p_R+1	specific down
	LOC_Os04g54560	transferase family protein, putative, expressed	specific up	osa-miR812n-5p_L-1R+1	down
	LOC_Os07g06060	expressed protein	specific up	osa-MIR5491-p5	specific down
	LOC_Os07g28090	ABC transporter, ATP-binding protein, putative, expressed	specific up	PC-3p-403976_40	down
	LOC_Os08g23710	ribosomal protein L7Ae, putative, expressed	specific up	osa-MIR2122-p3_1ss19GT	specific down
	LOC_Os01g03490	heavy-metal-associated domain-containing protein, putative, expressed	specific up	osa-MIR5788-p3_1ss17GT	specific down
	LOC_Os01g03490	heavy-metal-associated domain-containing protein, putative, expressed	specific up	osa-MIR5788-p3_1ss19TA	specific down
	LOC_Os01g03490	heavy-metal-associated domain-containing protein, putative, expressed	specific up	PC-3p-478447_34	down
	LOC_Os03g06510	KIP1, putative, expressed	up	osa-miR2275d	down
	LOC_Os05g34700	GDSL-like lipase/acylhydrolase, putative, expressed	up	osa-MIR5788-p3_1ss17GT	specific down
	LOC_Os05g34700	GDSL-like lipase/acylhydrolase, putative, expressed	up	osa-MIR5788-p3_1ss19TA	specific down
	LOC_Os09g25900	CSLC2 - cellulose synthase-like family C, expressed	specific up	PC-5p-232972_78	down
Meiosis	LOC_Os01g62420	triosephosphate isomerase, cytosolic, putative, expressed	down	osa-MIR5083-p3	up
	LOC_Os01g66350	DUF647 domain containing protein, putative, expressed	specific down	bdi-miR5054_L+2	up
	LOC_Os03g63390	plastocyanin-like domain containing protein, putative, expressed	down	osa-miR528-5p	up
	LOC_Os04g21590	PB1 domain containing protein, expressed	specific down	osa-miR5504_R-3	up
	LOC_Os08g23880	No apical meristem protein, putative, expressed	specific down	gma-miR6300_R+3	specific up
	LOC_Os09g32020	ubiquitin fusion degradation protein, putative, expressed	down	osa-MIR159a-p5	up
	LOC_Os10g30150	universal stress protein domain containing protein, putative, expressed	specific down	osa-miR3979-5p_R+1	specific up
	LOC_Os06g40550	ABC-2 type transporter domain containing protein, expressed	specific down	osa-miR5504_R-3	up
	LOC_Os01g03330	BBTI3 - Bowman-Birk type bran trypsin inhibitor precursor, expressed	up	PC-5p-72318_316	specific down
	LOC_Os01g57610	OsGH3.1 - Probable indole-3-acetic acid-amido synthetase, expressed	specific up	osa-miR1436_L+3_1ss5CT	specific down
	LOC_Os01g57890	Homeobox domain containing protein, expressed	up	PC-5p-606586_25	specific down
	LOC_Os07g38440	uncharacterized 50.6 kDa protein in the 5region of gyrA and gyrB, putative, expressed	specific up	osa-miR1436_L+3_1ss5CT	specific down
	LOC_Os11g27799	expressed protein	specific up	osa-miR1436_L+3_1ss5CT	specific down
	LOC_Os03g60430	AP2 domain containing protein, expressed	specific up	osa-miR172a	down
