# Supplementary material for: Genome-wide analysis of DNA polymorphisms, the methylome and transcriptome revealed that multiple factors are associated with low pollen fertility in autotetraploid rice
Source: PLoS One. 2018 Aug 6;13(8):e0201854. doi: 10.1371/journal.pone.0201854 (PMC6078310; doi:10.1371/journal.pone.0201854)
Supplement: S16 Table — (XLSX) [file pone.0201854.s030.xlsx]

## Sheet: Table S16
S16 Table. The differentially expressed genes associated with meiosis in 02428-4x.
Differentially expressed genes in meiosis	Annotation	Gene-regulation	Gene name	Ref author	Description	Differentially expressed miRNAs in meiosis	miRNA-regulation
LOC_Os01g01360	peptide transporter PTR2, putative, expressed	down-regulation		Tang et al. 2010	PMCs-specific	osa-miR1436_L+3_1ss5CT	specific down-regulation			Reference	Title
LOC_Os01g03100	protein binding protein, putative, expressed	down-regulation		Guo et al. 2017	anther-related in neo-tetraploid rice					Rice Database Oryzabase	https://shigen.nig.ac.jp/rice/oryzabase/
LOC_Os01g03330	BBTI3 - Bowman-Birk type bran trypsin inhibitor precursor, expressed	up-regulation		Wu et al. 2014	Up-regulation in meiosis of Taichung65-4x	PC-5p-72318_316	specific down-regulation			Cai et al. 2015	The functional analysis of OsTDF1 reveals a conserved genetic pathway for tapetal development between rice and Arabidopsis
LOC_Os01g03340	BBTI4 - Bowman-Birk type bran trypsin inhibitor precursor, expressed	up-regulation		Wu et al. 2014	Up-regulation in meiosis of Taichung65-4x					China rice data center	http://www.ricedata.cn/gene/
LOC_Os01g03360	BBTI5 - Bowman-Birk type bran trypsin inhibitor precursor, expressed	up-regulation		Wu et al. 2014	Up-regulation in meiosis of Taichung65-4x					Deveshwar et al. 2011	Analysis of anther transcriptomes to identify genes contributing to meiosis and male gametophyte development in rice
LOC_Os01g03670	dihydroflavonol-4-reductase, putative, expressed	specific down-regulation		Fujita et al. 2010	meiosis stage-specific					Fujita et al. 2010	Rice Expression Atlas In Reproductive Development
LOC_Os01g04050	BBTI12 - Bowman-Birk type bran trypsin inhibitor precursor, expressed	up-regulation		Wu et al. 2014	Up-regulation in meiosis of Taichung65-4x					Guo et al. 2017	Transcriptome analysis of neotetraploid rice reveals specific differential gene expressions associated with fertility and heterosis
LOC_Os01g04409	OsWAK1 - OsWAK receptor-like cytoplasmic kinase OsWAK-RLCK, expressed	specific down-regulation		Guo et al. 2017	anther-related in neo-tetraploid rice					Jin et al. 2013	Rice Male Development under Drought Stress: Phenotypic Changes and Stage-Dependent Transcriptomic Reprogramming
LOC_Os01g04710	aspartic proteinase, putative, expressed	down-regulation		Deveshwar et al. 2011	pollen development in rice					La et al. 2006	Genome-wide analysis of cyclin family in rice (Oryza Sativa L.)
LOC_Os01g06380	expressed protein	specific up-regulation		Deveshwar et al. 2011	meiosis stage-specific					Li et al. 2011	PERSISTENT TAPETAL CELL1 Encodes a PHD-Finger Protein That Is Required for Tapetal Cell Death and Pollen Development in Rice
LOC_Os01g06400	expressed protein	up-regulation		Deveshwar et al. 2011	meiosis stage-specific					Morozumi et al. 2013	Homologous Pairing Activities of Two Rice RAD51 Proteins, RAD51A1 and RAD51A2
LOC_Os01g06440	expressed protein	up-regulation		Deveshwar et al. 2011	meiosis stage-specific					Nguyen et al. 2016	Genome-wide identification and analysis of rice genes preferentially expressed in pollen at an early developmental stage
LOC_Os01g06640	basic helix-loop-helix, putative, expressed	up-regulation		Wu et al. 2014	Up-regulation in meiosis of Taichung65-4x					Nonomura et al. 2007	A Germ Cell–Specific Gene of the ARGONAUTE Family Is Essential for the Progression of Premeiotic Mitosis and Meiosis during Sporogenesis in Rice
LOC_Os01g07260	expressed protein	specific down-regulation		Wu et al. 2014	Specific down-regulation in meiosis of Taichung65-4x					Phan et al. 2012	MYB80, a regulator of tapetal and pollen development, is functionally conserved in crops
LOC_Os01g07420	hydrolase, alpha/beta fold family protein, putative, expressed	specific down-regulation		Guo et al. 2017	anther-related in neo-tetraploid rice					Qin et al. 2013	ABCG15 Encodes an ABC Transporter Protein, and is Essential for Post-meiotic Anther and Pollen Exine Development in Rice
LOC_Os01g07640	ankyrin, putative, expressed	specific up-regulation		Guo et al. 2017	anther-related in neo-tetraploid rice					Tan et al. 2012	MTR1 Encodes a Secretory Fasciclin Glycoprotein Required for Male Reproductive Development in Rice
LOC_Os01g10040	cytochrome P450, putative, expressed	up-regulation		Wu et al. 2014	Up-regulation in meiosis of Taichung65-4x					Tang et al. 2010	Global Gene Profiling of Laser-Captured Pollen Mother Cells Indicates Molecular Pathways and Gene Subfamilies Involved in Rice Meiosis
LOC_Os01g14030	DUF260 domain containing protein, putative, expressed	specific down-regulation		Fujita et al. 2010	meiosis stage-specific					The Arabidopsis Information Resource (TAIR)	https://www.arabidopsis.org/index.jsp
LOC_Os01g14220	expressed protein	specific up-regulation		Deveshwar et al. 2011	meiosis stage-specific					Wu et al. 2014	Comparative cytological and transcriptomic analysis of pollen development in autotetraploid and diploid rice
LOC_Os01g14310	expressed protein	specific up-regulation		Deveshwar et al. 2011	meiosis stage-specific					Yau et al. 2006	Expression of a microsporocyte-specific gene encoding dihydroflavonol 4-reductase-like protein is developmentally regulated during early microsporogenesis in rice
LOC_Os01g21160	2-oxo acid dehydrogenases acyltransferase domain containing protein, expressed	up-regulation		Wu et al. 2014	Specific up-regulation in meiosis of Taichung65-4x					Zhao et al. 2015	Two ATP Binding Cassette G Transporters, Rice ATP Binding Cassette G26 and ATP Binding Cassette G15, Collaboratively Regulate Rice Male Reproduction
LOC_Os01g21250	late embryogenesis abundant protein, putative, expressed	up-regulation		Wu et al. 2014	Up-regulation in meiosis of Taichung65-4x
LOC_Os01g23770	OsMADS94 - MADS-box family gene with M-beta type-box, expressed	specific up-regulation		Guo et al. 2017	anther-related in neo-tetraploid rice
LOC_Os01g24710	jacalin-like lectin domain containing protein, expressed	up-regulation		Wu et al. 2014	Up-regulation in meiosis of Taichung65-4x
LOC_Os01g26000	expressed protein	down-regulation		Tang et al. 2010	meiosis stage-specific
LOC_Os01g27340	glutathione S-transferase, putative, expressed	specific up-regulation		Tang et al. 2010	meiosis stage-specific
LOC_Os01g36390	MCM4 - Putative minichromosome maintenance MCM complex subunit 4, expressed	specific down-regulation		Wu et al. 2014	Specific down-regulation in meiosis of Taichung65-4x
LOC_Os01g39040	DUF260 domain containing protein, putative, expressed	specific up-regulation		Guo et al. 2017	anther-related in neo-tetraploid rice
LOC_Os01g40170	translation initiation factor, putative, expressed	down-regulation		Fujita et al. 2010	meiosis stage-specific
LOC_Os01g42190	heat shock protein DnaJ, putative, expressed	specific up-regulation		Wu et al. 2014	Specific down-regulation in meiosis of Taichung65-4x
LOC_Os01g42234	amino acid permease family protein, putative, expressed	specific up-regulation		Deveshwar et al. 2011	pollen development in rice
LOC_Os01g42370	pleiotropic drug resistance protein, putative, expressed	specific up-regulation		Tang et al. 2010	PMCs-specific
LOC_Os01g42380	pleiotropic drug resistance protein, putative, expressed	up-regulation		Tang et al. 2010	PMCs-specific
LOC_Os01g42410	pleiotropic drug resistance protein, putative, expressed	specific up-regulation		Wu et al. 2014	Up-regulation in meiosis of Taichung65-4x
LOC_Os01g42810	leaf senescence related protein, putative, expressed	down-regulation		Fujita et al. 2010	meiosis stage-specific
LOC_Os01g43320	transmembrane amino acid transporter protein, putative, expressed	down-regulation		Fujita et al. 2010	meiosis stage-specific
LOC_Os01g43940	oligopeptide transporter, putative, expressed	specific down-regulation		Fujita et al. 2010	meiosis stage-specific
LOC_Os01g47070	glycosyl hydrolase, putative, expressed	specific up-regulation		Wu et al. 2014	Up-regulation in meiosis of Taichung65-4x
LOC_Os01g49310	expressed protein	specific up-regulation		Deveshwar et al. 2011	pollen development in rice
LOC_Os01g50750	zinc finger, C3HC4 type domain containing protein, expressed	down-regulation		Fujita et al. 2010	meiosis stage-specific
LOC_Os01g51260	MYB family transcription factor, putative, expressed	down-regulation		Deveshwar et al. 2011	pollen development in rice
LOC_Os01g51550	peroxidase family protein, expressed	down-regulation		Guo et al. 2017	anther-related in neo-tetraploid rice
LOC_Os01g51870	methyltransferase, putative, expressed	down-regulation		Deveshwar et al. 2011	pollen development in rice
LOC_Os01g52130	sulfate transporter, putative, expressed	up-regulation		Wu et al. 2014	Up-regulation in meiosis of Taichung65-4x
LOC_Os01g53220	HSF-type DNA-binding domain containing protein, expressed	up-regulation		Wu et al. 2014	Down-regulation in meiosis of Taichung65-4x
LOC_Os01g55240	gibberellin 2-beta-dioxygenase, putative, expressed	up-regulation		Wu et al. 2014	Up-regulation in meiosis of Taichung65-4x
LOC_Os01g55370	expressed protein	specific up-regulation		Wu et al. 2014	Up-regulation in meiosis of Taichung65-4x
LOC_Os01g55610	peptide transporter PTR2, putative, expressed	specific down-regulation		Nguyen et al. 2016	PMCs-specific
LOC_Os01g56740	OsFBDUF7 - F-box and DUF domain containing protein, expressed	specific up-regulation		Deveshwar et al. 2011	meiosis stage-specific
LOC_Os01g56750	OsFBDUF8 - F-box and DUF domain containing protein, expressed	specific up-regulation		Guo et al. 2017	anther-related in neo-tetraploid rice
LOC_Os01g57610	OsGH3.1 - Probable indole-3-acetic acid-amido synthetase, expressed	specific up-regulation		Nguyen et al. 2016	PMCs-specific	osa-miR1436_L+3_1ss5CT	specific down-regulation
LOC_Os01g57770	OsPOP4 - Putative Prolyl Oligopeptidase homologue, expressed	up-regulation		Wu et al. 2014	Up-regulation in meiosis of Taichung65-4x
LOC_Os01g60020	NAC domain transcription factor, putative, expressed	specific up-regulation		Wu et al. 2014	Up-regulation in meiosis of Taichung65-4x
LOC_Os01g60730	RING-H2 finger protein, putative, expressed	specific up-regulation		Wu et al. 2014	Specific down-regulation in meiosis of Taichung65-4x
LOC_Os01g61940	white-brown complex homolog protein, putative, expressed	down-regulation		Nguyen et al. 2016	PMCs-specific
LOC_Os01g62420	triosephosphate isomerase, cytosolic, putative, expressed	down-regulation		Tang et al. 2010	PMCs-specific	osa-MIR5083-p3	up-regulation
LOC_Os01g62610	peptidyl-prolyl cis-trans isomerase, FKBP-type, putative, expressed	specific up-regulation		Wu et al. 2014	Up-regulation in meiosis of Taichung65-4x
LOC_Os01g63540	cytochrome P450, putative, expressed	down-regulation		Wu et al. 2014	Specific up-regulation in meiosis of Taichung65-4x
LOC_Os01g63830	dehydrodolichyl diphosphate synthase, putative, expressed	down-regulation		Tang et al. 2010	PMCs-specific
LOC_Os01g64100	glycosyl hydrolase, putative, expressed	up-regulation		Wu et al. 2014	Up-regulation in meiosis of Taichung65-4x	osa-miR1320-5p_L-1R+1	up-regulation
LOC_Os01g64110	glycosyl hydrolase, putative, expressed	up-regulation		Wu et al. 2014	Up-regulation in meiosis of Taichung65-4x
LOC_Os01g64450	harpin-induced protein 1 domain containing protein, expressed	specific up-regulation		Wu et al. 2014	Up-regulation in meiosis of Taichung65-4x
LOC_Os01g65660	amino acid transporter, putative, expressed	down-regulation		Tang et al. 2010	PMCs-specific
LOC_Os01g67480	helix-loop-helix DNA-binding domain containing protein, expressed	specific up-regulation		Wu et al. 2014	Up-regulation in meiosis of Taichung65-4x
LOC_Os01g68560	OsMADS98 - MADS-box family gene with M-beta type-box, expressed	specific down-regulation		Fujita et al. 2010	meiosis stage-specific
LOC_Os01g70600	DUF567 domain containing protein, putative, expressed	down-regulation		Fujita et al. 2010	meiosis stage-specific
LOC_Os01g72350	amidohydrolase, putative, expressed	down-regulation		Guo et al. 2017	anther-related in neo-tetraploid rice
LOC_Os01g72490	LRP1, putative, expressed	up-regulation		Wu et al. 2014	Up-regulation in meiosis of Taichung65-4x
LOC_Os01g72970	DUF630/DUF632 domains containing protein, putative, expressed	down-regulation		Tang et al. 2010	PMCs-specific
LOC_Os02g01590	glycosyl hydrolases, putative, expressed	up-regulation		Wu et al. 2014	Up-regulation in meiosis of Taichung65-4x
LOC_Os02g01980	GDSL-like lipase/acylhydrolase, putative, expressed	specific down-regulation		Fujita et al. 2010	meiosis stage-specific
LOC_Os02g03990	WD domain, G-beta repeat domain containing protein, expressed	specific up-regulation		Guo et al. 2017	anther-related in neo-tetraploid rice
LOC_Os02g05000	expressed protein	specific down-regulation		Tang et al. 2010	PMCs-specific
LOC_Os02g09080	expressed protein	specific down-regulation		Guo et al. 2017	anther-related in neo-tetraploid rice
LOC_Os02g10390	chlorophyll A-B binding protein, putative, expressed	specific down-regulation		Guo et al. 2017	anther-related in neo-tetraploid rice
LOC_Os02g11640	UDP-glucoronosyl and UDP-glucosyl transferase, putative, expressed	specific up-regulation		Wu et al. 2014	Up-regulation in meiosis of Taichung65-4x
LOC_Os02g12350	histone deacetylase, putative, expressed	specific up-regulation		Tang et al. 2010	meiosis stage-specific
LOC_Os02g13270	Mpv17 / PMP22 family domain containing protein, expressed	specific down-regulation		Tang et al. 2010	PMCs-specific
LOC_Os02g16610	harpin-induced protein 1 domain containing protein, expressed	down-regulation		Guo et al. 2017	anther-related in neo-tetraploid rice
LOC_Os02g16620	reticulon domain containing protein, putative, expressed	specific down-regulation		Guo et al. 2017	anther-related in neo-tetraploid rice
LOC_Os02g18870	GDSL-like lipase/acylhydrolase, putative, expressed	specific up-regulation		Deveshwar et al. 2011	meiosis stage-specific
LOC_Os02g25620	expressed protein	down-regulation		Tang et al. 2010	PMCs-specific
LOC_Os02g28970	expressed protein	up-regulation	OsMTR1	Tan et al. 2012	tapetum genes
LOC_Os02g30060	3-oxoacyl-reductase, chloroplast precursor, putative, expressed	specific down-regulation		Fujita et al. 2010	meiosis stage-specific
LOC_Os02g32140	AP2 domain containing protein, expressed	specific up-regulation		Wu et al. 2014	Up-regulation in meiosis of Taichung65-4x
LOC_Os02g32980	Cupin domain containing protein, expressed	up-regulation		Wu et al. 2014	Up-regulation in meiosis of Taichung65-4x
LOC_Os02g33840	OsFBX52 - F-box domain containing protein, expressed	up-regulation		Deveshwar et al. 2011	meiosis stage-specific
LOC_Os02g33850	elongation factor Tu family protein, putative, expressed	specific down-regulation		Tang et al. 2010	PMCs-specific
LOC_Os02g36950	uncharacterized Cys-rich domain containing protein, putative, expressed	specific up-regulation		Deveshwar et al. 2011	pollen development in rice
LOC_Os02g37020	expressed protein	specific down-regulation		Tang et al. 2010	PMCs-specific
LOC_Os02g37850	expressed protein	up-regulation	OSD1	The Arabidopsis Information Resource (TAIR)	meiosis genes (Arabidopsis)
LOC_Os02g38040	leucine-rich repeat family protein, putative, expressed	up-regulation		Wu et al. 2014	Specific up-regulation in meiosis of Taichung65-4x
LOC_Os02g38260	glycosyl hydrolase family 5 protein, putative, expressed	down-regulation		Fujita et al. 2010	meiosis stage-specific
LOC_Os02g38290	cytochrome P450, putative, expressed	specific down-regulation		Nguyen et al. 2016	PMCs-specific
LOC_Os02g40440	GDSL-like lipase/acylhydrolase, putative, expressed	down-regulation		Nguyen et al. 2016	PMCs-specific
LOC_Os02g41630	phenylalanine ammonia-lyase, putative, expressed	specific down-regulation		Guo et al. 2017	anther-related in neo-tetraploid rice
LOC_Os02g42450	RIPER1 - Ripening-related family protein precursor, expressed	specific up-regulation		Wu et al. 2014	Specific up-regulation in meiosis of Taichung65-4x
LOC_Os02g43700	triacylglycerol lipase like protein, putative, expressed	up-regulation		Wu et al. 2014	Up-regulation in meiosis of Taichung65-4x
LOC_Os02g49860	AWPM-19-like membrane family protein, putative, expressed	up-regulation		Wu et al. 2014	Up-regulation in meiosis of Taichung65-4x
LOC_Os02g50350	dihydroorotate dihydrogenase protein, putative, expressed	up-regulation		Wu et al. 2014	Up-regulation in meiosis of Taichung65-4x
LOC_Os02g51930	cytokinin-O-glucosyltransferase 2, putative, expressed	specific up-regulation		Wu et al. 2014	Up-regulation in meiosis of Taichung65-4x
LOC_Os02g53380	expressed protein	specific up-regulation		Guo et al. 2017	anther-related in neo-tetraploid rice
LOC_Os02g53400	thioredoxin, putative, expressed	specific up-regulation		Tang et al. 2010	PMCs-specific
LOC_Os02g55410	MCM5 - Putative minichromosome maintenance MCM complex subunit 5, expressed	specific down-regulation		Wu et al. 2014	Specific down-regulation in meiosis of Taichung65-4x
LOC_Os02g57110	GDSL-like lipase/acylhydrolase, putative, expressed	specific down-regulation		Wu et al. 2014	Specific down-regulation in meiosis of Taichung65-4x
LOC_Os03g02670	transporter family protein, putative, expressed	specific down-regulation		Fujita et al. 2010	meiosis stage-specific
LOC_Os03g04120	AMP-binding enzyme, putative, expressed	down-regulation		Guo et al. 2017	anther-related in neo-tetraploid rice
LOC_Os03g04770	beta-amylase, putative, expressed	down-regulation		Guo et al. 2017	anther-related in neo-tetraploid rice
LOC_Os03g06930	homeodomain protein, putative, expressed	up-regulation		Wu et al. 2014	Up-regulation in meiosis of Taichung65-4x
LOC_Os03g07250	cytochrome P450, putative, expressed	down-regulation	CYP704B2	China rice data center	pollen sterility genes
LOC_Os03g08320	ZIM domain containing protein, putative, expressed	up-regulation		Wu et al. 2014	Up-regulation in meiosis of Taichung65-4x
LOC_Os03g10210	homeobox domain containing protein, expressed	up-regulation		Wu et al. 2014	Up-regulation in meiosis of Taichung65-4x
LOC_Os03g10810	HLS, putative, expressed	up-regulation		Nguyen et al. 2016	PMCs-specific
LOC_Os03g12414	cyclin, putative, expressed	specific up-regulation	OsSDS	La et al. 2006	meiosis genes
LOC_Os03g13360	expressed protein	specific up-regulation		Deveshwar et al. 2011	meiosis stage-specific
LOC_Os03g14180	hsp20/alpha crystallin family protein, putative, expressed	specific down-regulation		Tang et al. 2010	PMCs-specific
LOC_Os03g15710	strictosidine synthase, putative, expressed	down-regulation		Fujita et al. 2010	meiosis stage-specific
LOC_Os03g18470	expressed protein	down-regulation		Deveshwar et al. 2011	meiosis stage-specific
LOC_Os03g18480	MYB family transcription factor, putative, expressed	down-regulation	OsTDF1	Cai et al. 2015	tapetum genes
LOC_Os03g18850	pathogenesis-related Bet v I family protein, putative, expressed	up-regulation		Wu et al. 2014	Specific up-regulation in meiosis of Taichung65-4x
LOC_Os03g19220	expressed protein	down-regulation		Wu et al. 2014	Specific up-regulation in meiosis of Taichung65-4x
LOC_Os03g19610	pectinesterase, putative, expressed	down-regulation		Guo et al. 2017	anther-related in neo-tetraploid rice
LOC_Os03g19630	myb-like DNA-binding domain containing protein, expressed	specific down-regulation		Guo et al. 2017	anther-related in neo-tetraploid rice
LOC_Os03g20949	phospholipid-transporting ATPase, putative, expressed	up-regulation		Tang et al. 2010	meiosis stage-specific
LOC_Os03g22120	sucrose synthase, putative, expressed	specific up-regulation		Tang et al. 2010	PMCs-specific
LOC_Os03g22990	OsFBX84 - F-box domain containing protein, expressed	up-regulation		Tang et al. 2010	PMCs-specific
LOC_Os03g23050	expressed protein	specific up-regulation		Fujita et al. 2010	meiosis stage-specific
LOC_Os03g25660	expressed protein	specific up-regulation		Tang et al. 2010	meiosis stage-specific
LOC_Os03g26480	expressed protein	up-regulation		Guo et al. 2017	anther-related in neo-tetraploid rice
LOC_Os03g26920	OsSCP12 - Putative Serine Carboxypeptidase homologue, expressed	down-regulation		Fujita et al. 2010	meiosis stage-specific
LOC_Os03g26930	OsSCP13 - Putative Serine Carboxypeptidase homologue, expressed	specific down-regulation		Guo et al. 2017	anther-related in neo-tetraploid rice
LOC_Os03g27230	phospho-2-dehydro-3-deoxyheptonate aldolase, chloroplast precursor, putative, expressed	down-regulation		Deveshwar et al. 2011	pollen development in rice
LOC_Os03g30690	expressed protein	specific up-regulation		Deveshwar et al. 2011	meiosis stage-specific
LOC_Os03g37490	MATE efflux family protein, putative, expressed	up-regulation		Wu et al. 2014	Up-regulation in meiosis of Taichung65-4x
LOC_Os03g39230	OTU-like cysteine protease family protein, putative, expressed	specific up-regulation		Tang et al. 2010	PMCs-specific
LOC_Os03g40830	OsSub30 - Putative Subtilisin homologue, expressed	specific down-regulation		Fujita et al. 2010	meiosis stage-specific
LOC_Os03g43790	expressed protein	down-regulation		Tang et al. 2010	PMCs-specific
LOC_Os03g46090	endonuclease/exonuclease/phosphatase family domain containing protein, expressed	specific down-regulation		Wu et al. 2014	Down-regulation in meiosis of Taichung65-4x
LOC_Os03g47460	ribosome inactivating protein, putative, expressed	specific down-regulation		Fujita et al. 2010	meiosis stage-specific
LOC_Os03g47610	thiamine biosynthesis protein thiC, putative, expressed	specific up-regulation		Guo et al. 2017	anther-related in neo-tetraploid rice
LOC_Os03g47896	ribosome inactivating protein, putative, expressed	down-regulation		Fujita et al. 2010	meiosis stage-specific
LOC_Os03g48220	expressed protein	down-regulation		Fujita et al. 2010	meiosis stage-specific
LOC_Os03g50490	glutamine synthetase, catalytic domain containing protein, expressed	down-regulation		Tang et al. 2010	PMCs-specific
LOC_Os03g52860	lipoxygenase, putative, expressed	up-regulation		Wu et al. 2014	Up-regulation in meiosis of Taichung65-4x
LOC_Os03g53860	periplasmic beta-glucosidase precursor, putative, expressed	specific up-regulation		Guo et al. 2017	anther-related in neo-tetraploid rice
LOC_Os03g55290	GASR3 - Gibberellin-regulated GASA/GAST/Snakin family protein precursor, expressed	specific down-regulation		Tang et al. 2010	PMCs-specific
LOC_Os03g55410	peroxidase precursor, putative, expressed	up-regulation		Wu et al. 2014	Up-regulation in meiosis of Taichung65-4x
LOC_Os03g55420	peroxidase precursor, putative, expressed	up-regulation		Wu et al. 2014	Up-regulation in meiosis of Taichung65-4x
LOC_Os03g55960	EF hand family protein, putative, expressed	down-regulation		Fujita et al. 2010	meiosis stage-specific
LOC_Os03g56890	expressed protein	down-regulation		Fujita et al. 2010	meiosis stage-specific
LOC_Os03g57200	glutathione S-transferase, putative, expressed	down-regulation		Wu et al. 2014	Specific up-regulation in meiosis of Taichung65-4x
LOC_Os03g57920	AN1-like zinc finger domain containing protein, expressed	specific down-regulation		Fujita et al. 2010	meiosis stage-specific
LOC_Os03g57940	CK1_CaseinKinase_1a.4 - CK1 includes the casein kinase 1 kinases, expressed	down-regulation	CKI; EL1; Hd16	China rice data center	pollen sterility genes
LOC_Os03g58600	PAZ domain containing protein, putative, expressed	specific up-regulation	MEL1	Nonomura et al. 2007	meiosis genes
LOC_Os03g59880	expressed protein	specific down-regulation		Tang et al. 2010	PMCs-specific
LOC_Os03g60880	nucleobase-ascorbate transporter, putative, expressed	down-regulation		Tang et al. 2010	PMCs-specific
LOC_Os03g61070	expressed protein	specific up-regulation		Tang et al. 2010	PMCs-specific
LOC_Os03g61360	hydrolase, alpha/beta fold family domain containing protein, expressed	up-regulation		Wu et al. 2014	Specific up-regulation in meiosis of Taichung65-4x
LOC_Os03g63450	snRK1-interacting protein 1, putative, expressed	down-regulation		Deveshwar et al. 2011	pollen development in rice
LOC_Os03g64340	heavy metal-associated domain containing protein, expressed	down-regulation		Deveshwar et al. 2011	pollen development in rice
LOC_Os04g01690	pyridoxal-dependent decarboxylase protein, putative, expressed	specific up-regulation		Guo et al. 2017	anther-related in neo-tetraploid rice
LOC_Os04g13210	multidrug resistance-associated protein, putative, expressed	specific up-regulation		Tang et al. 2010	PMCs-specific
LOC_Os04g13220	ABC transporter family protein, putative, expressed	specific up-regulation		Tang et al. 2010	PMCs-specific
LOC_Os04g14710	flavin-containing monooxygenase family protein, putative, expressed	down-regulation		Guo et al. 2017	anther-related in neo-tetraploid rice
LOC_Os04g18650	AP2 domain containing protein, expressed	down-regulation		Nguyen et al. 2016	PMCs-specific
LOC_Os04g21590	PB1 domain containing protein, expressed	specific down-regulation		Fujita et al. 2010	meiosis stage-specific	osa-miR5504_R-3	up-regulation
LOC_Os04g25440	cytokinin-O-glucosyltransferase 2, putative, expressed	specific up-regulation		Wu et al. 2014	Up-regulation in meiosis of Taichung65-4x
LOC_Os04g27950	expressed protein	specific down-regulation		Fujita et al. 2010	meiosis stage-specific
LOC_Os04g30490	MATE efflux family protein, putative, expressed	specific down-regulation		Deveshwar et al. 2011	pollen development in rice
LOC_Os04g32160	expressed protein	specific up-regulation		Deveshwar et al. 2011	meiosis stage-specific
LOC_Os04g32210	expressed protein	specific up-regulation		Guo et al. 2017	anther-related in neo-tetraploid rice
LOC_Os04g34080	WD-40 repeat family protein, putative, expressed	specific down-regulation		Deveshwar et al. 2011	pollen development in rice
LOC_Os04g35540	amino acid permease family protein, putative, expressed	specific up-regulation		Wu et al. 2014	Up-regulation in meiosis of Taichung65-4x
LOC_Os04g35630	expressed protein	specific up-regulation		Deveshwar et al. 2011	meiosis stage-specific
LOC_Os04g35690	tetratricopeptide repeat, putative, expressed	specific down-regulation		Fujita et al. 2010	meiosis stage-specific
LOC_Os04g39470	MYB family transcription factor, putative, expressed	specific down-regulation	OsMYB80; OsMYB103	Phan et al. 2012	tapetum genes
LOC_Os04g40140	expressed protein	specific up-regulation		Tang et al. 2010	PMCs-specific
LOC_Os04g40874	glucose-6-phosphate 1-dehydrogenase, cytoplasmic isoform, putative, expressed	specific down-regulation		Fujita et al. 2010	meiosis stage-specific
LOC_Os04g40990	malate synthase, glyoxysomal, putative, expressed	up-regulation		Wu et al. 2014	Up-regulation in meiosis of Taichung65-4x
LOC_Os04g42130	integral membrane transporter family protein, putative, expressed	down-regulation		Tang et al. 2010	PMCs-specific
LOC_Os04g42550	expressed protein	down-regulation		Wu et al. 2014	Specific up-regulation in meiosis of Taichung65-4x
LOC_Os04g45960	OsSub42 - Putative Subtilisin homologue, expressed	down-regulation		Tang et al. 2010	PMCs-specific
LOC_Os04g46220	ethylene-responsive transcription factor, putative, expressed	specific up-regulation		Wu et al. 2014	Up-regulation in meiosis of Taichung65-4x
LOC_Os04g46660	cyclin, putative, expressed	specific down-regulation		Wu et al. 2014	Down-regulation in meiosis of Taichung65-4x
LOC_Os04g48200	cytochrome P450, putative, expressed	up-regulation		Wu et al. 2014	Up-regulation in meiosis of Taichung65-4x
LOC_Os04g48210	cytochrome P450, putative, expressed	up-regulation		Nguyen et al. 2016	PMCs-specific
LOC_Os04g48370	RNA polymerase IV subunit, putative, expressed	down-regulation		Tang et al. 2010	PMCs-specific
LOC_Os04g49700	zinc finger, C3HC4 type domain containing protein, expressed	specific down-regulation		Guo et al. 2017	anther-related in neo-tetraploid rice
LOC_Os04g49748	purine permease, putative, expressed	up-regulation		Wu et al. 2014	Up-regulation in meiosis of Taichung65-4x
LOC_Os04g51880	GHMP kinases ATP-binding protein, putative, expressed	specific down-regulation		Deveshwar et al. 2011	pollen development in rice
LOC_Os04g52320	QRT3, putative, expressed	specific down-regulation		Fujita et al. 2010	meiosis stage-specific
LOC_Os04g52504	adhesive/proline-rich protein, putative, expressed	specific up-regulation		Wu et al. 2014	Specific up-regulation in meiosis of Taichung65-4x
LOC_Os04g52550	PAZ domain-containing protein, putative, expressed	specific up-regulation		Deveshwar et al. 2011	meiosis stage-specific
LOC_Os04g55240	VQ domain containing protein, putative, expressed	specific down-regulation		Nguyen et al. 2016	PMCs-specific
LOC_Os04g57200	heavy metal transport/detoxification protein, putative, expressed	down-regulation		Guo et al. 2017	anther-related in neo-tetraploid rice
LOC_Os04g59150	peroxidase precursor, putative, expressed	specific up-regulation		Wu et al. 2014	Up-regulation in meiosis of Taichung65-4x
LOC_Os04g59190	peroxidase precursor, putative, expressed	up-regulation		Wu et al. 2014	Up-regulation in meiosis of Taichung65-4x
LOC_Os04g59260	peroxidase precursor, putative, expressed	up-regulation		Wu et al. 2014	Up-regulation in meiosis of Taichung65-4x
LOC_Os04g59540	phosphatidylinositol-4-phosphate 5-Kinase, putative, expressed	specific up-regulation		Wu et al. 2014	Up-regulation in meiosis of Taichung65-4x
LOC_Os05g04380	peroxidase precursor, putative, expressed	up-regulation		Wu et al. 2014	Up-regulation in meiosis of Taichung65-4x
LOC_Os05g05510	expressed protein	specific up-regulation		Deveshwar et al. 2011	meiosis stage-specific
LOC_Os05g05920	desiccation-related protein PCC13-62 precursor, putative, expressed	down-regulation		Fujita et al. 2010	meiosis stage-specific
LOC_Os05g08910	expressed protein	up-regulation		Guo et al. 2017	anther-related in neo-tetraploid rice
LOC_Os05g09000	expressed protein	specific down-regulation		Guo et al. 2017	anther-related in neo-tetraploid rice
LOC_Os05g10420	expressed protein	specific down-regulation		Fujita et al. 2010	meiosis stage-specific
LOC_Os05g11910	GDSL-like lipase/acylhydrolase, putative, expressed	up-regulation		Wu et al. 2014	Up-regulation in meiosis of Taichung65-4x
LOC_Os05g14260	peroxidase precursor, putative, expressed	down-regulation		Guo et al. 2017	anther-related in neo-tetraploid rice
LOC_Os05g14590	MCM6 - Putative minichromosome maintenance MCM complex subunit 6, expressed	down-regulation		Wu et al. 2014	Specific down-regulation in meiosis of Taichung65-4x
LOC_Os05g16824	SHR5-receptor-like kinase, putative, expressed	specific up-regulation		Wu et al. 2014	Up-regulation in meiosis of Taichung65-4x
LOC_Os05g26660	NADH-ubiquinone oxidoreductase, mitochondrial precursor, putative, expressed	up-regulation		Guo et al. 2017	anther-related in neo-tetraploid rice
LOC_Os05g28050	expressed protein	down-regulation		Fujita et al. 2010	meiosis stage-specific
LOC_Os05g28460	MEE12, putative, expressed	specific up-regulation		Tang et al. 2010	meiosis stage-specific
LOC_Os05g28470	expressed protein	specific up-regulation		Tang et al. 2010	meiosis stage-specific
LOC_Os05g32300	expressed protein	specific down-regulation		Guo et al. 2017	anther-related in neo-tetraploid rice
LOC_Os05g33400	basic 7S globulin precursor, putative, expressed	up-regulation		Wu et al. 2014	Up-regulation in meiosis of Taichung65-4x
LOC_Os05g36290	actin, putative, expressed	up-regulation		Wu et al. 2014	Up-regulation in meiosis of Taichung65-4x
LOC_Os05g37250	cytochrome P450, putative, expressed	specific up-regulation		Wu et al. 2014	Up-regulation in meiosis of Taichung65-4x
LOC_Os05g37470	transmembrane amino acid transporter protein, putative, expressed	specific up-regulation		Deveshwar et al. 2011	pollen development in rice
LOC_Os05g38040	expressed protein	up-regulation		Wu et al. 2014	Up-regulation in meiosis of Taichung65-4x
LOC_Os05g38350	glycerol-3-phosphate acyltransferase 8, putative, expressed	specific down-regulation		Nguyen et al. 2016	PMCs-specific
LOC_Os05g39180	expressed protein	specific up-regulation		Tang et al. 2010	meiosis stage-specific
LOC_Os05g39240	ammonium transporter protein, putative, expressed	specific up-regulation		Wu et al. 2014	Up-regulation in meiosis of Taichung65-4x
LOC_Os05g42210	serine/threonine-protein kinase receptor precursor, putative, expressed	up-regulation		Wu et al. 2014	Up-regulation in meiosis of Taichung65-4x
LOC_Os05g46050	OsFBDUF26 - F-box and DUF domain containing protein, expressed	specific up-regulation		Deveshwar et al. 2011	meiosis stage-specific
LOC_Os05g46060	OsFBDUF27 - F-box and DUF domain containing protein, expressed	specific up-regulation		Deveshwar et al. 2011	meiosis stage-specific
LOC_Os05g46160	OsFBDUF29 - F-box and DUF domain containing protein, expressed	up-regulation		Deveshwar et al. 2011	meiosis stage-specific
LOC_Os05g46170	expressed protein	specific up-regulation		Guo et al. 2017	anther-related in neo-tetraploid rice
LOC_Os05g46510	polygalacturonase, putative, expressed	specific up-regulation		Wu et al. 2014	Up-regulation in meiosis of Taichung65-4x
LOC_Os05g47670	zinc finger, C3HC4 type domain containing protein, expressed	specific down-regulation		Wu et al. 2014	Specific up-regulation in meiosis of Taichung65-4x
LOC_Os05g48900	fasciclin domain containing protein, expressed	down-regulation		Wu et al. 2014	Specific down-regulation in meiosis of Taichung65-4x
LOC_Os05g50020	expressed protein	specific up-regulation		Deveshwar et al. 2011	meiosis stage-specific
LOC_Os06g03930	cytochrome P450 86A1, putative, expressed	up-regulation		Wu et al. 2014	Up-regulation in meiosis of Taichung65-4x
LOC_Os06g05440	expressed protein	specific up-regulation		Wu et al. 2014	Specific up-regulation in meiosis of Taichung65-4x
LOC_Os06g05930	expressed protein	down-regulation		Guo et al. 2017	anther-related in neo-tetraploid rice
LOC_Os06g08380	1,3-beta-glucan synthase component domain containing protein, expressed	specific up-regulation	GSL5	China rice data center	pollen sterility genes
LOC_Os06g08750	integral membrane transporter family protein, putative, expressed	specific down-regulation		Deveshwar et al. 2011	pollen development in rice
LOC_Os06g10750	integral membrane protein DUF6 containing protein, expressed	down-regulation		Wu et al. 2014	Up-regulation in meiosis of Taichung65-4x
LOC_Os06g13560	SAM dependent carboxyl methyltransferase, putative, expressed	specific up-regulation		Wu et al. 2014	Up-regulation in meiosis of Taichung65-4x
LOC_Os06g13960	OsFBX194 - F-box domain containing protein, expressed	specific up-regulation		Guo et al. 2017	anther-related in neo-tetraploid rice
LOC_Os06g13990	OsFBX195 - F-box domain containing protein, expressed	specific up-regulation		Guo et al. 2017	anther-related in neo-tetraploid rice
LOC_Os06g14010	myb-like DNA-binding domain containing protein, expressed	specific down-regulation		Guo et al. 2017	anther-related in neo-tetraploid rice
LOC_Os06g23360	LTPL70 - Protease inhibitor/seed storage/LTP family protein precursor, expressed	down-regulation		Fujita et al. 2010	meiosis stage-specific
LOC_Os06g32600	THION15 - Plant thionin family protein precursor, expressed	up-regulation		Nguyen et al. 2016	PMCs-specific
LOC_Os06g34730	expressed protein	up-regulation		Wu et al. 2014	Up-regulation in meiosis of Taichung65-4x
LOC_Os06g37680	expressed protein	up-regulation		Fujita et al. 2010	meiosis stage-specific
LOC_Os06g38320	expressed protein	specific down-regulation		Wu et al. 2014	Specific up-regulation in meiosis of Taichung65-4x
LOC_Os06g40770	expressed protein	down-regulation		Tang et al. 2010	PMCs-specific
LOC_Os06g41150	expressed protein	up-regulation		Fujita et al. 2010	meiosis stage-specific
LOC_Os06g41830	SMP-30/Gluconolaconase/LRE-like region containing protein, expressed	specific down-regulation		Fujita et al. 2010	meiosis stage-specific
LOC_Os06g41850	SMP-30/Gluconolaconase/LRE-like region containing protein, expressed	specific down-regulation		Fujita et al. 2010	meiosis stage-specific
LOC_Os06g44240	gp176, putative, expressed	up-regulation		Deveshwar et al. 2011	meiosis stage-specific
LOC_Os06g45020	STRUBBELIG-RECEPTOR FAMILY 3 precursor, putative, expressed	up-regulation		Guo et al. 2017	anther-related in neo-tetraploid rice
LOC_Os06g45570	VQ domain containing protein, putative, expressed	specific up-regulation		Wu et al. 2014	Up-regulation in meiosis of Taichung65-4x
LOC_Os06g47130	C2 domain containing protein, expressed	specific up-regulation		Guo et al. 2017	anther-related in neo-tetraploid rice
LOC_Os06g48920	expressed protein	specific up-regulation		Deveshwar et al. 2011	meiosis stage-specific
LOC_Os06g50950	GDSL-like lipase/acylhydrolase, putative, expressed	up-regulation		Wu et al. 2014	Up-regulation in meiosis of Taichung65-4x
LOC_Os06g51060	CHIT8 - Chitinase family protein precursor, expressed	up-regulation		Wu et al. 2014	Up-regulation in meiosis of Taichung65-4x
LOC_Os07g02330	protein phosphatase 2C, putative, expressed	specific down-regulation		Guo et al. 2017	anther-related in neo-tetraploid rice
LOC_Os07g03120	expressed protein	specific up-regulation		Wu et al. 2014	Up-regulation in meiosis of Taichung65-4x
LOC_Os07g04580	zinc finger C-x8-C-x5-C-x3-H type family protein, expressed	up-regulation		Fujita et al. 2010	meiosis stage-specific
LOC_Os07g05620	CAMK_KIN1/SNF1/Nim1_like.28 - CAMK includes calcium/calmodulin depedent protein kinases, expressed	up-regulation		Wu et al. 2014	Up-regulation in meiosis of Taichung65-4x
LOC_Os07g08360	expressed protein	down-regulation		Guo et al. 2017	anther-related in neo-tetraploid rice
LOC_Os07g08510	expressed protein	specific up-regulation		Guo et al. 2017	anther-related in neo-tetraploid rice
LOC_Os07g08520	auxin response factor, putative, expressed	specific up-regulation		Guo et al. 2017	anther-related in neo-tetraploid rice
LOC_Os07g08540	auxin response factor 20, putative, expressed	specific up-regulation		Deveshwar et al. 2011	meiosis stage-specific
LOC_Os07g09010	nodulin, putative, expressed	specific down-regulation		Wu et al. 2014	Specific up-regulation in meiosis of Taichung65-4x
LOC_Os07g26940	ORM1, putative, expressed	down-regulation	ORMDL; tms2	China rice data center	pollen sterility genes
LOC_Os07g27330	no apical meristem protein, expressed	specific down-regulation		Tang et al. 2010	meiosis stage-specific
LOC_Os07g30860	expressed protein	specific up-regulation		Guo et al. 2017	anther-related in neo-tetraploid rice
LOC_Os07g32660	monocopper oxidase, putative, expressed	down-regulation		Guo et al. 2017	anther-related in neo-tetraploid rice
LOC_Os07g33090	expressed protein	specific down-regulation		Guo et al. 2017	anther-related in neo-tetraploid rice
LOC_Os07g33410	ATPase, AAA family protein, expressed	specific up-regulation		Guo et al. 2017	anther-related in neo-tetraploid rice
LOC_Os07g34260	chalcone and stilbene synthases, putative, expressed	specific up-regulation		Wu et al. 2014	Up-regulation in meiosis of Taichung65-4x
LOC_Os07g35340	TKL_IRAK_DUF26-lc.14 - DUF26 kinases have homology to DUF26 containing loci, expressed	specific up-regulation		Wu et al. 2014	Up-regulation in meiosis of Taichung65-4x
LOC_Os07g35350	glucan endo-1,3-beta-glucosidase precursor, putative, expressed	specific up-regulation		Guo et al. 2017	anther-related in neo-tetraploid rice	osa-MIR159a-p5	up-regulation
LOC_Os07g36340	OsFBX246 - F-box domain containing protein, expressed	specific up-regulation		Deveshwar et al. 2011	meiosis stage-specific
LOC_Os07g37090	ribosome inactivating protein, putative, expressed	down-regulation		Fujita et al. 2010	meiosis stage-specific
LOC_Os07g37210	MYB family transcription factor, putative, expressed	specific up-regulation		Wu et al. 2014	Specific up-regulation in meiosis of Taichung65-4x
LOC_Os07g37730	NADH-ubiquinone oxidoreductase, mitochondrial precursor, putative, expressed	specific up-regulation		Wu et al. 2014	Up-regulation in meiosis of Taichung65-4x
LOC_Os07g39030	expressed protein	specific up-regulation		Wu et al. 2014	Up-regulation in meiosis of Taichung65-4x
LOC_Os07g40000	DUF260 domain containing protein, putative, expressed	down-regulation		Wu et al. 2014	Down-regulation in meiosis of Taichung65-4x
LOC_Os07g40220	expressed protein	specific up-regulation		Tang et al. 2010	PMCs-specific
LOC_Os07g40620	saccharopine dehydrogenase, putative, expressed	down-regulation		Fujita et al. 2010	meiosis stage-specific
LOC_Os07g40830	app1, putative, expressed	down-regulation		Fujita et al. 2010	meiosis stage-specific
LOC_Os07g40890	igA FC receptor precursor, putative, expressed	down-regulation		Wu et al. 2014	Specific up-regulation in meiosis of Taichung65-4x
LOC_Os07g41650	pectinesterase, putative, expressed	down-regulation		Wu et al. 2014	Specific up-regulation in meiosis of Taichung65-4x
LOC_Os07g42370	zinc-finger protein, putative, expressed	up-regulation		Wu et al. 2014	Up-regulation in meiosis of Taichung65-4x
LOC_Os07g42510	AP2 domain containing protein, expressed	up-regulation		Wu et al. 2014	Up-regulation in meiosis of Taichung65-4x
LOC_Os07g43240	SKP1-like protein 1B, putative, expressed	specific up-regulation		Tang et al. 2010	PMCs-specific
LOC_Os07g43260	SKP1-like protein 1B, putative, expressed	specific up-regulation		Tang et al. 2010	PMCs-specific
LOC_Os07g46210	LTPL2 - Protease inhibitor/seed storage/LTP family protein precursor, expressed	down-regulation		Nguyen et al. 2016	PMCs-specific
LOC_Os07g46220	SNARE associated Golgi protein, putative, expressed	specific down-regulation		Guo et al. 2017	anther-related in neo-tetraploid rice
LOC_Os07g46852	sex determination protein tasselseed-2, putative, expressed	specific up-regulation		Wu et al. 2014	Up-regulation in meiosis of Taichung65-4x
LOC_Os07g46920	sex determination protein tasselseed-2, putative, expressed	up-regulation		Wu et al. 2014	Up-regulation in meiosis of Taichung65-4x
LOC_Os07g48550	no apical meristem protein, putative, expressed	up-regulation		Wu et al. 2014	Up-regulation in meiosis of Taichung65-4x
LOC_Os08g01100	HMG1/2, putative, expressed	down-regulation		Wu et al. 2014	Specific down-regulation in meiosis of Taichung65-4x
LOC_Os08g01610	DUF250 domain containing protein, putative, expressed	down-regulation		Deveshwar et al. 2011	pollen development in rice
LOC_Os08g02220	endoglucanase, putative, expressed	up-regulation		Tang et al. 2010	PMCs-specific
LOC_Os08g02996	receptor-like kinase, putative, expressed	specific up-regulation		Wu et al. 2014	Up-regulation in meiosis of Taichung65-4x
LOC_Os08g03300	OsFBDUF40 - F-box and DUF domain containing protein, expressed	specific up-regulation		Deveshwar et al. 2011	meiosis stage-specific
LOC_Os08g03350	amino acid transporter, putative, expressed	up-regulation		Wu et al. 2014	Up-regulation in meiosis of Taichung65-4x
LOC_Os08g03682	cytochrome P450, putative, expressed	specific down-regulation	CYP703A3	China rice data center	pollen sterility genes
LOC_Os08g04250	cysteine-rich repeat secretory protein 55 precursor, putative, expressed	specific up-regulation		Deveshwar et al. 2011	meiosis stage-specific
LOC_Os08g05620	cytochrome P450, putative, expressed	down-regulation		Fujita et al. 2010	meiosis stage-specific
LOC_Os08g05910	peptide transporter PTR2, putative, expressed	specific up-regulation		Wu et al. 2014	Up-regulation in meiosis of Taichung65-4x
LOC_Os08g06450	cytidylyltransferase domain containing protein, expressed	specific down-regulation		Wu et al. 2014	Specific down-regulation in meiosis of Taichung65-4x
LOC_Os08g08970	Cupin domain containing protein, expressed	specific up-regulation		Guo et al. 2017	anther-related in neo-tetraploid rice
LOC_Os08g12410	pectinesterase, putative, expressed	up-regulation		Guo et al. 2017	anther-related in neo-tetraploid rice
LOC_Os08g14440	uridylyltransferase-related, putative, expressed	down-regulation		Guo et al. 2017	anther-related in neo-tetraploid rice
LOC_Os08g15020	MYB family transcription factor, putative, expressed	up-regulation		Tang et al. 2010	PMCs-specific
LOC_Os08g16690	expressed protein	specific up-regulation		Deveshwar et al. 2011	meiosis stage-specific
LOC_Os08g16700	expressed protein	specific up-regulation		Deveshwar et al. 2011	meiosis stage-specific
LOC_Os08g24790	AIR12, putative, expressed	specific down-regulation		Wu et al. 2014	Up-regulation in meiosis of Taichung65-4x
LOC_Os08g24820	expressed protein	specific down-regulation		Guo et al. 2017	anther-related in neo-tetraploid rice
LOC_Os08g27210	LTPL3 - Protease inhibitor/seed storage/LTP family protein precursor, putative, expressed	down-regulation		Fujita et al. 2010	meiosis stage-specific
LOC_Os08g28820	Skp1 family, dimerisation domain containing protein, expressed	specific down-regulation		Wu et al. 2014	Specific up-regulation in meiosis of Taichung65-4x
LOC_Os08g29340	ligA, putative, expressed	specific up-regulation		Guo et al. 2017	anther-related in neo-tetraploid rice
LOC_Os08g29510	expressed protein	down-regulation		Guo et al. 2017	anther-related in neo-tetraploid rice
LOC_Os08g29570	pleiotropic drug resistance protein 3, putative, expressed	specific up-regulation		Wu et al. 2014	Up-regulation in meiosis of Taichung65-4x
LOC_Os08g30020	membrane protein, putative, expressed	up-regulation		Wu et al. 2014	Up-regulation in meiosis of Taichung65-4x
LOC_Os08g30850	YDG/SRA domain containing protein, expressed	specific up-regulation		Nguyen et al. 2016	PMCs-specific
LOC_Os08g30870	YDG/SRA domain containing protein, expressed	up-regulation		Tang et al. 2010	PMCs-specific
LOC_Os08g31130	integral membrane protein DUF6 containing protein, expressed	down-regulation		Wu et al. 2014	Specific up-regulation in meiosis of Taichung65-4x
LOC_Os08g32960	endonuclease/exonuclease/phosphatase family domain containing protein, expressed	up-regulation		Wu et al. 2014	Up-regulation in meiosis of Taichung65-4x
LOC_Os08g36630	bifunctional monodehydroascorbate reductase and carbonic anhydrasenectarin-3 precursor, putative, expressed	specific up-regulation		Wu et al. 2014	Up-regulation in meiosis of Taichung65-4x
LOC_Os08g37456	flavonol synthase/flavanone 3-hydroxylase, putative, expressed	specific down-regulation		Tang et al. 2010	PMCs-specific
LOC_Os08g38810	BURP domain containing protein, expressed	specific down-regulation	RAFTIN	Rice Database Oryzabase	pollen sterility genes
LOC_Os08g40450	uvrB/uvrC motif family protein, expressed	specific down-regulation		Guo et al. 2017	anther-related in neo-tetraploid rice
LOC_Os08g41730	peptidase, T1 family, putative, expressed	down-regulation		Tang et al. 2010	PMCs-specific
LOC_Os08g44340	monodehydroascorbate reductase, putative, expressed	specific up-regulation		Wu et al. 2014	Up-regulation in meiosis of Taichung65-4x
LOC_Os09g07154	expressed protein	specific up-regulation		Nguyen et al. 2016	PMCs-specific
LOC_Os09g10230	Skp1 family, dimerisation domain containing protein, expressed	specific down-regulation		Fujita et al. 2010	meiosis stage-specific
LOC_Os09g13930	LTPL4 - Protease inhibitor/seed storage/LTP family protein precursor, expressed	down-regulation		Fujita et al. 2010	meiosis stage-specific
LOC_Os09g15580	expressed protein	specific up-regulation		Guo et al. 2017	anther-related in neo-tetraploid rice
LOC_Os09g16010	BURP domain containing protein, expressed	down-regulation		Fujita et al. 2010	meiosis stage-specific
LOC_Os09g17070	expressed protein	specific down-regulation		Wu et al. 2014	Specific up-regulation in meiosis of Taichung65-4x
LOC_Os09g20260	polyamine oxidase precursor, putative, expressed	specific up-regulation		Guo et al. 2017	anther-related in neo-tetraploid rice
LOC_Os09g26780	zinc-finger protein, putative, expressed	up-regulation		Wu et al. 2014	Up-regulation in meiosis of Taichung65-4x
LOC_Os09g27620	PHD-finger domain containing protein, putative, expressed	specific down-regulation	PTC1	Li et al. 2011	tapetum genes
LOC_Os09g27990	annexin, putative, expressed	specific down-regulation		Wu et al. 2014	Down-regulation in meiosis of Taichung65-4x
LOC_Os09g28160	phosphate carrier protein, mitochondrial precursor, putative, expressed	specific up-regulation		Wu et al. 2014	Up-regulation in meiosis of Taichung65-4x
LOC_Os09g30320	BURP domain containing protein, expressed	down-regulation		Tang et al. 2010	meiosis stage-specific
LOC_Os09g32020	ubiquitin fusion degradation protein, putative, expressed	down-regulation	OsDFR	Yau et al. 2006	meiosis genes	osa-MIR159a-p5	up-regulation
LOC_Os09g33876	expressed protein	specific up-regulation		Tang et al. 2010	PMCs-specific
LOC_Os09g33940	expressed protein	down-regulation		Tang et al. 2010	PMCs-specific
LOC_Os09g34320	expressed protein	down-regulation		Guo et al. 2017	anther-related in neo-tetraploid rice
LOC_Os09g34930	3-ketoacyl-CoA synthase precursor, putative, expressed	down-regulation		Guo et al. 2017	anther-related in neo-tetraploid rice
LOC_Os09g36200	senescence-inducible chloroplast stay-green protein 1, putative, expressed	up-regulation		Wu et al. 2014	Up-regulation in meiosis of Taichung65-4x
LOC_Os09g36440	transcription initiation factor IIB, putative, expressed	down-regulation		Guo et al. 2017	anther-related in neo-tetraploid rice
LOC_Os09g36735	expressed protein	specific down-regulation		Guo et al. 2017	anther-related in neo-tetraploid rice
LOC_Os09g37580	expressed protein	up-regulation		Tang et al. 2010	PMCs-specific
LOC_Os10g01470	homeobox associated leucine zipper, putative, expressed	specific down-regulation		Guo et al. 2017	anther-related in neo-tetraploid rice
LOC_Os10g02880	O-methyltransferase, putative, expressed	up-regulation		Wu et al. 2014	Up-regulation in meiosis of Taichung65-4x
LOC_Os10g05180	26S proteasome regulatory subunit S5A, putative, expressed	specific up-regulation		Tang et al. 2010	meiosis stage-specific
LOC_Os10g05880	POEI8 - Pollen Ole e I allergen and extensin family protein precursor, putative, expressed	down-regulation		Guo et al. 2017	anther-related in neo-tetraploid rice
LOC_Os10g05950	POEI11 - Pollen Ole e I allergen and extensin family protein precursor, expressed	specific down-regulation		Nguyen et al. 2016	PMCs-specific
LOC_Os10g06510	cyclin-dependent kinase G-1, putative, expressed	specific down-regulation		Deveshwar et al. 2011	pollen development in rice
LOC_Os10g06580	cyclin-dependent kinase G-1, putative, expressed	specific down-regulation		Tang et al. 2010	PMCs-specific
LOC_Os10g06800	cyclin-dependent kinase G-2, putative, expressed	specific down-regulation		Guo et al. 2017	anther-related in neo-tetraploid rice
LOC_Os10g14180	expressed protein	up-regulation		Deveshwar et al. 2011	pollen development in rice
LOC_Os10g17790	remorin C-terminal domain containing protein, putative, expressed	down-regulation		Fujita et al. 2010	meiosis stage-specific
LOC_Os10g20470	MATE efflux family protein, putative, expressed	up-regulation		Wu et al. 2014	Up-regulation in meiosis of Taichung65-4x
LOC_Os10g21490	expressed protein	specific up-regulation		Deveshwar et al. 2011	meiosis stage-specific
LOC_Os10g22050	expressed protein	up-regulation		Wu et al. 2014	Up-regulation in meiosis of Taichung65-4x
LOC_Os10g22660	hypothetical protein	specific down-regulation		Wu et al. 2014	Specific up-regulation in meiosis of Taichung65-4x
LOC_Os10g24050	ribosome inactivating protein, putative, expressed	down-regulation		Tang et al. 2010	PMCs-specific
LOC_Os10g25060	expressed protein	up-regulation		Wu et al. 2014	Specific down-regulation in meiosis of Taichung65-4x
LOC_Os10g25290	ZIM domain containing protein, putative, expressed	up-regulation		Wu et al. 2014	Up-regulation in meiosis of Taichung65-4x
LOC_Os10g27380	expressed protein	specific up-regulation		Tang et al. 2010	PMCs-specific
LOC_Os10g28680	DUF581 domain containing protein, expressed	specific up-regulation		Wu et al. 2014	Up-regulation in meiosis of Taichung65-4x
LOC_Os10g29880	expressed protein	specific up-regulation		Deveshwar et al. 2011	meiosis stage-specific
LOC_Os10g30150	universal stress protein domain containing protein, putative, expressed	specific down-regulation		Wu et al. 2014	Specific up-regulation in meiosis of Taichung65-4x	osa-miR3979-5p_R+1	specific up-regulation
LOC_Os10g30280	OsFBX386 - F-box domain containing protein, expressed	down-regulation		Wu et al. 2014	Specific down-regulation in meiosis of Taichung65-4x
LOC_Os10g30790	inorganic phosphate transporter, putative, expressed	specific up-regulation		Wu et al. 2014	Specific up-regulation in meiosis of Taichung65-4x
LOC_Os10g30910	transmembrane protein-related, putative, expressed	down-regulation		Guo et al. 2017	anther-related in neo-tetraploid rice
LOC_Os10g33350	endo-beta-N-acetylglucosaminidase, putative, expressed	down-regulation		Guo et al. 2017	anther-related in neo-tetraploid rice
LOC_Os10g34360	stilbene synthase, putative, expressed	down-regulation		Tang et al. 2010	meiosis stage-specific
LOC_Os10g35070	alpha-galactosidase precursor, putative, expressed	up-regulation		Guo et al. 2017	anther-related in neo-tetraploid rice
LOC_Os10g35180	white-brown complex homolog protein 11, putative, expressed	down-regulation	OsABCG26	Zhao et al. 2015	tapetum genes
LOC_Os10g37660	trehalase precursor, putative, expressed	specific up-regulation		Wu et al. 2014	Up-regulation in meiosis of Taichung65-4x
LOC_Os10g38020	expressed protein	specific down-regulation		Wu et al. 2014	Down-regulation in meiosis of Taichung65-4x
LOC_Os10g38110	cytochrome P450, putative, expressed	specific up-regulation		Wu et al. 2014	Up-regulation in meiosis of Taichung65-4x
LOC_Os10g39660	expressed protein	specific up-regulation		Wu et al. 2014	Up-regulation in meiosis of Taichung65-4x
LOC_Os10g42072	expressed protein	specific down-regulation		Guo et al. 2017	anther-related in neo-tetraploid rice
LOC_Os10g42080	expressed protein	specific down-regulation		Fujita et al. 2010	meiosis stage-specific
LOC_Os10g42620	dihydroflavonol-4-reductase, putative, expressed	down-regulation		Wu et al. 2014	Specific up-regulation in meiosis of Taichung65-4x
LOC_Os11g02080	expressed protein	specific down-regulation		Guo et al. 2017	anther-related in neo-tetraploid rice
LOC_Os11g02440	chalcone--flavonone isomerase, putative, expressed	specific down-regulation		Wu et al. 2014	Specific up-regulation in meiosis of Taichung65-4x
LOC_Os11g03300	NAC domain transcription factor, putative, expressed	up-regulation		Wu et al. 2014	Up-regulation in meiosis of Taichung65-4x
LOC_Os11g04800	expressed protein	specific up-regulation		Deveshwar et al. 2011	meiosis stage-specific
LOC_Os11g05390	transporter, major facilitator family, putative, expressed	down-regulation		Fujita et al. 2010	meiosis stage-specific
LOC_Os11g06720	abscisic stress-ripening, putative, expressed	specific up-regulation		Guo et al. 2017	anther-related in neo-tetraploid rice
LOC_Os11g06980	BURP domain containing protein, expressed	specific up-regulation		Wu et al. 2014	Up-regulation in meiosis of Taichung65-4x
LOC_Os11g07050	FHA domain containing protein, putative, expressed	up-regulation	PS1	Jin et al 2013	meiosis genes (Arabidopsis)
LOC_Os11g07922	short chain dehydrogenase/reductase protein, putative, expressed	down-regulation		Guo et al. 2017	anther-related in neo-tetraploid rice
LOC_Os11g24070	LTPL10 - Protease inhibitor/seed storage/LTP family protein precursor, expressed	specific up-regulation		Wu et al. 2014	Up-regulation in meiosis of Taichung65-4x
LOC_Os11g29870	WRKY72, expressed	specific up-regulation		Guo et al. 2017	anther-related in neo-tetraploid rice
LOC_Os11g34690	expressed protein	up-regulation		Guo et al. 2017	anther-related in neo-tetraploid rice
LOC_Os11g36200	receptor-like protein kinase 2 precursor, putative, expressed	specific up-regulation		Wu et al. 2014	Up-regulation in meiosis of Taichung65-4x
LOC_Os11g37360	expressed protein	specific up-regulation		Guo et al. 2017	anther-related in neo-tetraploid rice
LOC_Os11g38160	transporter family protein, putative, expressed	specific up-regulation		Tang et al. 2010	PMCs-specific
LOC_Os11g38620	expressed protein	up-regulation		Tang et al. 2010	meiosis stage-specific
LOC_Os11g38630	expressed protein	up-regulation		Deveshwar et al. 2011	meiosis stage-specific
LOC_Os11g38640	expressed protein	up-regulation		Guo et al. 2017	anther-related in neo-tetraploid rice
LOC_Os11g38810	mannose-6-phosphate isomerase, putative, expressed	down-regulation		Tang et al. 2010	PMCs-specific
LOC_Os11g40150	DNA repair protein Rad51, putative, expressed	up-regulation	RAD51A1	Morozumi et al. 2013	meiosis genes
LOC_Os11g44420	expressed protein	specific up-regulation		Tang et al. 2010	meiosis stage-specific
LOC_Os11g45740	MYB family transcription factor, putative, expressed	up-regulation		Wu et al. 2014	Up-regulation in meiosis of Taichung65-4x
LOC_Os11g47330	ATP-grasp domain containing protein, expressed	specific down-regulation		Deveshwar et al. 2011	pollen development in rice
LOC_Os11g47580	glycosyl hydrolase, putative, expressed	specific up-regulation		Wu et al. 2014	Up-regulation in meiosis of Taichung65-4x
LOC_Os11g47600	glycosyl hydrolase, putative, expressed	specific up-regulation		Wu et al. 2014	Up-regulation in meiosis of Taichung65-4x
LOC_Os11g47610	glycosyl hydrolase, putative, expressed	specific up-regulation		Wu et al. 2014	Up-regulation in meiosis of Taichung65-4x
LOC_Os11g47840	OsRhmbd18 - Putative Rhomboid homologue, expressed	down-regulation		Guo et al. 2017	anther-related in neo-tetraploid rice
LOC_Os12g02040	hypoxia-responsive family protein, putative, expressed	specific down-regulation		Guo et al. 2017	anther-related in neo-tetraploid rice
LOC_Os12g02370	chalcone--flavonone isomerase, putative, expressed	specific down-regulation		Wu et al. 2014	Specific up-regulation in meiosis of Taichung65-4x
LOC_Os12g04500	response regulator receiver domain containing protein, expressed	down-regulation		Tang et al. 2010	PMCs-specific
LOC_Os12g05360	ligA, putative, expressed	down-regulation		Guo et al. 2017	anther-related in neo-tetraploid rice
LOC_Os12g05620	hypothetical protein	specific up-regulation		Guo et al. 2017	anther-related in neo-tetraploid rice
LOC_Os12g06550	expressed protein	specific up-regulation		Guo et al. 2017	anther-related in neo-tetraploid rice
LOC_Os12g08260	dehydrogenase E1 component domain containing protein, expressed	up-regulation		Tang et al. 2010	PMCs-specific
LOC_Os12g08760	carboxyvinyl-carboxyphosphonate phosphorylmutase, putative, expressed	up-regulation		Wu et al. 2014	Up-regulation in meiosis of Taichung65-4x
LOC_Os12g12170	cytochrome b5-like Heme/Steroid binding domain containing protein, expressed	specific down-regulation		Fujita et al. 2010	meiosis stage-specific
LOC_Os12g23450	expressed protein	specific up-regulation		Guo et al. 2017	anther-related in neo-tetraploid rice
LOC_Os12g24140	cyclin-dependent kinase G-2, putative, expressed	specific down-regulation	CDKG1	The Arabidopsis Information Resource (TAIR)	meiosis genes (Arabidopsis)
LOC_Os12g25090	expressed protein	up-regulation		Wu et al. 2014	Up-regulation in meiosis of Taichung65-4x
LOC_Os12g26290	alpha-DOX2, putative, expressed	specific up-regulation		Wu et al. 2014	Up-regulation in meiosis of Taichung65-4x
LOC_Os12g32230	molybdenum cofactor biosynthesis protein 1, putative, expressed	specific down-regulation		Deveshwar et al. 2011	pollen development in rice
LOC_Os12g33194	expressed protein	down-regulation		Fujita et al. 2010	meiosis stage-specific
LOC_Os12g36750	expressed protein	down-regulation		Fujita et al. 2010	meiosis stage-specific
LOC_Os12g36880	pathogenesis-related Bet v I family protein, putative, expressed	up-regulation		Wu et al. 2014	Up-regulation in meiosis of Taichung65-4x
LOC_Os12g38570	transmembrane amino acid transporter protein, putative, expressed	specific up-regulation		Deveshwar et al. 2011	pollen development in rice
LOC_Os12g38910	expressed protein	down-regulation		Tang et al. 2010	PMCs-specific
LOC_Os12g38920	heparanase-like protein precursor, putative, expressed	specific down-regulation		Wu et al. 2014	Up-regulation in meiosis of Taichung65-4x
LOC_Os12g40310	OsFBX458 - F-box domain containing protein, expressed	specific up-regulation		Guo et al. 2017	anther-related in neo-tetraploid rice
LOC_Os12g40320	OsFBX459 - F-box domain containing protein, expressed	specific up-regulation		Deveshwar et al. 2011	meiosis stage-specific
LOC_Os12g40350	expressed protein	specific up-regulation		Guo et al. 2017	anther-related in neo-tetraploid rice
LOC_Os12g40360	OsFBX460 - F-box domain containing protein, expressed	up-regulation		Tang et al. 2010	meiosis stage-specific
LOC_Os12g40370	OsFBX461 - F-box domain containing protein, expressed	up-regulation		Guo et al. 2017	anther-related in neo-tetraploid rice
LOC_Os12g41640	expressed protein	down-regulation		Fujita et al. 2010	meiosis stage-specific
LOC_Os12g42280	9-cis-epoxycarotenoid dioxygenase 1, chloroplast precursor, putative, expressed	up-regulation		Wu et al. 2014	Up-regulation in meiosis of Taichung65-4x
LOC_Os12g42330	sublingual apomucin, putative, expressed	up-regulation		Deveshwar et al. 2011	meiosis stage-specific
LOC_Os12g43640	receptor-like protein kinase HAIKU2 precursor, putative, expressed	specific up-regulation		Wu et al. 2014	Up-regulation in meiosis of Taichung65-4x
LOC_Os03g60430	AP2 domain containing protein, expressed	specific up-regulation		Deveshwar et al. 2011	pollen development in rice	osa-miR172a	down-regulation
LOC_Os06g40550	ABC-2 type transporter domain containing protein, expressed	specific down-regulation	OsABCG15; PDA1	Qin et al. 2013	tapetum genes	osa-miR5504_R-3	up-regulation
LOC_Os08g40440	dihydroflavonol-4-reductase, putative, expressed	down-regulation		Fujita et al. 2010	meiosis stage-specific	osa-miR1436_L+3_1ss5CT	specific down-regulation
LOC_Os10g35500	epoxide hydrolase, putative, expressed	specific down-regulation		Tang et al. 2010	PMCs-specific
