# Supplementary material for: Genome-wide analysis of DNA polymorphisms, the methylome and transcriptome revealed that multiple factors are associated with low pollen fertility in autotetraploid rice
Source: PLoS One. 2018 Aug 6;13(8):e0201854. doi: 10.1371/journal.pone.0201854 (PMC6078310; doi:10.1371/journal.pone.0201854)
Supplement: S17 Table — (XLSX) [file pone.0201854.s031.xlsx]

## Sheet: Table S17
S17 Table. Summary of the differentially methylated regions during meiosis in 02428-4x.
chr	start	stop	Gene_Info1	Gene_Info2	Gene_Info3	CGI_Info1	CGI_Info2	Methylation level	Transcript	Gene	Annotation	Transposable element
Chr10	27501	28000	intergenic					hypomethylation
Chr10	53501	54000	intron	internal				hypermethylation	LOC_Os10g01044.3	LOC_Os10g01044	isoflavone reductase, putative, expressed
Chr10	59501	60000	promoter	LCP	Distal			hypomethylation	LOC_Os10g01044.2	LOC_Os10g01044	isoflavone reductase, putative, expressed
Chr10	59501	60000	promoter	LCP	Distal			hypomethylation	LOC_Os10g01044.3	LOC_Os10g01044	isoflavone reductase, putative, expressed
Chr10	60501	61000	intergenic					hypomethylation
Chr10	60501	61000	promoter	LCP	Distal			hypomethylation	LOC_Os10g01044.2	LOC_Os10g01044	isoflavone reductase, putative, expressed
Chr10	60501	61000	promoter	LCP	Distal			hypomethylation	LOC_Os10g01044.3	LOC_Os10g01044	isoflavone reductase, putative, expressed
Chr10	77001	77500	promoter	LCP	Intermediate			hypermethylation	LOC_Os10g01070.1	LOC_Os10g01070	expressed protein
Chr10	77001	77500	promoter	LCP	Distal			hypermethylation	LOC_Os10g01070.1	LOC_Os10g01070	expressed protein
Chr10	80501	81000	intergenic					hypomethylation
Chr10	80501	81000	exon	first				hypomethylation	LOC_Os10g01080.1	LOC_Os10g01080	SOR/SNZ family protein, putative, expressed
Chr10	137001	137500	intergenic					hypomethylation
Chr10	154001	154500	exon	last				hypermethylation	LOC_Os10g01230.1	LOC_Os10g01230	retrotransposon protein, putative, unclassified, expressed	LOC_Os10g01230
Chr10	167501	168000	intergenic					hypomethylation
Chr10	170001	170500	intron	last				hypomethylation	LOC_Os10g01260.1	LOC_Os10g01260	retrotransposon protein, putative, unclassified, expressed	LOC_Os10g01260
Chr10	179501	180000	intergenic					hypermethylation
Chr10	186001	186500	intergenic					hypomethylation
Chr10	186501	187000	intergenic					hypomethylation
Chr10	186501	187000	exon	first				hypomethylation	LOC_Os10g01290.1	LOC_Os10g01290	PHLOEM 2-LIKE A10, putative, expressed
Chr10	254501	255000	intergenic					hypomethylation
Chr10	255001	255500	intergenic					hypomethylation
Chr10	296001	296500	intergenic					hypermethylation
Chr10	336501	337000	intergenic					hypomethylation
Chr10	337001	337500	intergenic					hypomethylation
Chr10	354501	355000	intron	internal				hypomethylation	LOC_Os10g01540.2	LOC_Os10g01540	notchless protein, putative, expressed
Chr10	355501	356000	intron	internal		CGI shore	intragenic	hypomethylation	LOC_Os10g01540.2	LOC_Os10g01540	notchless protein, putative, expressed
Chr10	355501	356000	exon	internal		CGI shore	intragenic	hypomethylation	LOC_Os10g01540.2	LOC_Os10g01540	notchless protein, putative, expressed
Chr10	364501	365000	exon	internal				hypomethylation	LOC_Os10g01550.2	LOC_Os10g01550	transposon protein, putative, unclassified, expressed	LOC_Os10g01550
Chr10	364501	365000	intron	first				hypomethylation	LOC_Os10g01550.2	LOC_Os10g01550	transposon protein, putative, unclassified, expressed	LOC_Os10g01550
Chr10	365001	365500	intron	first				hypomethylation	LOC_Os10g01550.2	LOC_Os10g01550	transposon protein, putative, unclassified, expressed	LOC_Os10g01550
Chr10	365501	366000	intron	first				hypomethylation	LOC_Os10g01550.2	LOC_Os10g01550	transposon protein, putative, unclassified, expressed	LOC_Os10g01550
Chr10	368001	368500	promoter	LCP	Distal			hypomethylation	LOC_Os10g01550.2	LOC_Os10g01550	transposon protein, putative, unclassified, expressed	LOC_Os10g01550
Chr10	378001	378500	intron	internal				hypomethylation	LOC_Os10g01570.1	LOC_Os10g01570	C-5 cytosine-specific DNA methylase, putative, expressed
Chr10	378001	378500	exon	internal				hypomethylation	LOC_Os10g01570.1	LOC_Os10g01570	C-5 cytosine-specific DNA methylase, putative, expressed
Chr10	379501	380000	intron	internal				hypermethylation	LOC_Os10g01570.1	LOC_Os10g01570	C-5 cytosine-specific DNA methylase, putative, expressed
Chr10	380001	380500	intron	internal				hypermethylation	LOC_Os10g01570.1	LOC_Os10g01570	C-5 cytosine-specific DNA methylase, putative, expressed
Chr10	414001	414500	exon	internal				hypermethylation	LOC_Os10g01610.1	LOC_Os10g01610	expressed protein
Chr10	414001	414500	intron	first				hypermethylation	LOC_Os10g01610.1	LOC_Os10g01610	expressed protein
Chr10	415001	415500	intron	first				hypomethylation	LOC_Os10g01610.1	LOC_Os10g01610	expressed protein
Chr10	420501	421000	intergenic					hypomethylation
Chr10	434501	435000	promoter	LCP	Intermediate			hypomethylation	LOC_Os10g01650.1	LOC_Os10g01650	transferase family protein, putative, expressed
Chr10	434501	435000	promoter	LCP	Distal			hypomethylation	LOC_Os10g01650.1	LOC_Os10g01650	transferase family protein, putative, expressed
Chr10	466001	466500	intergenic					hypomethylation
Chr10	466001	466500	promoter	LCP	Distal			hypomethylation	LOC_Os10g01720.1	LOC_Os10g01720	transferase family protein, putative, expressed
Chr10	478001	478500	intergenic					hypomethylation
Chr10	478501	479000	intergenic					hypomethylation
Chr10	480501	481000	intergenic					hypomethylation
Chr10	492501	493000	intergenic					hypomethylation
Chr10	533001	533500	exon	last				hypomethylation	LOC_Os10g01820.1	LOC_Os10g01820	expressed protein
Chr10	535501	536000	promoter	LCP	Intermediate			hypomethylation	LOC_Os10g01830.1	LOC_Os10g01830	expressed protein
Chr10	535501	536000	promoter	LCP	Proximal			hypomethylation	LOC_Os10g01830.1	LOC_Os10g01830	expressed protein
Chr10	535501	536000	exon	first				hypomethylation	LOC_Os10g01830.1	LOC_Os10g01830	expressed protein
Chr10	542501	543000	exon	last				hypomethylation	LOC_Os10g01840.1	LOC_Os10g01840	hypothetical protein
Chr10	542501	543000	intergenic					hypomethylation
Chr10	543001	543500	intergenic					hypomethylation
Chr10	544501	545000	intergenic					hypermethylation
Chr10	546001	546500	exon	last				hypomethylation	LOC_Os10g01844.1	LOC_Os10g01844	expressed protein
Chr10	546001	546500	intron	last				hypomethylation	LOC_Os10g01844.1	LOC_Os10g01844	expressed protein
Chr10	564501	565000	exon	last				hypomethylation	LOC_Os10g01870.1	LOC_Os10g01870	retrotransposon protein, putative, unclassified, expressed	LOC_Os10g01870
Chr10	564501	565000	intergenic					hypomethylation
Chr10	565001	565500	intergenic					hypomethylation
Chr10	565001	565500	promoter	LCP	Distal			hypomethylation	LOC_Os10g01880.1	LOC_Os10g01880	retrotransposon protein, putative, unclassified, expressed	LOC_Os10g01880
Chr10	577001	577500	promoter	LCP	Distal			hypermethylation	LOC_Os10g01900.1	LOC_Os10g01900	retrotransposon protein, putative, LINE subclass, expressed	LOC_Os10g01900
Chr10	577001	577500	intron	last				hypermethylation	LOC_Os10g01910.1	LOC_Os10g01910	retrotransposon protein, putative, unclassified, expressed	LOC_Os10g01910
Chr10	577001	577500	exon	internal				hypermethylation	LOC_Os10g01910.1	LOC_Os10g01910	retrotransposon protein, putative, unclassified, expressed	LOC_Os10g01910
Chr10	577001	577500	intron	internal				hypermethylation	LOC_Os10g01910.1	LOC_Os10g01910	retrotransposon protein, putative, unclassified, expressed	LOC_Os10g01910
Chr10	580001	580500	intron	internal				hypermethylation	LOC_Os10g01910.1	LOC_Os10g01910	retrotransposon protein, putative, unclassified, expressed	LOC_Os10g01910
Chr10	580001	580500	exon	internal				hypermethylation	LOC_Os10g01910.1	LOC_Os10g01910	retrotransposon protein, putative, unclassified, expressed	LOC_Os10g01910
Chr10	580001	580500	intron	first				hypermethylation	LOC_Os10g01910.1	LOC_Os10g01910	retrotransposon protein, putative, unclassified, expressed	LOC_Os10g01910
Chr10	580001	580500	exon	first				hypermethylation	LOC_Os10g01910.1	LOC_Os10g01910	retrotransposon protein, putative, unclassified, expressed	LOC_Os10g01910
Chr10	654001	654500	intergenic					hypomethylation
Chr10	664501	665000	intergenic					hypomethylation
Chr10	665001	665500	intergenic					hypomethylation
Chr10	672501	673000	intergenic					hypermethylation
Chr10	678001	678500	intron	last				hypomethylation	LOC_Os10g02070.1	LOC_Os10g02070	peroxidase precursor, putative, expressed
Chr10	678001	678500	exon	internal				hypomethylation	LOC_Os10g02070.1	LOC_Os10g02070	peroxidase precursor, putative, expressed
Chr10	678001	678500	intron	internal				hypomethylation	LOC_Os10g02070.1	LOC_Os10g02070	peroxidase precursor, putative, expressed
Chr10	678001	678500	promoter	LCP	Proximal			hypomethylation	LOC_Os10g02070.1	LOC_Os10g02070	peroxidase precursor, putative, expressed
Chr10	678501	679000	exon	internal				hypomethylation	LOC_Os10g02070.1	LOC_Os10g02070	peroxidase precursor, putative, expressed
Chr10	678501	679000	promoter	LCP	Proximal			hypomethylation	LOC_Os10g02070.1	LOC_Os10g02070	peroxidase precursor, putative, expressed
Chr10	678501	679000	intron	first				hypomethylation	LOC_Os10g02070.1	LOC_Os10g02070	peroxidase precursor, putative, expressed
Chr10	678501	679000	exon	first				hypomethylation	LOC_Os10g02070.1	LOC_Os10g02070	peroxidase precursor, putative, expressed
Chr10	682501	683000	intron	last				hypomethylation	LOC_Os10g02080.1	LOC_Os10g02080	PTR-like peptide transporter, putatuve, expressed
Chr10	682501	683000	exon	internal				hypomethylation	LOC_Os10g02080.1	LOC_Os10g02080	PTR-like peptide transporter, putatuve, expressed
Chr10	682501	683000	promoter	LCP	Proximal			hypomethylation	LOC_Os10g02080.1	LOC_Os10g02080	PTR-like peptide transporter, putatuve, expressed
Chr10	682501	683000	intron	first				hypomethylation	LOC_Os10g02080.1	LOC_Os10g02080	PTR-like peptide transporter, putatuve, expressed
Chr10	693501	694000	promoter	LCP	Distal			hypomethylation	LOC_Os10g02100.2	LOC_Os10g02100	peptide transporter PTR2, putative, expressed
Chr10	698001	698500	intergenic					hypomethylation
Chr10	736001	736500	intergenic					hypomethylation
Chr10	736501	737000	intergenic					hypomethylation
Chr10	736501	737000	exon	last				hypomethylation	LOC_Os10g02160.1	LOC_Os10g02160	retrotransposon protein, putative, unclassified	LOC_Os10g02160
Chr10	755501	756000	promoter	LCP	Intermediate			hypomethylation	LOC_Os10g02200.1	LOC_Os10g02200	retrotransposon protein, putative, Ty3-gypsy subclass	LOC_Os10g02200
Chr10	755501	756000	promoter	LCP	Distal			hypomethylation	LOC_Os10g02200.1	LOC_Os10g02200	retrotransposon protein, putative, Ty3-gypsy subclass	LOC_Os10g02200
Chr10	756001	756500	promoter	LCP	Distal			hypomethylation	LOC_Os10g02200.1	LOC_Os10g02200	retrotransposon protein, putative, Ty3-gypsy subclass	LOC_Os10g02200
Chr10	760501	761000	intergenic					hypomethylation
Chr10	767001	767500	promoter	LCP	Distal			hypomethylation	LOC_Os10g02210.1	LOC_Os10g02210	peptide transporter PTR2, putative, expressed
Chr10	773001	773500	intron	last				hypomethylation	LOC_Os10g02220.5	LOC_Os10g02220	peptide transporter PTR2, putative, expressed
Chr10	773501	774000	intron	last				hypomethylation	LOC_Os10g02220.5	LOC_Os10g02220	peptide transporter PTR2, putative, expressed
Chr10	774001	774500	intron	last				hypomethylation	LOC_Os10g02220.5	LOC_Os10g02220	peptide transporter PTR2, putative, expressed
Chr10	774001	774500	exon	internal				hypomethylation	LOC_Os10g02220.5	LOC_Os10g02220	peptide transporter PTR2, putative, expressed
Chr10	775501	776000	intron	first				hypomethylation	LOC_Os10g02220.5	LOC_Os10g02220	peptide transporter PTR2, putative, expressed
Chr10	775501	776000	promoter	LCP	Proximal			hypomethylation	LOC_Os10g02220.2	LOC_Os10g02220	peptide transporter PTR2, putative, expressed
Chr10	775501	776000	promoter	LCP	Proximal			hypomethylation	LOC_Os10g02220.4	LOC_Os10g02220	peptide transporter PTR2, putative, expressed
Chr10	775501	776000	promoter	LCP	Proximal			hypomethylation	LOC_Os10g02220.1	LOC_Os10g02220	peptide transporter PTR2, putative, expressed
Chr10	775501	776000	promoter	LCP	Proximal			hypomethylation	LOC_Os10g02220.5	LOC_Os10g02220	peptide transporter PTR2, putative, expressed
Chr10	776501	777000	promoter	LCP	Intermediate			hypermethylation	LOC_Os10g02220.2	LOC_Os10g02220	peptide transporter PTR2, putative, expressed
Chr10	776501	777000	promoter	LCP	Intermediate			hypermethylation	LOC_Os10g02220.4	LOC_Os10g02220	peptide transporter PTR2, putative, expressed
Chr10	776501	777000	promoter	LCP	Proximal			hypermethylation	LOC_Os10g02220.1	LOC_Os10g02220	peptide transporter PTR2, putative, expressed
Chr10	776501	777000	promoter	LCP	Intermediate			hypermethylation	LOC_Os10g02220.1	LOC_Os10g02220	peptide transporter PTR2, putative, expressed
Chr10	776501	777000	promoter	LCP	Proximal			hypermethylation	LOC_Os10g02220.5	LOC_Os10g02220	peptide transporter PTR2, putative, expressed
Chr10	776501	777000	promoter	LCP	Intermediate			hypermethylation	LOC_Os10g02220.5	LOC_Os10g02220	peptide transporter PTR2, putative, expressed
Chr10	815501	816000	promoter	LCP	Intermediate			hypomethylation	LOC_Os10g02276.1	LOC_Os10g02276	OsWAK96 - OsWAK receptor-like protein kinase, expressed
Chr10	829001	829500	intron	internal				hypermethylation	LOC_Os10g02314.1	LOC_Os10g02314	retrotransposon protein, putative, unclassified	LOC_Os10g02314
Chr10	829001	829500	exon	internal				hypermethylation	LOC_Os10g02314.1	LOC_Os10g02314	retrotransposon protein, putative, unclassified	LOC_Os10g02314
Chr10	829001	829500	intron	last				hypermethylation	LOC_Os10g02314.1	LOC_Os10g02314	retrotransposon protein, putative, unclassified	LOC_Os10g02314
Chr10	847001	847500	intergenic					hypomethylation
Chr10	847501	848000	intergenic					hypomethylation
Chr10	867001	867500	exon	first				hypomethylation	LOC_Os10g02380.1	LOC_Os10g02380	oxidoreductase, aldo/keto reductase family protein, putative, expressed
Chr10	867001	867500	intron	first				hypomethylation	LOC_Os10g02380.1	LOC_Os10g02380	oxidoreductase, aldo/keto reductase family protein, putative, expressed
Chr10	874001	874500	promoter	LCP	Proximal			hypomethylation	LOC_Os10g02400.1	LOC_Os10g02400	transposon protein, putative, unclassified, expressed	LOC_Os10g02400
Chr10	874001	874500	exon	first				hypomethylation	LOC_Os10g02400.1	LOC_Os10g02400	transposon protein, putative, unclassified, expressed	LOC_Os10g02400
Chr10	874001	874500	intergenic					hypomethylation
Chr10	881001	881500	intergenic					hypermethylation
Chr10	881501	882000	intergenic					hypermethylation
Chr10	932501	933000	intergenic					hypomethylation
Chr10	1000001	1000500	intergenic					hypomethylation
Chr10	1000001	1000500	exon	last				hypomethylation	LOC_Os10g02620.1	LOC_Os10g02620	GAGA-binding protein, putative, expressed
Chr10	1027501	1028000	intergenic					hypomethylation
Chr10	1033001	1033500	intergenic					hypomethylation
Chr10	1033501	1034000	intergenic					hypomethylation
Chr10	1033501	1034000	exon	last				hypomethylation	LOC_Os10g02650.1	LOC_Os10g02650	PPR repeat containing protein, expressed
Chr10	1033501	1034000	intron	last				hypomethylation	LOC_Os10g02650.1	LOC_Os10g02650	PPR repeat containing protein, expressed
Chr10	1033501	1034000	exon	internal				hypomethylation	LOC_Os10g02650.1	LOC_Os10g02650	PPR repeat containing protein, expressed
Chr10	1036001	1036500	exon	first				hypomethylation	LOC_Os10g02650.1	LOC_Os10g02650	PPR repeat containing protein, expressed
Chr10	1036501	1037000	exon	first				hypomethylation	LOC_Os10g02650.1	LOC_Os10g02650	PPR repeat containing protein, expressed
Chr10	1039001	1039500	promoter	LCP	Distal			hypomethylation	LOC_Os10g02650.1	LOC_Os10g02650	PPR repeat containing protein, expressed
Chr10	1039501	1040000	promoter	LCP	Distal			hypomethylation	LOC_Os10g02650.1	LOC_Os10g02650	PPR repeat containing protein, expressed
Chr10	1039501	1040000	intergenic					hypomethylation
Chr10	1048501	1049000	promoter	LCP	Distal			hypomethylation	LOC_Os10g02660.1	LOC_Os10g02660	transposon protein, putative, unclassified, expressed	LOC_Os10g02660
Chr10	1048501	1049000	exon	last				hypomethylation	LOC_Os10g02670.1	LOC_Os10g02670	expressed protein
Chr10	1048501	1049000	intron	last				hypomethylation	LOC_Os10g02670.1	LOC_Os10g02670	expressed protein
Chr10	1067001	1067500	exon	last				hypomethylation	LOC_Os10g02720.2	LOC_Os10g02720	OsWAK99 - OsWAK receptor-like protein kinase, expressed
Chr10	1067501	1068000	exon	last				hypomethylation	LOC_Os10g02720.2	LOC_Os10g02720	OsWAK99 - OsWAK receptor-like protein kinase, expressed
Chr10	1099501	1100000	intergenic					hypomethylation
Chr10	1109001	1109500	promoter	LCP	Proximal	CGI shore	intragenic	hypomethylation	LOC_Os10g02780.1	LOC_Os10g02780	expressed protein
Chr10	1109001	1109500	exon	first		CGI shore	intragenic	hypomethylation	LOC_Os10g02780.1	LOC_Os10g02780	expressed protein
Chr10	1109001	1109500	intron	first		CGI shore	intragenic	hypomethylation	LOC_Os10g02780.1	LOC_Os10g02780	expressed protein
Chr10	1109501	1110000	intron	first		CGI shore	intragenic	hypomethylation	LOC_Os10g02780.1	LOC_Os10g02780	expressed protein
Chr10	1109501	1110000	intron	first		CGI shore	transcript	hypomethylation	LOC_Os10g02780.1	LOC_Os10g02780	expressed protein
Chr10	1109501	1110000	exon	last		CGI shore	intragenic	hypomethylation	LOC_Os10g02780.1	LOC_Os10g02780	expressed protein
Chr10	1109501	1110000	exon	last		CGI shore	transcript	hypomethylation	LOC_Os10g02780.1	LOC_Os10g02780	expressed protein
Chr10	1117501	1118000	exon	last				hypomethylation	LOC_Os10g02800.1	LOC_Os10g02800	glycine-rich cell wall structural transmembrane protein, putative, expressed
Chr10	1117501	1118000	intergenic					hypomethylation
Chr10	1118001	1118500	intergenic					hypomethylation
Chr10	1118501	1119000	intergenic					hypomethylation
Chr10	1137001	1137500	intergenic					hypomethylation
Chr10	1158501	1159000	promoter	LCP	Distal			hypomethylation	LOC_Os10g02870.1	LOC_Os10g02870	conserved hypothetical protein
Chr10	1158501	1159000	promoter	LCP	Intermediate			hypomethylation	LOC_Os10g02870.1	LOC_Os10g02870	conserved hypothetical protein
Chr10	1162501	1163000	exon	last		CGI shore	transcript	hypomethylation	LOC_Os10g02880.1	LOC_Os10g02880	O-methyltransferase, putative, expressed
Chr10	1179001	1179500	intergenic					hypermethylation
Chr10	1200001	1200500	intergenic					hypomethylation
Chr10	1210001	1210500	intergenic					hypomethylation
Chr10	1223001	1223500	promoter	LCP	Intermediate			hypermethylation	LOC_Os10g02960.1	LOC_Os10g02960	retrotransposon protein, putative, Ty1-copia subclass, expressed	LOC_Os10g02960
Chr10	1223001	1223500	promoter	LCP	Distal			hypermethylation	LOC_Os10g02960.1	LOC_Os10g02960	retrotransposon protein, putative, Ty1-copia subclass, expressed	LOC_Os10g02960
Chr10	1231501	1232000	intergenic					hypomethylation
Chr10	1231501	1232000	promoter	LCP	Distal			hypomethylation	LOC_Os10g02980.1	LOC_Os10g02980	formin, putative, expressed
Chr10	1240501	1241000	intron	internal				hypomethylation	LOC_Os10g02980.1	LOC_Os10g02980	formin, putative, expressed
Chr10	1240501	1241000	exon	internal				hypomethylation	LOC_Os10g02980.1	LOC_Os10g02980	formin, putative, expressed
Chr10	1267501	1268000	promoter	LCP	Distal			hypomethylation	LOC_Os10g03050.1	LOC_Os10g03050	leucine-rich repeat receptor protein kinase EXS precursor, putative, expressed
Chr10	1332501	1333000	exon	first				hypomethylation	LOC_Os10g03150.1	LOC_Os10g03150	retrotransposon protein, putative, unclassified	LOC_Os10g03150
Chr10	1332501	1333000	promoter	LCP	Proximal			hypomethylation	LOC_Os10g03150.1	LOC_Os10g03150	retrotransposon protein, putative, unclassified	LOC_Os10g03150
Chr10	1333001	1333500	promoter	LCP	Proximal			hypomethylation	LOC_Os10g03150.1	LOC_Os10g03150	retrotransposon protein, putative, unclassified	LOC_Os10g03150
Chr10	1333001	1333500	promoter	LCP	Intermediate			hypomethylation	LOC_Os10g03150.1	LOC_Os10g03150	retrotransposon protein, putative, unclassified	LOC_Os10g03150
Chr10	1345001	1345500	intergenic					hypomethylation
Chr10	1345501	1346000	intergenic					hypomethylation
Chr10	1367001	1367500	promoter	LCP	Proximal			hypomethylation	LOC_Os10g03240.1	LOC_Os10g03240	retrotransposon protein, putative, Ty3-gypsy subclass	LOC_Os10g03240
Chr10	1367001	1367500	intron	first				hypomethylation	LOC_Os10g03240.1	LOC_Os10g03240	retrotransposon protein, putative, Ty3-gypsy subclass	LOC_Os10g03240
Chr10	1405001	1405500	promoter	LCP	Intermediate			hypomethylation	LOC_Os10g03320.1	LOC_Os10g03320	UDP-glucoronosyl and UDP-glucosyl transferase domain containing protein, expressed
Chr10	1420501	1421000	intergenic					hypomethylation
Chr10	1420501	1421000	promoter	LCP	Distal			hypomethylation	LOC_Os10g03350.1	LOC_Os10g03350	retrotransposon protein, putative, Ty1-copia subclass	LOC_Os10g03350
Chr10	1421001	1421500	promoter	LCP	Distal			hypomethylation	LOC_Os10g03350.1	LOC_Os10g03350	retrotransposon protein, putative, Ty1-copia subclass	LOC_Os10g03350
Chr10	1430001	1430500	promoter	LCP	Distal			hypermethylation	LOC_Os10g03360.1	LOC_Os10g03360	transferase family protein, putative, expressed
Chr10	1430001	1430500	promoter	LCP	Intermediate			hypermethylation	LOC_Os10g03360.1	LOC_Os10g03360	transferase family protein, putative, expressed
Chr10	1430501	1431000	promoter	LCP	Intermediate			hypermethylation	LOC_Os10g03360.1	LOC_Os10g03360	transferase family protein, putative, expressed
Chr10	1430501	1431000	promoter	LCP	Proximal			hypermethylation	LOC_Os10g03360.1	LOC_Os10g03360	transferase family protein, putative, expressed
Chr10	1435001	1435500	intergenic					hypomethylation
Chr10	1458001	1458500	intergenic					hypomethylation
Chr10	1464001	1464500	promoter	LCP	Intermediate			hypermethylation	LOC_Os10g03430.1	LOC_Os10g03430	expressed protein
Chr10	1464001	1464500	promoter	LCP	Proximal			hypermethylation	LOC_Os10g03430.1	LOC_Os10g03430	expressed protein
Chr10	1475001	1475500	intergenic					hypermethylation
Chr10	1477001	1477500	intergenic					hypomethylation
Chr10	1477501	1478000	intergenic					hypomethylation
Chr10	1481001	1481500	promoter	LCP	Intermediate			hypomethylation	LOC_Os10g03450.1	LOC_Os10g03450	expressed protein
Chr10	1481001	1481500	promoter	LCP	Distal			hypomethylation	LOC_Os10g03450.1	LOC_Os10g03450	expressed protein
Chr10	1481501	1482000	promoter	LCP	Distal			hypomethylation	LOC_Os10g03450.1	LOC_Os10g03450	expressed protein
Chr10	1482001	1482500	promoter	LCP	Distal			hypomethylation	LOC_Os10g03450.1	LOC_Os10g03450	expressed protein
Chr10	1482001	1482500	intergenic					hypomethylation
Chr10	1513001	1513500	intergenic					hypomethylation
Chr10	1521501	1522000	promoter	LCP	Distal			hypomethylation	LOC_Os10g03520.1	LOC_Os10g03520	expressed protein
Chr10	1537001	1537500	intergenic					hypomethylation
Chr10	1537001	1537500	promoter	LCP	Distal			hypomethylation	LOC_Os10g03560.1	LOC_Os10g03560	CAF1 family ribonuclease containing protein, putative, expressed
Chr10	1550001	1550500	intergenic					hypermethylation
Chr10	1552001	1552500	intergenic					hypomethylation
Chr10	1552501	1553000	intergenic					hypomethylation
Chr10	1557501	1558000	exon	first				hypomethylation	LOC_Os10g03600.2	LOC_Os10g03600	OsFBX343 - F-box domain containing protein, expressed
Chr10	1569501	1570000	intergenic					hypomethylation
Chr10	1575501	1576000	intergenic					hypomethylation
Chr10	1577001	1577500	intergenic					hypomethylation
Chr10	1602501	1603000	intergenic					hypomethylation
Chr10	1607001	1607500	intergenic					hypomethylation
Chr10	1613501	1614000	intergenic					hypermethylation
Chr10	1623001	1623500	intron	internal				hypomethylation	LOC_Os10g03660.1	LOC_Os10g03660	OsFBX345 - F-box domain containing protein, expressed
Chr10	1623501	1624000	intron	internal				hypomethylation	LOC_Os10g03660.1	LOC_Os10g03660	OsFBX345 - F-box domain containing protein, expressed
Chr10	1623501	1624000	exon	internal				hypomethylation	LOC_Os10g03660.1	LOC_Os10g03660	OsFBX345 - F-box domain containing protein, expressed
Chr10	1647001	1647500	promoter	LCP	Distal			hypomethylation	LOC_Os10g03669.2	LOC_Os10g03669	expressed protein
Chr10	1647001	1647500	promoter	LCP	Proximal			hypomethylation	LOC_Os10g03669.1	LOC_Os10g03669	expressed protein
Chr10	1647001	1647500	promoter	LCP	Intermediate			hypomethylation	LOC_Os10g03669.1	LOC_Os10g03669	expressed protein
Chr10	1647001	1647500	intergenic					hypomethylation
Chr10	1647501	1648000	promoter	LCP	Intermediate			hypomethylation	LOC_Os10g03669.1	LOC_Os10g03669	expressed protein
Chr10	1647501	1648000	promoter	LCP	Distal			hypomethylation	LOC_Os10g03669.1	LOC_Os10g03669	expressed protein
Chr10	1647501	1648000	intergenic					hypomethylation
Chr10	1662501	1663000	intron	internal				hypomethylation	LOC_Os10g03700.1	LOC_Os10g03700	transposon protein, putative, CACTA, En/Spm sub-class, expressed	LOC_Os10g03700
Chr10	1662501	1663000	exon	internal				hypomethylation	LOC_Os10g03700.1	LOC_Os10g03700	transposon protein, putative, CACTA, En/Spm sub-class, expressed	LOC_Os10g03700
Chr10	1663001	1663500	exon	internal				hypomethylation	LOC_Os10g03700.1	LOC_Os10g03700	transposon protein, putative, CACTA, En/Spm sub-class, expressed	LOC_Os10g03700
Chr10	1663001	1663500	intron	internal				hypomethylation	LOC_Os10g03700.1	LOC_Os10g03700	transposon protein, putative, CACTA, En/Spm sub-class, expressed	LOC_Os10g03700
Chr10	1667001	1667500	intron	internal				hypomethylation	LOC_Os10g03700.1	LOC_Os10g03700	transposon protein, putative, CACTA, En/Spm sub-class, expressed	LOC_Os10g03700
Chr10	1667001	1667500	exon	internal				hypomethylation	LOC_Os10g03700.1	LOC_Os10g03700	transposon protein, putative, CACTA, En/Spm sub-class, expressed	LOC_Os10g03700
Chr10	1676501	1677000	intergenic					hypermethylation
Chr10	1682001	1682500	intron	internal				hypomethylation	LOC_Os10g03730.1	LOC_Os10g03730	OsFBX347 - F-box domain containing protein, expressed
Chr10	1687001	1687500	intergenic					hypomethylation
Chr10	1692501	1693000	promoter	LCP	Distal			hypomethylation	LOC_Os10g03740.1	LOC_Os10g03740	OsFBX348 - F-box domain containing protein, expressed
Chr10	1692501	1693000	promoter	LCP	Distal			hypomethylation	LOC_Os10g03740.2	LOC_Os10g03740	OsFBX348 - F-box domain containing protein, expressed
Chr10	1720001	1720500	intergenic					hypomethylation
Chr10	1748001	1748500	intron	first				hypomethylation	LOC_Os10g03850.5	LOC_Os10g03850	OsFBX352 - F-box domain containing protein, expressed
Chr10	1748001	1748500	intron	first				hypomethylation	LOC_Os10g03850.4	LOC_Os10g03850	OsFBX352 - F-box domain containing protein, expressed
Chr10	1748001	1748500	promoter	LCP	Distal			hypomethylation	LOC_Os10g03850.3	LOC_Os10g03850	OsFBX352 - F-box domain containing protein, expressed
Chr10	1755501	1756000	exon	last				hypomethylation	LOC_Os10g03870.1	LOC_Os10g03870	OsFBX353 - F-box domain containing protein, expressed	LOC_Os10g03870
Chr10	1755501	1756000	intron	last				hypomethylation	LOC_Os10g03870.1	LOC_Os10g03870	OsFBX353 - F-box domain containing protein, expressed	LOC_Os10g03870
Chr10	1764001	1764500	intergenic					hypermethylation
Chr10	1764001	1764500	promoter	LCP	Distal			hypermethylation	LOC_Os10g03880.1	LOC_Os10g03880	CAF1 family ribonuclease containing protein, putative, expressed
Chr10	1774001	1774500	promoter	LCP	Intermediate			hypermethylation	LOC_Os10g03900.1	LOC_Os10g03900	expressed protein
Chr10	1774001	1774500	promoter	LCP	Distal			hypermethylation	LOC_Os10g03900.1	LOC_Os10g03900	expressed protein
Chr10	1806001	1806500	intergenic					hypermethylation
Chr10	1819501	1820000	intergenic					hypomethylation
Chr10	1820001	1820500	intergenic					hypomethylation
Chr10	1833001	1833500	intergenic					hypermethylation
Chr10	1833001	1833500	exon	first				hypermethylation	LOC_Os10g04010.1	LOC_Os10g04010	STE_MEKK_ste11_MAP3K.23 - STE kinases include homologs to sterile 7, sterile 11 and sterile 20 from yeast, expressed
Chr10	1837001	1837500	promoter	LCP	Distal			hypomethylation	LOC_Os10g04020.1	LOC_Os10g04020	OsFBX356 - F-box domain containing protein, expressed
Chr10	1851001	1851500	promoter	LCP	Proximal			hypermethylation	LOC_Os10g04040.1	LOC_Os10g04040	retrotransposon protein, putative, unclassified, expressed	LOC_Os10g04040
Chr10	1851001	1851500	promoter	LCP	Intermediate			hypermethylation	LOC_Os10g04040.1	LOC_Os10g04040	retrotransposon protein, putative, unclassified, expressed	LOC_Os10g04040
Chr10	1851001	1851500	intron	first				hypermethylation	LOC_Os10g04040.1	LOC_Os10g04040	retrotransposon protein, putative, unclassified, expressed	LOC_Os10g04040
Chr10	1851001	1851500	exon	first				hypermethylation	LOC_Os10g04040.1	LOC_Os10g04040	retrotransposon protein, putative, unclassified, expressed	LOC_Os10g04040
Chr10	1857501	1858000	promoter	LCP	Intermediate			hypomethylation	LOC_Os10g04050.2	LOC_Os10g04050	transposon protein, putative, CACTA, En/Spm sub-class, expressed	LOC_Os10g04050
Chr10	1858001	1858500	promoter	LCP	Intermediate			hypomethylation	LOC_Os10g04050.2	LOC_Os10g04050	transposon protein, putative, CACTA, En/Spm sub-class, expressed	LOC_Os10g04050
Chr10	1858001	1858500	promoter	LCP	Proximal			hypomethylation	LOC_Os10g04050.2	LOC_Os10g04050	transposon protein, putative, CACTA, En/Spm sub-class, expressed	LOC_Os10g04050
Chr10	1858001	1858500	exon	first				hypomethylation	LOC_Os10g04050.2	LOC_Os10g04050	transposon protein, putative, CACTA, En/Spm sub-class, expressed	LOC_Os10g04050
Chr10	1858001	1858500	intron	first				hypomethylation	LOC_Os10g04050.2	LOC_Os10g04050	transposon protein, putative, CACTA, En/Spm sub-class, expressed	LOC_Os10g04050
Chr10	1859501	1860000	intron	first				hypomethylation	LOC_Os10g04050.2	LOC_Os10g04050	transposon protein, putative, CACTA, En/Spm sub-class, expressed	LOC_Os10g04050
Chr10	1859501	1860000	intron	first				hypomethylation	LOC_Os10g04050.1	LOC_Os10g04050	transposon protein, putative, CACTA, En/Spm sub-class, expressed	LOC_Os10g04050
Chr10	1859501	1860000	exon	internal				hypomethylation	LOC_Os10g04050.2	LOC_Os10g04050	transposon protein, putative, CACTA, En/Spm sub-class, expressed	LOC_Os10g04050
Chr10	1870001	1870500	intergenic					hypomethylation
Chr10	1898001	1898500	promoter	LCP	Proximal			hypomethylation	LOC_Os10g04110.1	LOC_Os10g04110	MLA6 protein, putative, expressed
Chr10	1898001	1898500	exon	first				hypomethylation	LOC_Os10g04110.1	LOC_Os10g04110	MLA6 protein, putative, expressed
Chr10	1898001	1898500	intron	first				hypomethylation	LOC_Os10g04110.1	LOC_Os10g04110	MLA6 protein, putative, expressed
Chr10	1898001	1898500	exon	internal				hypomethylation	LOC_Os10g04110.1	LOC_Os10g04110	MLA6 protein, putative, expressed
Chr10	1931001	1931500	promoter	LCP	Proximal			hypomethylation	LOC_Os10g04150.1	LOC_Os10g04150	transposon protein, putative, CACTA, En/Spm sub-class, expressed	LOC_Os10g04150
Chr10	1931001	1931500	promoter	LCP	Intermediate			hypomethylation	LOC_Os10g04150.1	LOC_Os10g04150	transposon protein, putative, CACTA, En/Spm sub-class, expressed	LOC_Os10g04150
Chr10	1931501	1932000	promoter	LCP	Intermediate			hypomethylation	LOC_Os10g04150.1	LOC_Os10g04150	transposon protein, putative, CACTA, En/Spm sub-class, expressed	LOC_Os10g04150
Chr10	1931501	1932000	promoter	LCP	Distal			hypomethylation	LOC_Os10g04150.1	LOC_Os10g04150	transposon protein, putative, CACTA, En/Spm sub-class, expressed	LOC_Os10g04150
Chr10	1944501	1945000	intron	last				hypermethylation	LOC_Os10g04170.1	LOC_Os10g04170	expressed protein	LOC_Os10g04170
Chr10	1944501	1945000	exon	last				hypermethylation	LOC_Os10g04170.1	LOC_Os10g04170	expressed protein	LOC_Os10g04170
Chr10	1951501	1952000	exon	last				hypomethylation	LOC_Os10g04180.1	LOC_Os10g04180	NB-ARC domain containing protein, expressed
Chr10	1951501	1952000	intron	last				hypomethylation	LOC_Os10g04180.1	LOC_Os10g04180	NB-ARC domain containing protein, expressed
Chr10	1952001	1952500	intron	last				hypomethylation	LOC_Os10g04180.1	LOC_Os10g04180	NB-ARC domain containing protein, expressed
Chr10	1958501	1959000	promoter	LCP	Distal			hypomethylation	LOC_Os10g04180.1	LOC_Os10g04180	NB-ARC domain containing protein, expressed
Chr10	1959001	1959500	intergenic					hypomethylation
Chr10	1959001	1959500	promoter	LCP	Distal			hypomethylation	LOC_Os10g04180.1	LOC_Os10g04180	NB-ARC domain containing protein, expressed
Chr10	2001501	2002000	intergenic					hypomethylation
Chr10	2001501	2002000	promoter	LCP	Distal			hypomethylation	LOC_Os10g04270.1	LOC_Os10g04270	jacalin-like lectin domain containing protein, expressed
Chr10	2017001	2017500	promoter	LCP	Distal			hypomethylation	LOC_Os10g04290.1	LOC_Os10g04290	transposon protein, putative, CACTA, En/Spm sub-class, expressed	LOC_Os10g04290
Chr10	2045001	2045500	intron	first				hypomethylation	LOC_Os10g04342.1	LOC_Os10g04342	stripe rust resistance protein Yr10, putative, expressed
Chr10	2063001	2063500	promoter	LCP	Distal			hypermethylation	LOC_Os10g04370.2	LOC_Os10g04370	OsFBX357 - F-box domain containing protein, expressed
Chr10	2063001	2063500	exon	first				hypermethylation	LOC_Os10g04380.1	LOC_Os10g04380	expressed protein
Chr10	2070501	2071000	intergenic					hypermethylation
Chr10	2073001	2073500	intergenic					hypomethylation
Chr10	2078001	2078500	promoter	LCP	Proximal			hypomethylation	LOC_Os10g04400.1	LOC_Os10g04400	transferase family protein, putative, expressed
Chr10	2078001	2078500	intron	first				hypomethylation	LOC_Os10g04400.1	LOC_Os10g04400	transferase family protein, putative, expressed
Chr10	2078501	2079000	intron	first				hypomethylation	LOC_Os10g04400.1	LOC_Os10g04400	transferase family protein, putative, expressed
Chr10	2094001	2094500	intergenic					hypermethylation
Chr10	2110501	2111000	promoter	LCP	Distal			hypomethylation	LOC_Os10g04470.1	LOC_Os10g04470	conserved hypothetical protein
Chr10	2114501	2115000	intergenic					hypomethylation
Chr10	2138001	2138500	intergenic					hypermethylation
Chr10	2139501	2140000	intergenic					hypomethylation
Chr10	2142001	2142500	promoter	LCP	Distal			hypomethylation	LOC_Os10g04510.1	LOC_Os10g04510	expressed protein
Chr10	2142001	2142500	promoter	LCP	Intermediate			hypomethylation	LOC_Os10g04510.1	LOC_Os10g04510	expressed protein
Chr10	2148001	2148500	intron	first				hypermethylation	LOC_Os10g04520.1	LOC_Os10g04520	expressed protein
Chr10	2148001	2148500	exon	last				hypermethylation	LOC_Os10g04520.1	LOC_Os10g04520	expressed protein
Chr10	2151501	2152000	promoter	LCP	Proximal			hypomethylation	LOC_Os10g04540.1	LOC_Os10g04540	expressed protein
Chr10	2151501	2152000	exon	first				hypomethylation	LOC_Os10g04540.1	LOC_Os10g04540	expressed protein
Chr10	2151501	2152000	promoter	LCP	Distal			hypomethylation	LOC_Os10g04530.1	LOC_Os10g04530	expressed protein	LOC_Os10g04530
Chr10	2152001	2152500	exon	first				hypomethylation	LOC_Os10g04540.1	LOC_Os10g04540	expressed protein
Chr10	2152001	2152500	promoter	LCP	Distal			hypomethylation	LOC_Os10g04530.1	LOC_Os10g04530	expressed protein	LOC_Os10g04530
Chr10	2152501	2153000	exon	first				hypomethylation	LOC_Os10g04540.1	LOC_Os10g04540	expressed protein
Chr10	2152501	2153000	intergenic					hypomethylation
Chr10	2172501	2173000	intergenic					hypomethylation
Chr10	2176501	2177000	intergenic					hypomethylation
Chr10	2183001	2183500	promoter	LCP	Distal			hypermethylation	LOC_Os10g04590.1	LOC_Os10g04590	OsFBX358 - F-box domain containing protein, expressed
Chr10	2183001	2183500	promoter	LCP	Proximal			hypermethylation	LOC_Os10g04580.2	LOC_Os10g04580	ras-related protein, putative, expressed
Chr10	2183001	2183500	promoter	LCP	Intermediate			hypermethylation	LOC_Os10g04580.2	LOC_Os10g04580	ras-related protein, putative, expressed
Chr10	2183001	2183500	promoter	LCP	Proximal			hypermethylation	LOC_Os10g04580.1	LOC_Os10g04580	ras-related protein, putative, expressed
Chr10	2183001	2183500	promoter	LCP	Intermediate			hypermethylation	LOC_Os10g04580.1	LOC_Os10g04580	ras-related protein, putative, expressed
Chr10	2183001	2183500	exon	first				hypermethylation	LOC_Os10g04580.2	LOC_Os10g04580	ras-related protein, putative, expressed
Chr10	2183501	2184000	promoter	LCP	Distal			hypermethylation	LOC_Os10g04590.1	LOC_Os10g04590	OsFBX358 - F-box domain containing protein, expressed
Chr10	2183501	2184000	promoter	LCP	Intermediate			hypermethylation	LOC_Os10g04580.2	LOC_Os10g04580	ras-related protein, putative, expressed
Chr10	2183501	2184000	promoter	LCP	Intermediate			hypermethylation	LOC_Os10g04580.1	LOC_Os10g04580	ras-related protein, putative, expressed
Chr10	2187501	2188000	intron	last				hypomethylation	LOC_Os10g04590.1	LOC_Os10g04590	OsFBX358 - F-box domain containing protein, expressed
Chr10	2197001	2197500	promoter	LCP	Proximal			hypomethylation	LOC_Os10g04610.2	LOC_Os10g04610	OsFBX360 - F-box domain containing protein, expressed
Chr10	2197001	2197500	exon	first				hypomethylation	LOC_Os10g04610.2	LOC_Os10g04610	OsFBX360 - F-box domain containing protein, expressed
Chr10	2197501	2198000	exon	first				hypomethylation	LOC_Os10g04610.2	LOC_Os10g04610	OsFBX360 - F-box domain containing protein, expressed
Chr10	2197501	2198000	intron	first				hypomethylation	LOC_Os10g04610.2	LOC_Os10g04610	OsFBX360 - F-box domain containing protein, expressed
Chr10	2198001	2198500	intron	first				hypomethylation	LOC_Os10g04610.2	LOC_Os10g04610	OsFBX360 - F-box domain containing protein, expressed
Chr10	2203001	2203500	intron	internal				hypomethylation	LOC_Os10g04620.2	LOC_Os10g04620	OsPOP20 - Putative Prolyl Oligopeptidase homologue, expressed
Chr10	2206501	2207000	exon	last				hypomethylation	LOC_Os10g04620.2	LOC_Os10g04620	OsPOP20 - Putative Prolyl Oligopeptidase homologue, expressed
Chr10	2206501	2207000	intergenic					hypomethylation
Chr10	2221001	2221500	promoter	LCP	Proximal			hypomethylation	LOC_Os10g04660.1	LOC_Os10g04660	expressed protein
Chr10	2221001	2221500	exon	first				hypomethylation	LOC_Os10g04660.1	LOC_Os10g04660	expressed protein
Chr10	2221501	2222000	exon	first				hypomethylation	LOC_Os10g04660.1	LOC_Os10g04660	expressed protein
Chr10	2221501	2222000	intron	first				hypomethylation	LOC_Os10g04660.1	LOC_Os10g04660	expressed protein
Chr10	2228501	2229000	exon	last				hypomethylation	LOC_Os10g04674.2	LOC_Os10g04674	disease resistance protein RPM1, putative, expressed
Chr10	2228501	2229000	exon	internal				hypomethylation	LOC_Os10g04674.3	LOC_Os10g04674	disease resistance protein RPM1, putative, expressed
Chr10	2237501	2238000	intergenic					hypomethylation
Chr10	2237501	2238000	promoter	LCP	Proximal			hypomethylation	LOC_Os10g04674.2	LOC_Os10g04674	disease resistance protein RPM1, putative, expressed
Chr10	2237501	2238000	promoter	LCP	Intermediate			hypomethylation	LOC_Os10g04674.2	LOC_Os10g04674	disease resistance protein RPM1, putative, expressed
Chr10	2237501	2238000	exon	first				hypomethylation	LOC_Os10g04674.2	LOC_Os10g04674	disease resistance protein RPM1, putative, expressed
Chr10	2238001	2238500	intergenic					hypomethylation
Chr10	2238001	2238500	promoter	LCP	Intermediate			hypomethylation	LOC_Os10g04674.2	LOC_Os10g04674	disease resistance protein RPM1, putative, expressed
Chr10	2249501	2250000	exon	last				hypomethylation	LOC_Os10g04720.1	LOC_Os10g04720	TKL_IRAK_DUF26-la.5 - DUF26 kinases have homology to DUF26 containing loci, expressed
Chr10	2249501	2250000	intron	last				hypomethylation	LOC_Os10g04720.1	LOC_Os10g04720	TKL_IRAK_DUF26-la.5 - DUF26 kinases have homology to DUF26 containing loci, expressed
Chr10	2249501	2250000	exon	internal				hypomethylation	LOC_Os10g04720.1	LOC_Os10g04720	TKL_IRAK_DUF26-la.5 - DUF26 kinases have homology to DUF26 containing loci, expressed
Chr10	2249501	2250000	intron	internal				hypomethylation	LOC_Os10g04720.1	LOC_Os10g04720	TKL_IRAK_DUF26-la.5 - DUF26 kinases have homology to DUF26 containing loci, expressed
Chr10	2251001	2251500	intron	internal				hypermethylation	LOC_Os10g04720.1	LOC_Os10g04720	TKL_IRAK_DUF26-la.5 - DUF26 kinases have homology to DUF26 containing loci, expressed
Chr10	2251001	2251500	exon	internal				hypermethylation	LOC_Os10g04720.1	LOC_Os10g04720	TKL_IRAK_DUF26-la.5 - DUF26 kinases have homology to DUF26 containing loci, expressed
Chr10	2251001	2251500	intron	first				hypermethylation	LOC_Os10g04720.1	LOC_Os10g04720	TKL_IRAK_DUF26-la.5 - DUF26 kinases have homology to DUF26 containing loci, expressed
Chr10	2251001	2251500	exon	first				hypermethylation	LOC_Os10g04720.1	LOC_Os10g04720	TKL_IRAK_DUF26-la.5 - DUF26 kinases have homology to DUF26 containing loci, expressed
Chr10	2260501	2261000	intron	internal				hypomethylation	LOC_Os10g04730.1	LOC_Os10g04730	TKL_IRAK_DUF26-la.6 - DUF26 kinases have homology to DUF26 containing loci, expressed
Chr10	2260501	2261000	exon	internal				hypomethylation	LOC_Os10g04730.1	LOC_Os10g04730	TKL_IRAK_DUF26-la.6 - DUF26 kinases have homology to DUF26 containing loci, expressed
Chr10	2261001	2261500	intron	internal				hypomethylation	LOC_Os10g04730.1	LOC_Os10g04730	TKL_IRAK_DUF26-la.6 - DUF26 kinases have homology to DUF26 containing loci, expressed
Chr10	2261001	2261500	exon	internal				hypomethylation	LOC_Os10g04730.1	LOC_Os10g04730	TKL_IRAK_DUF26-la.6 - DUF26 kinases have homology to DUF26 containing loci, expressed
Chr10	2263501	2264000	intergenic					hypermethylation
Chr10	2267001	2267500	exon	internal				hypomethylation	LOC_Os10g04740.1	LOC_Os10g04740	retrotransposon protein, putative, unclassified, expressed	LOC_Os10g04740
Chr10	2267001	2267500	intron	internal				hypomethylation	LOC_Os10g04740.1	LOC_Os10g04740	retrotransposon protein, putative, unclassified, expressed	LOC_Os10g04740
Chr10	2273501	2274000	intergenic					hypomethylation
Chr10	2275001	2275500	intergenic					hypermethylation
Chr10	2284501	2285000	promoter	LCP	Distal			hypomethylation	LOC_Os10g04760.1	LOC_Os10g04760	transposon protein, putative, CACTA, En/Spm sub-class, expressed	LOC_Os10g04760
Chr10	2284501	2285000	intergenic					hypomethylation
Chr10	2285001	2285500	intergenic					hypomethylation
Chr10	2311001	2311500	intergenic					hypomethylation
Chr10	2328001	2328500	intergenic					hypermethylation
Chr10	2340001	2340500	promoter	LCP	Proximal			hypermethylation	LOC_Os10g04840.1	LOC_Os10g04840	expressed protein
Chr10	2340001	2340500	exon	first				hypermethylation	LOC_Os10g04840.1	LOC_Os10g04840	expressed protein
Chr10	2340001	2340500	intron	first				hypermethylation	LOC_Os10g04840.1	LOC_Os10g04840	expressed protein
Chr10	2340001	2340500	exon	internal				hypermethylation	LOC_Os10g04840.1	LOC_Os10g04840	expressed protein
Chr10	2340001	2340500	intron	last				hypermethylation	LOC_Os10g04840.1	LOC_Os10g04840	expressed protein
Chr10	2378501	2379000	exon	last				hypomethylation	LOC_Os10g04890.2	LOC_Os10g04890	expressed protein
Chr10	2378501	2379000	intergenic					hypomethylation
Chr10	2379001	2379500	intergenic					hypomethylation
Chr10	2405001	2405500	promoter	LCP	Intermediate	CGI shore	promoter	hypomethylation	LOC_Os10g04910.1	LOC_Os10g04910	expressed protein
Chr10	2405001	2405500	promoter	LCP	Intermediate	CGI shore	intergenic	hypomethylation	LOC_Os10g04910.1	LOC_Os10g04910	expressed protein
Chr10	2405001	2405500	promoter	LCP	Distal	CGI shore	promoter	hypomethylation	LOC_Os10g04910.1	LOC_Os10g04910	expressed protein
Chr10	2405001	2405500	promoter	LCP	Distal	CGI shore	intergenic	hypomethylation	LOC_Os10g04910.1	LOC_Os10g04910	expressed protein
Chr10	2408001	2408500	intergenic					hypomethylation
Chr10	2408501	2409000	intergenic					hypomethylation
Chr10	2408501	2409000	exon	last				hypomethylation	LOC_Os10g04930.1	LOC_Os10g04930	expressed protein
Chr10	2408501	2409000	intron	last				hypomethylation	LOC_Os10g04930.1	LOC_Os10g04930	expressed protein
Chr10	2408501	2409000	promoter	LCP	Proximal			hypomethylation	LOC_Os10g04930.1	LOC_Os10g04930	expressed protein
Chr10	2408501	2409000	exon	internal				hypomethylation	LOC_Os10g04930.1	LOC_Os10g04930	expressed protein
Chr10	2420501	2421000	intergenic					hypomethylation
Chr10	2460501	2461000	promoter	LCP	Proximal			hypomethylation	LOC_Os10g05040.1	LOC_Os10g05040	transposon protein, putative, CACTA, En/Spm sub-class, expressed	LOC_Os10g05040
Chr10	2460501	2461000	intron	first				hypomethylation	LOC_Os10g05040.1	LOC_Os10g05040	transposon protein, putative, CACTA, En/Spm sub-class, expressed	LOC_Os10g05040
Chr10	2460501	2461000	exon	internal				hypomethylation	LOC_Os10g05040.1	LOC_Os10g05040	transposon protein, putative, CACTA, En/Spm sub-class, expressed	LOC_Os10g05040
Chr10	2460501	2461000	intron	internal				hypomethylation	LOC_Os10g05040.1	LOC_Os10g05040	transposon protein, putative, CACTA, En/Spm sub-class, expressed	LOC_Os10g05040
Chr10	2461001	2461500	intron	internal				hypomethylation	LOC_Os10g05040.1	LOC_Os10g05040	transposon protein, putative, CACTA, En/Spm sub-class, expressed	LOC_Os10g05040
Chr10	2476001	2476500	promoter	LCP	Distal			hypomethylation	LOC_Os10g05069.3	LOC_Os10g05069	lysosomal alpha-mannosidase precursor, putative, expressed
Chr10	2476001	2476500	promoter	LCP	Intermediate			hypomethylation	LOC_Os10g05069.3	LOC_Os10g05069	lysosomal alpha-mannosidase precursor, putative, expressed
Chr10	2512501	2513000	intergenic					hypomethylation
Chr10	2522001	2522500	intergenic					hypomethylation
Chr10	2547001	2547500	intergenic					hypomethylation
Chr10	2547001	2547500	promoter	LCP	Distal			hypomethylation	LOC_Os10g05200.1	LOC_Os10g05200	OsFBX367 - F-box domain containing protein, expressed
Chr10	2560001	2560500	exon	internal				hypomethylation	LOC_Os10g05220.2	LOC_Os10g05220	queuine tRNA-ribosyltransferase, putative, expressed
Chr10	2560001	2560500	exon	internal				hypomethylation	LOC_Os10g05220.1	LOC_Os10g05220	queuine tRNA-ribosyltransferase, putative, expressed
Chr10	2560001	2560500	intron	internal				hypomethylation	LOC_Os10g05220.2	LOC_Os10g05220	queuine tRNA-ribosyltransferase, putative, expressed
Chr10	2564501	2565000	intergenic					hypermethylation
Chr10	2581501	2582000	intergenic					hypermethylation
Chr10	2589501	2590000	promoter	LCP	Distal			hypomethylation	LOC_Os10g05250.1	LOC_Os10g05250	protein kinase domain containing protein, expressed
Chr10	2595001	2595500	exon	last				hypomethylation	LOC_Os10g05250.1	LOC_Os10g05250	protein kinase domain containing protein, expressed
Chr10	2610001	2610500	intergenic					hypomethylation
Chr10	2660001	2660500	intergenic					hypermethylation
Chr10	2660001	2660500	promoter	LCP	Distal			hypermethylation	LOC_Os10g05400.1	LOC_Os10g05400	OsWAK102 - OsWAK receptor-like cytoplasmic kinase OsWAK-RLCK, expressed
Chr10	2671001	2671500	intergenic					hypermethylation
Chr10	2674001	2674500	promoter	LCP	Proximal			hypomethylation	LOC_Os10g05420.1	LOC_Os10g05420	expressed protein
Chr10	2674001	2674500	exon	first				hypomethylation	LOC_Os10g05420.1	LOC_Os10g05420	expressed protein
Chr10	2674001	2674500	intron	first				hypomethylation	LOC_Os10g05420.1	LOC_Os10g05420	expressed protein
Chr10	2688001	2688500	intergenic					hypomethylation
Chr10	2714001	2714500	promoter	LCP	Distal			hypermethylation	LOC_Os10g05490.1	LOC_Os10g05490	cytochrome P450, putative, expressed
Chr10	2714001	2714500	intergenic					hypermethylation
Chr10	2760001	2760500	intergenic					hypomethylation
Chr10	2761001	2761500	intron	internal				hypermethylation	LOC_Os10g05560.1	LOC_Os10g05560	expressed protein
Chr10	2761001	2761500	exon	internal				hypermethylation	LOC_Os10g05560.1	LOC_Os10g05560	expressed protein
Chr10	2761001	2761500	intron	first				hypermethylation	LOC_Os10g05560.1	LOC_Os10g05560	expressed protein
Chr10	2761001	2761500	promoter	LCP	Proximal			hypermethylation	LOC_Os10g05560.1	LOC_Os10g05560	expressed protein
Chr10	2764501	2765000	promoter	LCP	Proximal	CGI shore	promoter	hypomethylation	LOC_Os10g05570.1	LOC_Os10g05570	receptor protein kinase-like, putative, expressed
Chr10	2764501	2765000	promoter	LCP	Intermediate	CGI shore	promoter	hypomethylation	LOC_Os10g05570.1	LOC_Os10g05570	receptor protein kinase-like, putative, expressed
Chr10	2774501	2775000	exon	last				hypomethylation	LOC_Os10g05580.1	LOC_Os10g05580	expressed protein
Chr10	2774501	2775000	intergenic					hypomethylation
Chr10	2775001	2775500	intergenic					hypomethylation
Chr10	2777501	2778000	intergenic					hypermethylation
Chr10	2786001	2786500	intergenic					hypomethylation
Chr10	2791001	2791500	intergenic					hypomethylation
Chr10	2808001	2808500	promoter	LCP	Intermediate			hypomethylation	LOC_Os10g05620.1	LOC_Os10g05620	transposon protein, putative, unclassified, expressed	LOC_Os10g05620
Chr10	2888501	2889000	exon	first				hypomethylation	LOC_Os10g05730.2	LOC_Os10g05730	armadillo/beta-catenin repeat family protein, putative, expressed
Chr10	2888501	2889000	exon	first				hypomethylation	LOC_Os10g05730.1	LOC_Os10g05730	armadillo/beta-catenin repeat family protein, putative, expressed
Chr10	2890001	2890500	promoter	LCP	Intermediate			hypomethylation	LOC_Os10g05730.1	LOC_Os10g05730	armadillo/beta-catenin repeat family protein, putative, expressed
Chr10	2890001	2890500	promoter	LCP	Intermediate			hypomethylation	LOC_Os10g05730.2	LOC_Os10g05730	armadillo/beta-catenin repeat family protein, putative, expressed
Chr10	2908501	2909000	intergenic					hypomethylation
Chr10	2927501	2928000	intron	internal				hypomethylation	LOC_Os10g05800.2	LOC_Os10g05800	F-box protein family, AtFBL4, putative, expressed
Chr10	2934001	2934500	promoter	LCP	Proximal			hypomethylation	LOC_Os10g05800.2	LOC_Os10g05800	F-box protein family, AtFBL4, putative, expressed
Chr10	2934001	2934500	promoter	LCP	Intermediate			hypomethylation	LOC_Os10g05800.2	LOC_Os10g05800	F-box protein family, AtFBL4, putative, expressed
Chr10	2934001	2934500	exon	first				hypomethylation	LOC_Os10g05800.2	LOC_Os10g05800	F-box protein family, AtFBL4, putative, expressed
Chr10	2954501	2955000	intergenic					hypomethylation
Chr10	2955001	2955500	intergenic					hypomethylation
Chr10	2956501	2957000	intergenic					hypomethylation
Chr10	2969001	2969500	promoter	LCP	Distal			hypomethylation	LOC_Os10g05880.1	LOC_Os10g05880	POEI8 - Pollen Ole e I allergen and extensin family protein precursor, putative, expressed
Chr10	2969501	2970000	promoter	LCP	Distal	CGI shore	intergenic	hypomethylation	LOC_Os10g05880.1	LOC_Os10g05880	POEI8 - Pollen Ole e I allergen and extensin family protein precursor, putative, expressed
Chr10	2976501	2977000	promoter	LCP	Distal			hypomethylation	LOC_Os10g05900.1	LOC_Os10g05900	expressed protein
Chr10	2983001	2983500	promoter	LCP	Intermediate			hypomethylation	LOC_Os10g05910.1	LOC_Os10g05910	POEI9 - Pollen Ole e I allergen and extensin family protein precursor, expressed
Chr10	3007501	3008000	intergenic					hypomethylation
Chr10	3042501	3043000	intergenic					hypomethylation
Chr10	3087001	3087500	intergenic					hypomethylation
Chr10	3087001	3087500	promoter	LCP	Distal			hypomethylation	LOC_Os10g06080.1	LOC_Os10g06080	hypothetical protein
Chr10	3096001	3096500	intron	last				hypomethylation	LOC_Os10g06090.1	LOC_Os10g06090	OsWAK104 - OsWAK receptor-like protein kinase, expressed
Chr10	3096001	3096500	exon	last				hypomethylation	LOC_Os10g06090.1	LOC_Os10g06090	OsWAK104 - OsWAK receptor-like protein kinase, expressed
Chr10	3104501	3105000	intergenic					hypomethylation
Chr10	3118501	3119000	promoter	LCP	Proximal			hypomethylation	LOC_Os10g06130.5	LOC_Os10g06130	RNA recognition motif containing protein, expressed
Chr10	3118501	3119000	intron	first				hypomethylation	LOC_Os10g06130.5	LOC_Os10g06130	RNA recognition motif containing protein, expressed
Chr10	3118501	3119000	exon	first				hypomethylation	LOC_Os10g06130.5	LOC_Os10g06130	RNA recognition motif containing protein, expressed
Chr10	3118501	3119000	exon	first				hypomethylation	LOC_Os10g06130.2	LOC_Os10g06130	RNA recognition motif containing protein, expressed
Chr10	3190501	3191000	promoter	LCP	Distal			hypomethylation	LOC_Os10g06220.1	LOC_Os10g06220	retrotransposon protein, putative, Ty3-gypsy subclass	LOC_Os10g06220
Chr10	3190501	3191000	promoter	LCP	Intermediate			hypomethylation	LOC_Os10g06210.1	LOC_Os10g06210	retrotransposon protein, putative, unclassified, expressed	LOC_Os10g06210
Chr10	3190501	3191000	promoter	LCP	Distal			hypomethylation	LOC_Os10g06210.1	LOC_Os10g06210	retrotransposon protein, putative, unclassified, expressed	LOC_Os10g06210
Chr10	3241501	3242000	intron	last				hypomethylation	LOC_Os10g06300.1	LOC_Os10g06300	retrotransposon protein, putative, unclassified	LOC_Os10g06300
Chr10	3242001	3242500	intron	last				hypomethylation	LOC_Os10g06300.1	LOC_Os10g06300	retrotransposon protein, putative, unclassified	LOC_Os10g06300
Chr10	3242001	3242500	exon	last				hypomethylation	LOC_Os10g06300.1	LOC_Os10g06300	retrotransposon protein, putative, unclassified	LOC_Os10g06300
Chr10	3297001	3297500	promoter	LCP	Intermediate			hypomethylation	LOC_Os10g06410.1	LOC_Os10g06410	retrotransposon protein, putative, Ty3-gypsy subclass, expressed	LOC_Os10g06410
Chr10	3309501	3310000	intergenic					hypomethylation
Chr10	3334501	3335000	intron	first				hypomethylation	LOC_Os10g06480.1	LOC_Os10g06480	retrotransposon protein, putative, Ty3-gypsy subclass	LOC_Os10g06480
Chr10	3334501	3335000	exon	last				hypomethylation	LOC_Os10g06480.1	LOC_Os10g06480	retrotransposon protein, putative, Ty3-gypsy subclass	LOC_Os10g06480
Chr10	3335001	3335500	exon	last				hypomethylation	LOC_Os10g06480.1	LOC_Os10g06480	retrotransposon protein, putative, Ty3-gypsy subclass	LOC_Os10g06480
Chr10	3335001	3335500	intergenic					hypomethylation
Chr10	3411001	3411500	intergenic					hypomethylation
Chr10	3490501	3491000	intergenic					hypomethylation
Chr10	3491001	3491500	intergenic					hypomethylation
Chr10	3500001	3500500	promoter	LCP	Intermediate			hypermethylation	LOC_Os10g06740.1	LOC_Os10g06740	receptor-like protein kinase precursor, putative, expressed
Chr10	3500001	3500500	promoter	LCP	Proximal			hypermethylation	LOC_Os10g06740.1	LOC_Os10g06740	receptor-like protein kinase precursor, putative, expressed
Chr10	3503501	3504000	exon	first				hypomethylation	LOC_Os10g06740.1	LOC_Os10g06740	receptor-like protein kinase precursor, putative, expressed
Chr10	3503501	3504000	intron	first				hypomethylation	LOC_Os10g06740.1	LOC_Os10g06740	receptor-like protein kinase precursor, putative, expressed
Chr10	3503501	3504000	exon	last				hypomethylation	LOC_Os10g06740.1	LOC_Os10g06740	receptor-like protein kinase precursor, putative, expressed
Chr10	3540501	3541000	intergenic					hypomethylation
Chr10	3541001	3541500	intergenic					hypomethylation
Chr10	3545501	3546000	intergenic					hypomethylation
Chr10	3548001	3548500	intergenic					hypermethylation
Chr10	3628501	3629000	intergenic					hypomethylation
Chr10	3629001	3629500	intergenic					hypomethylation
Chr10	3659001	3659500	intron	internal				hypomethylation	LOC_Os10g07010.1	LOC_Os10g07010	3-ketoacyl-CoA synthase, putative, expressed
Chr10	3659001	3659500	exon	internal				hypomethylation	LOC_Os10g07010.1	LOC_Os10g07010	3-ketoacyl-CoA synthase, putative, expressed
Chr10	3659001	3659500	intron	first				hypomethylation	LOC_Os10g07010.1	LOC_Os10g07010	3-ketoacyl-CoA synthase, putative, expressed
Chr10	3659501	3660000	intron	first				hypomethylation	LOC_Os10g07010.1	LOC_Os10g07010	3-ketoacyl-CoA synthase, putative, expressed
Chr10	3659501	3660000	exon	first				hypomethylation	LOC_Os10g07010.1	LOC_Os10g07010	3-ketoacyl-CoA synthase, putative, expressed
Chr10	3715501	3716000	promoter	LCP	Intermediate			hypomethylation	LOC_Os10g07060.1	LOC_Os10g07060	B3 DNA binding domain containing protein, expressed
Chr10	3716001	3716500	promoter	LCP	Intermediate			hypomethylation	LOC_Os10g07060.1	LOC_Os10g07060	B3 DNA binding domain containing protein, expressed
Chr10	3716001	3716500	promoter	LCP	Proximal			hypomethylation	LOC_Os10g07060.1	LOC_Os10g07060	B3 DNA binding domain containing protein, expressed
Chr10	3716001	3716500	exon	first				hypomethylation	LOC_Os10g07060.1	LOC_Os10g07060	B3 DNA binding domain containing protein, expressed
Chr10	3716001	3716500	intron	first				hypomethylation	LOC_Os10g07060.1	LOC_Os10g07060	B3 DNA binding domain containing protein, expressed
Chr10	3722501	3723000	intergenic					hypermethylation
Chr10	3727501	3728000	promoter	LCP	Intermediate			hypomethylation	LOC_Os10g07080.1	LOC_Os10g07080	expressed protein
Chr10	3727501	3728000	promoter	LCP	Proximal			hypomethylation	LOC_Os10g07080.1	LOC_Os10g07080	expressed protein
Chr10	3727501	3728000	exon	first				hypomethylation	LOC_Os10g07080.1	LOC_Os10g07080	expressed protein
Chr10	3742501	3743000	intron	first				hypomethylation	LOC_Os10g07114.2	LOC_Os10g07114	expressed protein
Chr10	3814001	3814500	intron	internal				hypermethylation	LOC_Os10g07248.1	LOC_Os10g07248	transposon protein, putative, unclassified, expressed	LOC_Os10g07248
Chr10	3825501	3826000	intergenic					hypomethylation
Chr10	3835501	3836000	intron	internal				hypomethylation	LOC_Os10g07270.1	LOC_Os10g07270	ubiquitin carboxyl-terminal hydrolase 5, putative, expressed
Chr10	3835501	3836000	exon	internal				hypomethylation	LOC_Os10g07270.1	LOC_Os10g07270	ubiquitin carboxyl-terminal hydrolase 5, putative, expressed
Chr10	3841501	3842000	promoter	LCP	Proximal			hypomethylation	LOC_Os10g07270.1	LOC_Os10g07270	ubiquitin carboxyl-terminal hydrolase 5, putative, expressed
Chr10	3841501	3842000	promoter	LCP	Intermediate			hypomethylation	LOC_Os10g07270.1	LOC_Os10g07270	ubiquitin carboxyl-terminal hydrolase 5, putative, expressed
Chr10	3842001	3842500	promoter	LCP	Intermediate			hypomethylation	LOC_Os10g07270.1	LOC_Os10g07270	ubiquitin carboxyl-terminal hydrolase 5, putative, expressed
Chr10	3842001	3842500	promoter	LCP	Distal			hypomethylation	LOC_Os10g07270.1	LOC_Os10g07270	ubiquitin carboxyl-terminal hydrolase 5, putative, expressed
Chr10	3842501	3843000	promoter	LCP	Distal			hypomethylation	LOC_Os10g07270.1	LOC_Os10g07270	ubiquitin carboxyl-terminal hydrolase 5, putative, expressed
Chr10	3849001	3849500	intergenic					hypermethylation
Chr10	3849001	3849500	exon	last				hypermethylation	LOC_Os10g07290.1	LOC_Os10g07290	glycosyl hydrolases family 17, putative, expressed
Chr10	3944001	3944500	promoter	LCP	Distal			hypomethylation	LOC_Os10g07440.1	LOC_Os10g07440	expressed protein
Chr10	3944001	3944500	intergenic					hypomethylation
Chr10	3949001	3949500	intergenic					hypomethylation
Chr10	3949001	3949500	exon	first				hypomethylation	LOC_Os10g07450.2	LOC_Os10g07450	expressed protein
Chr10	3949001	3949500	exon	last				hypomethylation	LOC_Os10g07450.1	LOC_Os10g07450	expressed protein
Chr10	3979001	3979500	promoter	LCP	Proximal			hypomethylation	LOC_Os10g07480.1	LOC_Os10g07480	plant protein of unknown function DUF869 domain containing protein, expressed
Chr10	3979001	3979500	exon	first				hypomethylation	LOC_Os10g07480.1	LOC_Os10g07480	plant protein of unknown function DUF869 domain containing protein, expressed
Chr10	3979501	3980000	promoter	LCP	Proximal			hypomethylation	LOC_Os10g07480.1	LOC_Os10g07480	plant protein of unknown function DUF869 domain containing protein, expressed
Chr10	3979501	3980000	exon	first				hypomethylation	LOC_Os10g07480.1	LOC_Os10g07480	plant protein of unknown function DUF869 domain containing protein, expressed
Chr10	4005501	4006000	promoter	LCP	Intermediate			hypermethylation	LOC_Os10g07520.1	LOC_Os10g07520	hypothetical protein
Chr10	4006001	4006500	promoter	LCP	Intermediate			hypermethylation	LOC_Os10g07520.1	LOC_Os10g07520	hypothetical protein
Chr10	4006001	4006500	promoter	LCP	Distal			hypermethylation	LOC_Os10g07520.1	LOC_Os10g07520	hypothetical protein
Chr10	4035001	4035500	exon	last				hypermethylation	LOC_Os10g07538.1	LOC_Os10g07538	expressed protein
Chr10	4035001	4035500	intron	last				hypermethylation	LOC_Os10g07538.1	LOC_Os10g07538	expressed protein
Chr10	4035001	4035500	exon	internal				hypermethylation	LOC_Os10g07538.1	LOC_Os10g07538	expressed protein
Chr10	4035001	4035500	intron	internal				hypermethylation	LOC_Os10g07538.1	LOC_Os10g07538	expressed protein
Chr10	4035501	4036000	intron	internal				hypermethylation	LOC_Os10g07538.1	LOC_Os10g07538	expressed protein
Chr10	4047001	4047500	exon	last		CGI	transcript	hypomethylation	LOC_Os10g07546.1	LOC_Os10g07546	expressed protein
Chr10	4047001	4047500	intron	last		CGI	transcript	hypomethylation	LOC_Os10g07546.1	LOC_Os10g07546	expressed protein
Chr10	4062501	4063000	promoter	LCP	Intermediate			hypomethylation	LOC_Os10g07552.1	LOC_Os10g07552	transposon protein, putative, CACTA, En/Spm sub-class, expressed	LOC_Os10g07552
Chr10	4062501	4063000	promoter	LCP	Proximal			hypomethylation	LOC_Os10g07552.1	LOC_Os10g07552	transposon protein, putative, CACTA, En/Spm sub-class, expressed	LOC_Os10g07552
Chr10	4062501	4063000	exon	first				hypomethylation	LOC_Os10g07552.1	LOC_Os10g07552	transposon protein, putative, CACTA, En/Spm sub-class, expressed	LOC_Os10g07552
Chr10	4090001	4090500	promoter	LCP	Distal			hypermethylation	LOC_Os10g07562.1	LOC_Os10g07562	transposon protein, putative, CACTA, En/Spm sub-class, expressed	LOC_Os10g07562
Chr10	4090001	4090500	promoter	LCP	Intermediate			hypermethylation	LOC_Os10g07562.1	LOC_Os10g07562	transposon protein, putative, CACTA, En/Spm sub-class, expressed	LOC_Os10g07562
Chr10	4102501	4103000	intergenic					hypomethylation
Chr10	4102501	4103000	intron	last				hypomethylation	LOC_Os10g07612.1	LOC_Os10g07612	retrotransposon protein, putative, unclassified, expressed	LOC_Os10g07612
Chr10	4102501	4103000	exon	last				hypomethylation	LOC_Os10g07612.1	LOC_Os10g07612	retrotransposon protein, putative, unclassified, expressed	LOC_Os10g07612
Chr10	4197501	4198000	intergenic					hypomethylation
Chr10	4197501	4198000	promoter	LCP	Distal			hypomethylation	LOC_Os10g07578.1	LOC_Os10g07578	retrotransposon protein, putative, unclassified, expressed	LOC_Os10g07578
Chr10	4200501	4201000	intergenic					hypomethylation
Chr10	4230501	4231000	promoter	LCP	Intermediate			hypermethylation	LOC_Os10g07618.1	LOC_Os10g07618	retrotransposon protein, putative, unclassified	LOC_Os10g07618
Chr10	4230501	4231000	promoter	LCP	Proximal			hypermethylation	LOC_Os10g07618.1	LOC_Os10g07618	retrotransposon protein, putative, unclassified	LOC_Os10g07618
Chr10	4230501	4231000	exon	first				hypermethylation	LOC_Os10g07618.1	LOC_Os10g07618	retrotransposon protein, putative, unclassified	LOC_Os10g07618
Chr10	4230501	4231000	intron	first				hypermethylation	LOC_Os10g07618.1	LOC_Os10g07618	retrotransposon protein, putative, unclassified	LOC_Os10g07618
Chr10	4247001	4247500	intergenic					hypermethylation
Chr10	4253001	4253500	exon	last				hypomethylation	LOC_Os10g07970.1	LOC_Os10g07970	anthocyanidin 5,3-O-glucosyltransferase, putative, expressed
Chr10	4253001	4253500	intergenic					hypomethylation
Chr10	4258501	4259000	intergenic					hypomethylation
Chr10	4262501	4263000	promoter	LCP	Proximal			hypomethylation	LOC_Os10g07978.2	LOC_Os10g07978	disease resistance protein RPM1, putative, expressed
Chr10	4262501	4263000	exon	first				hypomethylation	LOC_Os10g07978.2	LOC_Os10g07978	disease resistance protein RPM1, putative, expressed
Chr10	4262501	4263000	intron	first				hypomethylation	LOC_Os10g07978.2	LOC_Os10g07978	disease resistance protein RPM1, putative, expressed
Chr10	4262501	4263000	exon	internal				hypomethylation	LOC_Os10g07978.2	LOC_Os10g07978	disease resistance protein RPM1, putative, expressed
Chr10	4262501	4263000	intron	last				hypomethylation	LOC_Os10g07978.2	LOC_Os10g07978	disease resistance protein RPM1, putative, expressed
Chr10	4262501	4263000	exon	last				hypomethylation	LOC_Os10g07978.2	LOC_Os10g07978	disease resistance protein RPM1, putative, expressed
Chr10	4262501	4263000	promoter	LCP	Distal			hypomethylation	LOC_Os10g07974.1	LOC_Os10g07974	expressed protein
Chr10	4263501	4264000	exon	last				hypomethylation	LOC_Os10g07978.2	LOC_Os10g07978	disease resistance protein RPM1, putative, expressed
Chr10	4266001	4266500	exon	last				hypomethylation	LOC_Os10g07978.2	LOC_Os10g07978	disease resistance protein RPM1, putative, expressed
Chr10	4266001	4266500	intergenic					hypomethylation
Chr10	4273501	4274000	intergenic					hypermethylation
Chr10	4273501	4274000	promoter	LCP	Distal			hypermethylation	LOC_Os10g07986.1	LOC_Os10g07986	expressed protein
Chr10	4293001	4293500	intron	internal				hypomethylation	LOC_Os10g07998.1	LOC_Os10g07998	nodulin, putative, expressed
Chr10	4293001	4293500	exon	internal				hypomethylation	LOC_Os10g07998.1	LOC_Os10g07998	nodulin, putative, expressed
Chr10	4293001	4293500	intron	first				hypomethylation	LOC_Os10g07998.1	LOC_Os10g07998	nodulin, putative, expressed
Chr10	4329501	4330000	intron	last				hypomethylation	LOC_Os10g08014.1	LOC_Os10g08014	white-brown complex homolog protein 11, putative, expressed
Chr10	4338501	4339000	intergenic					hypomethylation
Chr10	4338501	4339000	exon	first				hypomethylation	LOC_Os10g08018.1	LOC_Os10g08018	expressed protein
Chr10	4345501	4346000	promoter	LCP	Proximal			hypomethylation	LOC_Os10g08022.1	LOC_Os10g08022	fructose-bisphospate aldolase isozyme, putative, expressed
Chr10	4345501	4346000	promoter	LCP	Intermediate			hypomethylation	LOC_Os10g08022.1	LOC_Os10g08022	fructose-bisphospate aldolase isozyme, putative, expressed
Chr10	4345501	4346000	exon	first				hypomethylation	LOC_Os10g08022.1	LOC_Os10g08022	fructose-bisphospate aldolase isozyme, putative, expressed
Chr10	4444501	4445000	promoter	LCP	Intermediate			hypermethylation	LOC_Os10g08230.1	LOC_Os10g08230	retrotransposon, putative, centromere-specific, expressed	LOC_Os10g08230
Chr10	4467501	4468000	intergenic					hypomethylation
Chr10	4507001	4507500	intergenic					hypomethylation
Chr10	4507501	4508000	intergenic					hypomethylation
Chr10	4511001	4511500	intergenic					hypomethylation
Chr10	4511501	4512000	intergenic					hypomethylation
Chr10	4518001	4518500	intergenic					hypomethylation
Chr10	4555501	4556000	exon	internal				hypomethylation	LOC_Os10g08390.1	LOC_Os10g08390	retrotransposon protein, putative, Ty3-gypsy subclass, expressed	LOC_Os10g08390
Chr10	4555501	4556000	intron	internal				hypomethylation	LOC_Os10g08390.1	LOC_Os10g08390	retrotransposon protein, putative, Ty3-gypsy subclass, expressed	LOC_Os10g08390
Chr10	4556001	4556500	intron	internal				hypomethylation	LOC_Os10g08390.1	LOC_Os10g08390	retrotransposon protein, putative, Ty3-gypsy subclass, expressed	LOC_Os10g08390
Chr10	4556001	4556500	exon	internal				hypomethylation	LOC_Os10g08390.1	LOC_Os10g08390	retrotransposon protein, putative, Ty3-gypsy subclass, expressed	LOC_Os10g08390
Chr10	4556001	4556500	intron	last				hypomethylation	LOC_Os10g08390.1	LOC_Os10g08390	retrotransposon protein, putative, Ty3-gypsy subclass, expressed	LOC_Os10g08390
Chr10	4556501	4557000	intron	last				hypomethylation	LOC_Os10g08390.1	LOC_Os10g08390	retrotransposon protein, putative, Ty3-gypsy subclass, expressed	LOC_Os10g08390
Chr10	4597001	4597500	intergenic					hypermethylation
Chr10	4597501	4598000	intergenic					hypermethylation
Chr10	4597501	4598000	promoter	LCP	Distal			hypermethylation	LOC_Os10g08474.1	LOC_Os10g08474	cytochrome P450, putative, expressed
Chr10	4607001	4607500	intergenic					hypomethylation
Chr10	4607501	4608000	intergenic					hypomethylation
Chr10	4635501	4636000	exon	internal				hypomethylation	LOC_Os10g08540.1	LOC_Os10g08540	cytochrome P450, putative, expressed
Chr10	4635501	4636000	intron	last				hypomethylation	LOC_Os10g08540.1	LOC_Os10g08540	cytochrome P450, putative, expressed
Chr10	4635501	4636000	exon	last				hypomethylation	LOC_Os10g08540.1	LOC_Os10g08540	cytochrome P450, putative, expressed
Chr10	4647501	4648000	intergenic					hypermethylation
Chr10	4669001	4669500	promoter	LCP	Distal			hypomethylation	LOC_Os10g08599.1	LOC_Os10g08599	expressed protein
Chr10	4669001	4669500	promoter	LCP	Distal			hypomethylation	LOC_Os10g08580.1	LOC_Os10g08580	FAD binding domain of DNA photolyase domain containing protein, expressed
Chr10	4669001	4669500	exon	last				hypomethylation	LOC_Os10g08590.1	LOC_Os10g08590	expressed protein
Chr10	4669001	4669500	intron	first				hypomethylation	LOC_Os10g08590.1	LOC_Os10g08590	expressed protein
Chr10	4669001	4669500	promoter	LCP	Proximal			hypomethylation	LOC_Os10g08590.1	LOC_Os10g08590	expressed protein
Chr10	4669501	4670000	promoter	LCP	Distal			hypomethylation	LOC_Os10g08599.1	LOC_Os10g08599	expressed protein
Chr10	4669501	4670000	intron	first				hypomethylation	LOC_Os10g08590.1	LOC_Os10g08590	expressed protein
Chr10	4669501	4670000	promoter	LCP	Proximal			hypomethylation	LOC_Os10g08590.1	LOC_Os10g08590	expressed protein
Chr10	4669501	4670000	promoter	LCP	Intermediate			hypomethylation	LOC_Os10g08590.1	LOC_Os10g08590	expressed protein
Chr10	4669501	4670000	exon	first				hypomethylation	LOC_Os10g08590.1	LOC_Os10g08590	expressed protein
Chr10	4692001	4692500	promoter	LCP	Distal			hypomethylation	LOC_Os10g08650.1	LOC_Os10g08650	transposon protein, putative, CACTA, En/Spm sub-class, expressed	LOC_Os10g08650
Chr10	4692001	4692500	intron	last				hypomethylation	LOC_Os10g08660.1	LOC_Os10g08660	transposon protein, putative, CACTA, En/Spm sub-class, expressed	LOC_Os10g08660
Chr10	4692001	4692500	exon	internal				hypomethylation	LOC_Os10g08660.1	LOC_Os10g08660	transposon protein, putative, CACTA, En/Spm sub-class, expressed	LOC_Os10g08660
Chr10	4692001	4692500	intron	internal				hypomethylation	LOC_Os10g08660.1	LOC_Os10g08660	transposon protein, putative, CACTA, En/Spm sub-class, expressed	LOC_Os10g08660
Chr10	4692501	4693000	intron	internal				hypomethylation	LOC_Os10g08660.1	LOC_Os10g08660	transposon protein, putative, CACTA, En/Spm sub-class, expressed	LOC_Os10g08660
Chr10	4711001	4711500	intron	first				hypomethylation	LOC_Os10g08680.1	LOC_Os10g08680	conserved hypothetical protein
Chr10	4726501	4727000	intergenic					hypermethylation
Chr10	4730501	4731000	intergenic					hypomethylation
Chr10	4731001	4731500	intergenic					hypomethylation
Chr10	4756501	4757000	promoter	LCP	Distal			hypomethylation	LOC_Os10g08780.1	LOC_Os10g08780	expressed protein
Chr10	4756501	4757000	promoter	LCP	Intermediate			hypomethylation	LOC_Os10g08780.1	LOC_Os10g08780	expressed protein
Chr10	4785001	4785500	intron	internal				hypomethylation	LOC_Os10g08840.2	LOC_Os10g08840	hydrolase, alpha/beta fold family domain containing protein, expressed
Chr10	4785001	4785500	exon	internal				hypomethylation	LOC_Os10g08840.2	LOC_Os10g08840	hydrolase, alpha/beta fold family domain containing protein, expressed
Chr10	4793501	4794000	promoter	LCP	Intermediate			hypomethylation	LOC_Os10g08850.1	LOC_Os10g08850	nodulin, putative, expressed
Chr10	4793501	4794000	promoter	LCP	Distal			hypomethylation	LOC_Os10g08850.1	LOC_Os10g08850	nodulin, putative, expressed
Chr10	4842001	4842500	promoter	LCP	Intermediate			hypermethylation	LOC_Os10g08950.1	LOC_Os10g08950	expressed protein
Chr10	4842001	4842500	exon	last				hypermethylation	LOC_Os10g08940.2	LOC_Os10g08940	expressed protein
Chr10	4855001	4855500	promoter	LCP	Distal			hypermethylation	LOC_Os10g08980.1	LOC_Os10g08980	zeaxanthin cleavage dioxygenase, chromoplast precursor, putative, expressed
Chr10	4862001	4862500	intron	last				hypomethylation	LOC_Os10g08990.1	LOC_Os10g08990	retrotransposon protein, putative, Ty1-copia subclass	LOC_Os10g08990
Chr10	4862001	4862500	exon	internal				hypomethylation	LOC_Os10g08990.1	LOC_Os10g08990	retrotransposon protein, putative, Ty1-copia subclass	LOC_Os10g08990
Chr10	4864501	4865000	promoter	LCP	Intermediate			hypomethylation	LOC_Os10g08990.1	LOC_Os10g08990	retrotransposon protein, putative, Ty1-copia subclass	LOC_Os10g08990
Chr10	4873501	4874000	intergenic					hypomethylation
Chr10	4874001	4874500	intergenic					hypomethylation
Chr10	4877001	4877500	intergenic					hypermethylation
Chr10	4896501	4897000	intergenic					hypermethylation
Chr10	4934501	4935000	intergenic					hypermethylation
Chr10	4953501	4954000	exon	internal				hypermethylation	LOC_Os10g09170.1	LOC_Os10g09170	expressed protein
Chr10	4953501	4954000	intron	internal				hypermethylation	LOC_Os10g09170.1	LOC_Os10g09170	expressed protein
Chr10	4976001	4976500	intergenic					hypermethylation
Chr10	4995501	4996000	promoter	LCP	Intermediate			hypomethylation	LOC_Os10g09240.1	LOC_Os10g09240	expressed protein
Chr10	5013001	5013500	intron	first				hypomethylation	LOC_Os10g09270.1	LOC_Os10g09270	retrotransposon protein, putative, unclassified	LOC_Os10g09270
Chr10	5013001	5013500	promoter	LCP	Proximal			hypomethylation	LOC_Os10g09270.1	LOC_Os10g09270	retrotransposon protein, putative, unclassified	LOC_Os10g09270
Chr10	5015001	5015500	promoter	LCP	Distal			hypomethylation	LOC_Os10g09280.1	LOC_Os10g09280	retrotransposon protein, putative, unclassified, expressed	LOC_Os10g09280
Chr10	5015001	5015500	promoter	LCP	Intermediate			hypomethylation	LOC_Os10g09280.1	LOC_Os10g09280	retrotransposon protein, putative, unclassified, expressed	LOC_Os10g09280
Chr10	5015001	5015500	promoter	LCP	Distal			hypomethylation	LOC_Os10g09270.1	LOC_Os10g09270	retrotransposon protein, putative, unclassified	LOC_Os10g09270
Chr10	5015501	5016000	promoter	LCP	Intermediate			hypomethylation	LOC_Os10g09280.1	LOC_Os10g09280	retrotransposon protein, putative, unclassified, expressed	LOC_Os10g09280
Chr10	5015501	5016000	promoter	LCP	Distal			hypomethylation	LOC_Os10g09270.1	LOC_Os10g09270	retrotransposon protein, putative, unclassified	LOC_Os10g09270
Chr10	5018501	5019000	exon	internal				hypomethylation	LOC_Os10g09280.1	LOC_Os10g09280	retrotransposon protein, putative, unclassified, expressed	LOC_Os10g09280
Chr10	5037001	5037500	promoter	LCP	Intermediate			hypermethylation	LOC_Os10g09310.1	LOC_Os10g09310	retrotransposon protein, putative, Ty3-gypsy subclass, expressed	LOC_Os10g09310
Chr10	5037001	5037500	promoter	LCP	Distal			hypermethylation	LOC_Os10g09310.1	LOC_Os10g09310	retrotransposon protein, putative, Ty3-gypsy subclass, expressed	LOC_Os10g09310
Chr10	5039501	5040000	promoter	LCP	Distal			hypomethylation	LOC_Os10g09320.1	LOC_Os10g09320	retrotransposon protein, putative, unclassified	LOC_Os10g09320
Chr10	5039501	5040000	promoter	LCP	Intermediate			hypomethylation	LOC_Os10g09320.1	LOC_Os10g09320	retrotransposon protein, putative, unclassified	LOC_Os10g09320
Chr10	5063001	5063500	exon	last				hypomethylation	LOC_Os10g09380.1	LOC_Os10g09380	retrotransposon protein, putative, Ty3-gypsy subclass, expressed	LOC_Os10g09380
Chr10	5063001	5063500	intergenic					hypomethylation
Chr10	5063001	5063500	exon	last				hypomethylation	LOC_Os10g09390.1	LOC_Os10g09390	retrotransposon protein, putative, Ty3-gypsy subclass	LOC_Os10g09390
Chr10	5075001	5075500	intergenic					hypomethylation
Chr10	5083001	5083500	promoter	LCP	Intermediate			hypomethylation	LOC_Os10g09430.1	LOC_Os10g09430	retrotransposon protein, putative, Ty3-gypsy subclass, expressed	LOC_Os10g09430
Chr10	5114501	5115000	intergenic					hypomethylation
Chr10	5147001	5147500	intron	first				hypermethylation	LOC_Os10g09529.1	LOC_Os10g09529	retrotransposon protein, putative, unclassified, expressed	LOC_Os10g09529
Chr10	5147001	5147500	promoter	LCP	Proximal			hypermethylation	LOC_Os10g09529.1	LOC_Os10g09529	retrotransposon protein, putative, unclassified, expressed	LOC_Os10g09529
Chr10	5147001	5147500	exon	first				hypermethylation	LOC_Os10g09529.1	LOC_Os10g09529	retrotransposon protein, putative, unclassified, expressed	LOC_Os10g09529
Chr10	5164501	5165000	promoter	LCP	Distal			hypomethylation	LOC_Os10g09560.1	LOC_Os10g09560	expressed protein
Chr10	5164501	5165000	exon	first				hypomethylation	LOC_Os10g09570.1	LOC_Os10g09570	OsWAK107 - OsWAK receptor-like protein OsWAK-RLP, expressed
Chr10	5164501	5165000	promoter	LCP	Proximal			hypomethylation	LOC_Os10g09570.1	LOC_Os10g09570	OsWAK107 - OsWAK receptor-like protein OsWAK-RLP, expressed
Chr10	5165001	5165500	promoter	LCP	Distal			hypomethylation	LOC_Os10g09560.1	LOC_Os10g09560	expressed protein
Chr10	5165001	5165500	promoter	LCP	Proximal			hypomethylation	LOC_Os10g09570.1	LOC_Os10g09570	OsWAK107 - OsWAK receptor-like protein OsWAK-RLP, expressed
Chr10	5165001	5165500	promoter	LCP	Intermediate			hypomethylation	LOC_Os10g09570.1	LOC_Os10g09570	OsWAK107 - OsWAK receptor-like protein OsWAK-RLP, expressed
Chr10	5201001	5201500	intron	last				hypermethylation	LOC_Os10g09620.1	LOC_Os10g09620	OsWAK108 - OsWAK receptor-like protein kinase, expressed
Chr10	5202501	5203000	intron	last				hypomethylation	LOC_Os10g09620.1	LOC_Os10g09620	OsWAK108 - OsWAK receptor-like protein kinase, expressed
Chr10	5216001	5216500	exon	last				hypermethylation	LOC_Os10g09640.1	LOC_Os10g09640	retrotransposon, putative, centromere-specific	LOC_Os10g09640
Chr10	5216001	5216500	intergenic					hypermethylation
Chr10	5216501	5217000	intergenic					hypermethylation
Chr10	5251501	5252000	intergenic					hypomethylation
Chr10	5255001	5255500	intergenic					hypermethylation
Chr10	5255501	5256000	intergenic					hypermethylation
Chr10	5260001	5260500	intergenic					hypomethylation
Chr10	5260501	5261000	intergenic					hypomethylation
Chr10	5272501	5273000	intergenic					hypomethylation
Chr10	5272501	5273000	promoter	LCP	Distal			hypomethylation	LOC_Os10g09740.1	LOC_Os10g09740	expressed protein
Chr10	5282501	5283000	intergenic					hypomethylation
Chr10	5295001	5295500	promoter	LCP	Proximal			hypomethylation	LOC_Os10g09790.1	LOC_Os10g09790	retrotransposon protein, putative, unclassified, expressed	LOC_Os10g09790
Chr10	5295001	5295500	exon	first				hypomethylation	LOC_Os10g09790.1	LOC_Os10g09790	retrotransposon protein, putative, unclassified, expressed	LOC_Os10g09790
Chr10	5295001	5295500	intron	first				hypomethylation	LOC_Os10g09790.1	LOC_Os10g09790	retrotransposon protein, putative, unclassified, expressed	LOC_Os10g09790
Chr10	5295501	5296000	intron	first				hypomethylation	LOC_Os10g09790.1	LOC_Os10g09790	retrotransposon protein, putative, unclassified, expressed	LOC_Os10g09790
Chr10	5297001	5297500	intergenic					hypomethylation
Chr10	5297501	5298000	intergenic					hypomethylation
Chr10	5299501	5300000	promoter	LCP	Intermediate			hypomethylation	LOC_Os10g09800.1	LOC_Os10g09800	retrotransposon protein, putative, Ty3-gypsy subclass	LOC_Os10g09800
Chr10	5304501	5305000	intron	internal				hypomethylation	LOC_Os10g09810.1	LOC_Os10g09810	retrotransposon protein, putative, unclassified, expressed	LOC_Os10g09810
Chr10	5304501	5305000	exon	internal				hypomethylation	LOC_Os10g09810.1	LOC_Os10g09810	retrotransposon protein, putative, unclassified, expressed	LOC_Os10g09810
Chr10	5328001	5328500	intron	internal				hypomethylation	LOC_Os10g09850.1	LOC_Os10g09850	EF hand family protein, putative, expressed
Chr10	5343501	5344000	intron	last				hypermethylation	LOC_Os10g09870.4	LOC_Os10g09870	HVA22, putative, expressed
Chr10	5343501	5344000	intron	last				hypermethylation	LOC_Os10g09870.1	LOC_Os10g09870	HVA22, putative, expressed
Chr10	5344001	5344500	intron	last				hypermethylation	LOC_Os10g09870.4	LOC_Os10g09870	HVA22, putative, expressed
Chr10	5344001	5344500	intron	last				hypermethylation	LOC_Os10g09870.1	LOC_Os10g09870	HVA22, putative, expressed
Chr10	5344001	5344500	exon	last				hypermethylation	LOC_Os10g09870.3	LOC_Os10g09870	HVA22, putative, expressed
Chr10	5344501	5345000	intron	last				hypomethylation	LOC_Os10g09870.4	LOC_Os10g09870	HVA22, putative, expressed
Chr10	5344501	5345000	intron	last				hypomethylation	LOC_Os10g09870.1	LOC_Os10g09870	HVA22, putative, expressed
Chr10	5344501	5345000	exon	last				hypomethylation	LOC_Os10g09870.3	LOC_Os10g09870	HVA22, putative, expressed
Chr10	5372001	5372500	intergenic					hypomethylation
Chr10	5372501	5373000	intergenic					hypomethylation
Chr10	5381001	5381500	intergenic					hypermethylation
Chr10	5393001	5393500	intergenic					hypermethylation
Chr10	5422001	5422500	intergenic					hypomethylation
Chr10	5442501	5443000	exon	last				hypomethylation	LOC_Os10g10030.1	LOC_Os10g10030	OsWAK111 - OsWAK receptor-like protein kinase, expressed
Chr10	5459001	5459500	intergenic					hypomethylation
Chr10	5463501	5464000	intron	internal				hypomethylation	LOC_Os10g10040.1	LOC_Os10g10040	cytochrome P450, putative, expressed
Chr10	5463501	5464000	exon	internal				hypomethylation	LOC_Os10g10040.1	LOC_Os10g10040	cytochrome P450, putative, expressed
Chr10	5467501	5468000	promoter	LCP	Intermediate			hypermethylation	LOC_Os10g10040.1	LOC_Os10g10040	cytochrome P450, putative, expressed
Chr10	5473501	5474000	promoter	LCP	Distal			hypermethylation	LOC_Os10g10060.1	LOC_Os10g10060	expressed protein
Chr10	5473501	5474000	intergenic					hypermethylation
Chr10	5513501	5514000	promoter	LCP	Distal			hypomethylation	LOC_Os10g10100.1	LOC_Os10g10100	retrotransposon protein, putative, Ty3-gypsy subclass, expressed	LOC_Os10g10100
Chr10	5513501	5514000	promoter	LCP	Intermediate			hypomethylation	LOC_Os10g10100.1	LOC_Os10g10100	retrotransposon protein, putative, Ty3-gypsy subclass, expressed	LOC_Os10g10100
Chr10	5535001	5535500	intergenic					hypomethylation
Chr10	5535501	5536000	intergenic					hypomethylation
Chr10	5539001	5539500	intron	last				hypermethylation	LOC_Os10g10130.1	LOC_Os10g10130	OsWAK112d - OsWAK receptor-like protein kinase, expressed
Chr10	5570001	5570500	promoter	LCP	Intermediate			hypermethylation	LOC_Os10g10160.1	LOC_Os10g10160	hypothetical protein
Chr10	5570001	5570500	promoter	LCP	Proximal			hypermethylation	LOC_Os10g10149.1	LOC_Os10g10149	expressed protein
Chr10	5570001	5570500	promoter	LCP	Intermediate			hypermethylation	LOC_Os10g10149.1	LOC_Os10g10149	expressed protein
Chr10	5574501	5575000	intergenic					hypomethylation
Chr10	5599501	5600000	intron	internal				hypomethylation	LOC_Os10g10190.1	LOC_Os10g10190	ATP-binding region, ATPase-like domain containing protein, expressed
Chr10	5600001	5600500	intron	internal				hypomethylation	LOC_Os10g10190.1	LOC_Os10g10190	ATP-binding region, ATPase-like domain containing protein, expressed
Chr10	5601001	5601500	intron	internal				hypomethylation	LOC_Os10g10190.1	LOC_Os10g10190	ATP-binding region, ATPase-like domain containing protein, expressed
Chr10	5607001	5607500	exon	internal				hypomethylation	LOC_Os10g10190.1	LOC_Os10g10190	ATP-binding region, ATPase-like domain containing protein, expressed
Chr10	5607001	5607500	intron	internal				hypomethylation	LOC_Os10g10190.1	LOC_Os10g10190	ATP-binding region, ATPase-like domain containing protein, expressed
Chr10	5607501	5608000	intron	internal				hypomethylation	LOC_Os10g10190.1	LOC_Os10g10190	ATP-binding region, ATPase-like domain containing protein, expressed
Chr10	5638001	5638500	intron	internal				hypomethylation	LOC_Os10g10244.1	LOC_Os10g10244	alanyl-tRNA synthetase, putative, expressed
Chr10	5638001	5638500	exon	internal				hypomethylation	LOC_Os10g10244.1	LOC_Os10g10244	alanyl-tRNA synthetase, putative, expressed
Chr10	5638501	5639000	intron	internal				hypomethylation	LOC_Os10g10244.1	LOC_Os10g10244	alanyl-tRNA synthetase, putative, expressed
Chr10	5641501	5642000	intron	internal				hypermethylation	LOC_Os10g10244.1	LOC_Os10g10244	alanyl-tRNA synthetase, putative, expressed
Chr10	5641501	5642000	exon	internal				hypermethylation	LOC_Os10g10244.1	LOC_Os10g10244	alanyl-tRNA synthetase, putative, expressed
Chr10	5642001	5642500	intron	internal				hypermethylation	LOC_Os10g10244.1	LOC_Os10g10244	alanyl-tRNA synthetase, putative, expressed
Chr10	5642001	5642500	exon	internal				hypermethylation	LOC_Os10g10244.1	LOC_Os10g10244	alanyl-tRNA synthetase, putative, expressed
Chr10	5672501	5673000	promoter	LCP	Distal			hypomethylation	LOC_Os10g10320.1	LOC_Os10g10320	expressed protein
Chr10	5696001	5696500	exon	last				hypomethylation	LOC_Os10g10360.2	LOC_Os10g10360	NBS-LRR disease resistance protein, putative, expressed
Chr10	5696001	5696500	exon	internal				hypomethylation	LOC_Os10g10360.4	LOC_Os10g10360	NBS-LRR disease resistance protein, putative, expressed
Chr10	5696501	5697000	exon	last				hypomethylation	LOC_Os10g10360.2	LOC_Os10g10360	NBS-LRR disease resistance protein, putative, expressed
Chr10	5696501	5697000	exon	internal				hypomethylation	LOC_Os10g10360.4	LOC_Os10g10360	NBS-LRR disease resistance protein, putative, expressed
Chr10	5713001	5713500	promoter	LCP	Distal			hypomethylation	LOC_Os10g10390.1	LOC_Os10g10390	OsFBX376 - F-box domain containing protein, expressed
Chr10	5720001	5720500	promoter	LCP	Distal			hypomethylation	LOC_Os10g10410.1	LOC_Os10g10410	OsFBX377 - F-box domain containing protein, expressed
Chr10	5720501	5721000	promoter	LCP	Distal			hypomethylation	LOC_Os10g10410.1	LOC_Os10g10410	OsFBX377 - F-box domain containing protein, expressed
Chr10	5720501	5721000	exon	first				hypomethylation	LOC_Os10g10420.1	LOC_Os10g10420	OsFBX378 - F-box domain containing protein, expressed
Chr10	5754501	5755000	intergenic					hypermethylation
Chr10	5755001	5755500	intergenic					hypermethylation
Chr10	5757501	5758000	intergenic					hypermethylation
Chr10	5757501	5758000	promoter	LCP	Distal			hypermethylation	LOC_Os10g10480.1	LOC_Os10g10480	expressed protein
Chr10	5758001	5758500	promoter	LCP	Distal			hypermethylation	LOC_Os10g10480.1	LOC_Os10g10480	expressed protein
Chr10	5766001	5766500	exon	last				hypomethylation	LOC_Os10g10480.1	LOC_Os10g10480	expressed protein
Chr10	5790001	5790500	intergenic					hypomethylation
Chr10	5803001	5803500	exon	first				hypomethylation	LOC_Os10g10520.1	LOC_Os10g10520	retrotransposon protein, putative, unclassified, expressed	LOC_Os10g10520
Chr10	5803001	5803500	promoter	LCP	Proximal			hypomethylation	LOC_Os10g10520.1	LOC_Os10g10520	retrotransposon protein, putative, unclassified, expressed	LOC_Os10g10520
Chr10	5803001	5803500	promoter	LCP	Intermediate			hypomethylation	LOC_Os10g10520.1	LOC_Os10g10520	retrotransposon protein, putative, unclassified, expressed	LOC_Os10g10520
Chr10	5810501	5811000	intergenic					hypomethylation
Chr10	5811001	5811500	intergenic					hypomethylation
Chr10	5829501	5830000	promoter	LCP	Distal			hypomethylation	LOC_Os10g10550.1	LOC_Os10g10550	hypothetical protein
Chr10	5898001	5898500	intergenic					hypomethylation
Chr10	5898501	5899000	intergenic					hypomethylation
Chr10	5898501	5899000	exon	last				hypomethylation	LOC_Os10g10680.1	LOC_Os10g10680	transposon protein, putative, CACTA, En/Spm sub-class, expressed	LOC_Os10g10680
Chr10	5898501	5899000	intron	last				hypomethylation	LOC_Os10g10680.1	LOC_Os10g10680	transposon protein, putative, CACTA, En/Spm sub-class, expressed	LOC_Os10g10680
Chr10	5898501	5899000	exon	internal				hypomethylation	LOC_Os10g10680.1	LOC_Os10g10680	transposon protein, putative, CACTA, En/Spm sub-class, expressed	LOC_Os10g10680
Chr10	5968501	5969000	intergenic					hypomethylation
Chr10	6012001	6012500	exon	internal				hypermethylation	LOC_Os10g10860.1	LOC_Os10g10860	expressed protein
Chr10	6012001	6012500	intron	first				hypermethylation	LOC_Os10g10860.1	LOC_Os10g10860	expressed protein
Chr10	6018001	6018500	promoter	LCP	Proximal			hypomethylation	LOC_Os10g10870.1	LOC_Os10g10870	protein kinase family protein, putative, expressed
Chr10	6018001	6018500	exon	first				hypomethylation	LOC_Os10g10870.1	LOC_Os10g10870	protein kinase family protein, putative, expressed
Chr10	6018501	6019000	promoter	LCP	Proximal			hypomethylation	LOC_Os10g10870.1	LOC_Os10g10870	protein kinase family protein, putative, expressed
Chr10	6018501	6019000	exon	first				hypomethylation	LOC_Os10g10870.1	LOC_Os10g10870	protein kinase family protein, putative, expressed
Chr10	6022501	6023000	promoter	LCP	Distal			hypermethylation	LOC_Os10g10880.1	LOC_Os10g10880	expressed protein
Chr10	6053001	6053500	intergenic					hypomethylation
Chr10	6078001	6078500	intergenic					hypomethylation
Chr10	6079001	6079500	intergenic					hypomethylation
Chr10	6082001	6082500	exon	internal				hypermethylation	LOC_Os10g10990.3	LOC_Os10g10990	transcription initiation factor IIF, alpha subunit domain containing protein, expressed
Chr10	6082001	6082500	intron	internal				hypermethylation	LOC_Os10g10990.3	LOC_Os10g10990	transcription initiation factor IIF, alpha subunit domain containing protein, expressed
Chr10	6082001	6082500	exon	internal				hypermethylation	LOC_Os10g10990.2	LOC_Os10g10990	transcription initiation factor IIF, alpha subunit domain containing protein, expressed
Chr10	6082001	6082500	intron	internal				hypermethylation	LOC_Os10g10990.2	LOC_Os10g10990	transcription initiation factor IIF, alpha subunit domain containing protein, expressed
Chr10	6096001	6096500	intron	first		CGI shore	intragenic	hypermethylation	LOC_Os10g11012.1	LOC_Os10g11012	expressed protein
Chr10	6102001	6102500	intergenic					hypomethylation
Chr10	6102001	6102500	promoter	LCP	Distal			hypomethylation	LOC_Os10g11034.1	LOC_Os10g11034	caffeine-induced death protein 1, putative, expressed
Chr10	6110001	6110500	promoter	LCP	Distal			hypermethylation	LOC_Os10g11060.1	LOC_Os10g11060	ACI13, putative, expressed
Chr10	6110001	6110500	exon	last				hypermethylation	LOC_Os10g11034.1	LOC_Os10g11034	caffeine-induced death protein 1, putative, expressed
Chr10	6119501	6120000	intergenic					hypomethylation
Chr10	6120001	6120500	intergenic					hypomethylation
Chr10	6120001	6120500	exon	last				hypomethylation	LOC_Os10g11070.1	LOC_Os10g11070	retrotransposon protein, putative, unclassified, expressed	LOC_Os10g11070
Chr10	6149501	6150000	intron	last				hypomethylation	LOC_Os10g11110.1	LOC_Os10g11110	expressed protein
Chr10	6157501	6158000	intergenic					hypermethylation
Chr10	6199501	6200000	exon	last				hypomethylation	LOC_Os10g11190.1	LOC_Os10g11190	retrotransposon protein, putative, Ty3-gypsy subclass, expressed	LOC_Os10g11190
Chr10	6199501	6200000	intron	last				hypomethylation	LOC_Os10g11190.1	LOC_Os10g11190	retrotransposon protein, putative, Ty3-gypsy subclass, expressed	LOC_Os10g11190
Chr10	6199501	6200000	exon	internal				hypomethylation	LOC_Os10g11190.1	LOC_Os10g11190	retrotransposon protein, putative, Ty3-gypsy subclass, expressed	LOC_Os10g11190
Chr10	6243501	6244000	promoter	LCP	Distal			hypermethylation	LOC_Os10g11260.2	LOC_Os10g11260	ubiquitin-conjugating enzyme, putative, expressed
Chr10	6243501	6244000	promoter	LCP	Intermediate			hypermethylation	LOC_Os10g11260.2	LOC_Os10g11260	ubiquitin-conjugating enzyme, putative, expressed
Chr10	6243501	6244000	promoter	LCP	Distal			hypermethylation	LOC_Os10g11260.4	LOC_Os10g11260	ubiquitin-conjugating enzyme, putative, expressed
Chr10	6243501	6244000	promoter	LCP	Intermediate			hypermethylation	LOC_Os10g11260.4	LOC_Os10g11260	ubiquitin-conjugating enzyme, putative, expressed
Chr10	6243501	6244000	promoter	LCP	Distal			hypermethylation	LOC_Os10g11250.1	LOC_Os10g11250	transposon protein, putative, CACTA, En/Spm sub-class, expressed	LOC_Os10g11250
Chr10	6244001	6244500	promoter	LCP	Intermediate			hypermethylation	LOC_Os10g11260.2	LOC_Os10g11260	ubiquitin-conjugating enzyme, putative, expressed
Chr10	6244001	6244500	promoter	LCP	Proximal			hypermethylation	LOC_Os10g11260.2	LOC_Os10g11260	ubiquitin-conjugating enzyme, putative, expressed
Chr10	6244001	6244500	promoter	LCP	Intermediate			hypermethylation	LOC_Os10g11260.4	LOC_Os10g11260	ubiquitin-conjugating enzyme, putative, expressed
Chr10	6244001	6244500	promoter	LCP	Proximal			hypermethylation	LOC_Os10g11260.4	LOC_Os10g11260	ubiquitin-conjugating enzyme, putative, expressed
Chr10	6244001	6244500	promoter	LCP	Distal			hypermethylation	LOC_Os10g11250.1	LOC_Os10g11250	transposon protein, putative, CACTA, En/Spm sub-class, expressed	LOC_Os10g11250
Chr10	6254501	6255000	promoter	LCP	Proximal			hypomethylation	LOC_Os10g11270.1	LOC_Os10g11270	sulfotransferase domain containing protein, expressed
Chr10	6254501	6255000	promoter	LCP	Intermediate			hypomethylation	LOC_Os10g11270.1	LOC_Os10g11270	sulfotransferase domain containing protein, expressed
Chr10	6259501	6260000	exon	internal				hypomethylation	LOC_Os10g11280.1	LOC_Os10g11280	retrotransposon protein, putative, unclassified, expressed	LOC_Os10g11280
Chr10	6259501	6260000	intron	internal				hypomethylation	LOC_Os10g11280.1	LOC_Os10g11280	retrotransposon protein, putative, unclassified, expressed	LOC_Os10g11280
Chr10	6288001	6288500	promoter	LCP	Proximal			hypomethylation	LOC_Os10g11340.1	LOC_Os10g11340	nitroreductase family protein, putative, expressed
Chr10	6288001	6288500	exon	first				hypomethylation	LOC_Os10g11340.1	LOC_Os10g11340	nitroreductase family protein, putative, expressed
Chr10	6288001	6288500	promoter	LCP	Distal			hypomethylation	LOC_Os10g11330.1	LOC_Os10g11330	transposon protein, putative, unclassified	LOC_Os10g11330
Chr10	6288501	6289000	exon	first				hypomethylation	LOC_Os10g11340.1	LOC_Os10g11340	nitroreductase family protein, putative, expressed
Chr10	6288501	6289000	promoter	LCP	Distal			hypomethylation	LOC_Os10g11330.1	LOC_Os10g11330	transposon protein, putative, unclassified	LOC_Os10g11330
Chr10	6289001	6289500	exon	first				hypomethylation	LOC_Os10g11340.1	LOC_Os10g11340	nitroreductase family protein, putative, expressed
Chr10	6289001	6289500	intron	first				hypomethylation	LOC_Os10g11340.1	LOC_Os10g11340	nitroreductase family protein, putative, expressed
Chr10	6289001	6289500	exon	internal				hypomethylation	LOC_Os10g11340.1	LOC_Os10g11340	nitroreductase family protein, putative, expressed
Chr10	6289001	6289500	promoter	LCP	Distal			hypomethylation	LOC_Os10g11330.1	LOC_Os10g11330	transposon protein, putative, unclassified	LOC_Os10g11330
Chr10	6289501	6290000	exon	internal				hypomethylation	LOC_Os10g11340.1	LOC_Os10g11340	nitroreductase family protein, putative, expressed
Chr10	6289501	6290000	intron	last				hypomethylation	LOC_Os10g11340.1	LOC_Os10g11340	nitroreductase family protein, putative, expressed
Chr10	6294001	6294500	promoter	LCP	Distal			hypomethylation	LOC_Os10g11354.1	LOC_Os10g11354	MATE efflux family protein, putative, expressed
Chr10	6313001	6313500	intron	first				hypomethylation	LOC_Os10g11384.1	LOC_Os10g11384	transposon protein, putative, CACTA, En/Spm sub-class, expressed	LOC_Os10g11384
Chr10	6313001	6313500	promoter	LCP	Proximal			hypomethylation	LOC_Os10g11384.1	LOC_Os10g11384	transposon protein, putative, CACTA, En/Spm sub-class, expressed	LOC_Os10g11384
Chr10	6313001	6313500	promoter	LCP	Intermediate			hypomethylation	LOC_Os10g11384.1	LOC_Os10g11384	transposon protein, putative, CACTA, En/Spm sub-class, expressed	LOC_Os10g11384
Chr10	6313001	6313500	exon	first				hypomethylation	LOC_Os10g11384.1	LOC_Os10g11384	transposon protein, putative, CACTA, En/Spm sub-class, expressed	LOC_Os10g11384
Chr10	6313501	6314000	promoter	LCP	Intermediate			hypomethylation	LOC_Os10g11384.1	LOC_Os10g11384	transposon protein, putative, CACTA, En/Spm sub-class, expressed	LOC_Os10g11384
Chr10	6314501	6315000	promoter	LCP	Distal			hypomethylation	LOC_Os10g11384.1	LOC_Os10g11384	transposon protein, putative, CACTA, En/Spm sub-class, expressed	LOC_Os10g11384
Chr10	6341501	6342000	intron	internal				hypomethylation	LOC_Os10g11454.1	LOC_Os10g11454	transposon protein, putative, CACTA, En/Spm sub-class, expressed	LOC_Os10g11454
Chr10	6341501	6342000	exon	internal				hypomethylation	LOC_Os10g11454.1	LOC_Os10g11454	transposon protein, putative, CACTA, En/Spm sub-class, expressed	LOC_Os10g11454
Chr10	6350501	6351000	promoter	LCP	Intermediate			hypomethylation	LOC_Os10g11454.1	LOC_Os10g11454	transposon protein, putative, CACTA, En/Spm sub-class, expressed	LOC_Os10g11454
Chr10	6350501	6351000	promoter	LCP	Distal			hypomethylation	LOC_Os10g11454.1	LOC_Os10g11454	transposon protein, putative, CACTA, En/Spm sub-class, expressed	LOC_Os10g11454
Chr10	6353001	6353500	intergenic					hypermethylation
Chr10	6353501	6354000	intergenic					hypermethylation
Chr10	6371501	6372000	intergenic					hypomethylation
Chr10	6374001	6374500	exon	last				hypomethylation	LOC_Os10g11506.1	LOC_Os10g11506	retrotransposon protein, putative, unclassified, expressed	LOC_Os10g11506
Chr10	6374001	6374500	intron	last				hypomethylation	LOC_Os10g11506.1	LOC_Os10g11506	retrotransposon protein, putative, unclassified, expressed	LOC_Os10g11506
Chr10	6385501	6386000	exon	first				hypomethylation	LOC_Os10g11520.1	LOC_Os10g11520	expressed protein
Chr10	6385501	6386000	promoter	LCP	Proximal			hypomethylation	LOC_Os10g11520.1	LOC_Os10g11520	expressed protein
Chr10	6385501	6386000	promoter	LCP	Intermediate			hypomethylation	LOC_Os10g11520.1	LOC_Os10g11520	expressed protein
Chr10	6407501	6408000	intergenic					hypomethylation
Chr10	6408001	6408500	intergenic					hypomethylation
Chr10	6474001	6474500	intergenic					hypomethylation
Chr10	6486501	6487000	intron	last				hypomethylation	LOC_Os10g11730.1	LOC_Os10g11730	LTPL88 - Protease inhibitor/seed storage/LTP family protein precursor, expressed
Chr10	6486501	6487000	exon	last				hypomethylation	LOC_Os10g11730.1	LOC_Os10g11730	LTPL88 - Protease inhibitor/seed storage/LTP family protein precursor, expressed
Chr10	6486501	6487000	intergenic					hypomethylation
Chr10	6499501	6500000	intron	first				hypomethylation	LOC_Os10g11750.1	LOC_Os10g11750	LTPL89 - Protease inhibitor/seed storage/LTP family protein precursor, expressed
Chr10	6502001	6502500	intron	first				hypomethylation	LOC_Os10g11750.1	LOC_Os10g11750	LTPL89 - Protease inhibitor/seed storage/LTP family protein precursor, expressed
Chr10	6502501	6503000	intron	first				hypomethylation	LOC_Os10g11750.1	LOC_Os10g11750	LTPL89 - Protease inhibitor/seed storage/LTP family protein precursor, expressed
Chr10	6507001	6507500	intron	first				hypomethylation	LOC_Os10g11750.1	LOC_Os10g11750	LTPL89 - Protease inhibitor/seed storage/LTP family protein precursor, expressed
Chr10	6507001	6507500	exon	internal				hypomethylation	LOC_Os10g11750.1	LOC_Os10g11750	LTPL89 - Protease inhibitor/seed storage/LTP family protein precursor, expressed
Chr10	6517001	6517500	intergenic					hypomethylation
Chr10	6517001	6517500	promoter	LCP	Distal			hypomethylation	LOC_Os10g11794.1	LOC_Os10g11794	retrotransposon protein, putative, unclassified, expressed	LOC_Os10g11794
Chr10	6517501	6518000	promoter	LCP	Distal			hypomethylation	LOC_Os10g11794.1	LOC_Os10g11794	retrotransposon protein, putative, unclassified, expressed	LOC_Os10g11794
Chr10	6537501	6538000	intergenic					hypermethylation
Chr10	6554001	6554500	exon	first		CGI shore	intragenic	hypomethylation	LOC_Os10g11820.1	LOC_Os10g11820	expressed protein
Chr10	6554001	6554500	exon	first		CGI	intragenic	hypomethylation	LOC_Os10g11820.1	LOC_Os10g11820	expressed protein
Chr10	6579001	6579500	exon	internal				hypermethylation	LOC_Os10g11860.1	LOC_Os10g11860	MATE efflux family protein, putative, expressed
Chr10	6579001	6579500	intron	internal				hypermethylation	LOC_Os10g11860.1	LOC_Os10g11860	MATE efflux family protein, putative, expressed
Chr10	6579501	6580000	intron	internal				hypermethylation	LOC_Os10g11860.1	LOC_Os10g11860	MATE efflux family protein, putative, expressed
Chr10	6582001	6582500	intergenic					hypermethylation
Chr10	6582001	6582500	exon	last				hypermethylation	LOC_Os10g11870.1	LOC_Os10g11870	transposon protein, putative, CACTA, En/Spm sub-class, expressed	LOC_Os10g11870
Chr10	6582001	6582500	intron	last				hypermethylation	LOC_Os10g11870.1	LOC_Os10g11870	transposon protein, putative, CACTA, En/Spm sub-class, expressed	LOC_Os10g11870
Chr10	6601001	6601500	promoter	LCP	Distal			hypomethylation	LOC_Os10g11889.1	LOC_Os10g11889	expressed protein
Chr10	6601001	6601500	promoter	LCP	Distal			hypomethylation	LOC_Os10g11889.2	LOC_Os10g11889	expressed protein
Chr10	6638501	6639000	promoter	LCP	Distal			hypermethylation	LOC_Os10g11980.1	LOC_Os10g11980	transferase family protein, putative, expressed
Chr10	6638501	6639000	promoter	LCP	Intermediate			hypermethylation	LOC_Os10g11980.1	LOC_Os10g11980	transferase family protein, putative, expressed
Chr10	6638501	6639000	promoter	LCP	Distal			hypermethylation	LOC_Os10g11970.1	LOC_Os10g11970	retrotransposon protein, putative, unclassified, expressed	LOC_Os10g11970
Chr10	6639001	6639500	promoter	LCP	Intermediate			hypermethylation	LOC_Os10g11980.1	LOC_Os10g11980	transferase family protein, putative, expressed
Chr10	6670001	6670500	intron	internal				hypomethylation	LOC_Os10g12010.1	LOC_Os10g12010	retrotransposon protein, putative, unclassified, expressed	LOC_Os10g12010
Chr10	6670001	6670500	exon	internal				hypomethylation	LOC_Os10g12010.1	LOC_Os10g12010	retrotransposon protein, putative, unclassified, expressed	LOC_Os10g12010
Chr10	6670001	6670500	intron	first				hypomethylation	LOC_Os10g12010.1	LOC_Os10g12010	retrotransposon protein, putative, unclassified, expressed	LOC_Os10g12010
Chr10	6698001	6698500	promoter	LCP	Intermediate			hypomethylation	LOC_Os10g12050.2	LOC_Os10g12050	expressed protein
Chr10	6699501	6700000	intron	first				hypermethylation	LOC_Os10g12050.2	LOC_Os10g12050	expressed protein
Chr10	6702001	6702500	exon	last				hypomethylation	LOC_Os10g12050.1	LOC_Os10g12050	expressed protein
Chr10	6702001	6702500	exon	last				hypomethylation	LOC_Os10g12050.2	LOC_Os10g12050	expressed protein
Chr10	6702001	6702500	intergenic					hypomethylation
Chr10	6702501	6703000	intergenic					hypomethylation
Chr10	6713501	6714000	promoter	LCP	Distal			hypomethylation	LOC_Os10g12080.1	LOC_Os10g12080	cytochrome P450, putative, expressed
Chr10	6718501	6719000	intergenic					hypomethylation
Chr10	6725001	6725500	intergenic					hypomethylation
Chr10	6725001	6725500	exon	last				hypomethylation	LOC_Os10g12110.1	LOC_Os10g12110	transposon protein, putative, CACTA, En/Spm sub-class, expressed	LOC_Os10g12110
Chr10	6725501	6726000	exon	last				hypomethylation	LOC_Os10g12110.1	LOC_Os10g12110	transposon protein, putative, CACTA, En/Spm sub-class, expressed	LOC_Os10g12110
Chr10	6725501	6726000	intron	last				hypomethylation	LOC_Os10g12110.1	LOC_Os10g12110	transposon protein, putative, CACTA, En/Spm sub-class, expressed	LOC_Os10g12110
Chr10	6725501	6726000	exon	internal				hypomethylation	LOC_Os10g12110.1	LOC_Os10g12110	transposon protein, putative, CACTA, En/Spm sub-class, expressed	LOC_Os10g12110
Chr10	6725501	6726000	intron	internal				hypomethylation	LOC_Os10g12110.1	LOC_Os10g12110	transposon protein, putative, CACTA, En/Spm sub-class, expressed	LOC_Os10g12110
Chr10	6728501	6729000	promoter	LCP	Distal			hypomethylation	LOC_Os10g12120.1	LOC_Os10g12120	UDP-glucoronosyl/UDP-glucosyl transferase family protein, putative, expressed
Chr10	6728501	6729000	promoter	LCP	Intermediate			hypomethylation	LOC_Os10g12120.1	LOC_Os10g12120	UDP-glucoronosyl/UDP-glucosyl transferase family protein, putative, expressed
Chr10	6728501	6729000	promoter	LCP	Intermediate			hypomethylation	LOC_Os10g12110.1	LOC_Os10g12110	transposon protein, putative, CACTA, En/Spm sub-class, expressed	LOC_Os10g12110
Chr10	6729001	6729500	promoter	LCP	Intermediate	CGI shore	promoter	hypomethylation	LOC_Os10g12120.1	LOC_Os10g12120	UDP-glucoronosyl/UDP-glucosyl transferase family protein, putative, expressed
Chr10	6729001	6729500	promoter	LCP	Intermediate			hypomethylation	LOC_Os10g12110.1	LOC_Os10g12110	transposon protein, putative, CACTA, En/Spm sub-class, expressed	LOC_Os10g12110
Chr10	6729001	6729500	promoter	LCP	Distal			hypomethylation	LOC_Os10g12110.1	LOC_Os10g12110	transposon protein, putative, CACTA, En/Spm sub-class, expressed	LOC_Os10g12110
Chr10	6729501	6730000	promoter	LCP	Intermediate	CGI shore	promoter	hypomethylation	LOC_Os10g12120.1	LOC_Os10g12120	UDP-glucoronosyl/UDP-glucosyl transferase family protein, putative, expressed
Chr10	6729501	6730000	promoter	LCP	Proximal	CGI shore	promoter	hypomethylation	LOC_Os10g12120.1	LOC_Os10g12120	UDP-glucoronosyl/UDP-glucosyl transferase family protein, putative, expressed
Chr10	6729501	6730000	exon	first		CGI shore	promoter	hypomethylation	LOC_Os10g12120.1	LOC_Os10g12120	UDP-glucoronosyl/UDP-glucosyl transferase family protein, putative, expressed
Chr10	6729501	6730000	promoter	LCP	Distal			hypomethylation	LOC_Os10g12110.1	LOC_Os10g12110	transposon protein, putative, CACTA, En/Spm sub-class, expressed	LOC_Os10g12110
Chr10	6732501	6733000	intergenic					hypomethylation
Chr10	6732501	6733000	exon	last				hypomethylation	LOC_Os10g12130.1	LOC_Os10g12130	retrotransposon protein, putative, Ty3-gypsy subclass, expressed	LOC_Os10g12130
Chr10	6758001	6758500	intergenic					hypermethylation
Chr10	6758501	6759000	intergenic					hypermethylation
Chr10	6775501	6776000	intergenic					hypomethylation
Chr10	6776001	6776500	intergenic					hypomethylation
Chr10	6779501	6780000	intergenic					hypomethylation
Chr10	6792501	6793000	promoter	LCP	Distal			hypomethylation	LOC_Os10g12190.1	LOC_Os10g12190	nodulin, putative, expressed
Chr10	6792501	6793000	promoter	LCP	Intermediate			hypomethylation	LOC_Os10g12174.1	LOC_Os10g12174	retrotransposon protein, putative, unclassified, expressed	LOC_Os10g12174
Chr10	6793001	6793500	promoter	LCP	Distal			hypomethylation	LOC_Os10g12190.1	LOC_Os10g12190	nodulin, putative, expressed
Chr10	6793001	6793500	promoter	LCP	Intermediate			hypomethylation	LOC_Os10g12190.1	LOC_Os10g12190	nodulin, putative, expressed
Chr10	6793001	6793500	promoter	LCP	Intermediate			hypomethylation	LOC_Os10g12174.1	LOC_Os10g12174	retrotransposon protein, putative, unclassified, expressed	LOC_Os10g12174
Chr10	6793001	6793500	promoter	LCP	Distal			hypomethylation	LOC_Os10g12174.1	LOC_Os10g12174	retrotransposon protein, putative, unclassified, expressed	LOC_Os10g12174
Chr10	6794001	6794500	promoter	LCP	Proximal			hypomethylation	LOC_Os10g12190.1	LOC_Os10g12190	nodulin, putative, expressed
Chr10	6794001	6794500	exon	first				hypomethylation	LOC_Os10g12190.1	LOC_Os10g12190	nodulin, putative, expressed
Chr10	6794001	6794500	intron	first				hypomethylation	LOC_Os10g12190.1	LOC_Os10g12190	nodulin, putative, expressed
Chr10	6794001	6794500	promoter	LCP	Distal			hypomethylation	LOC_Os10g12174.1	LOC_Os10g12174	retrotransposon protein, putative, unclassified, expressed	LOC_Os10g12174
Chr10	6794501	6795000	promoter	LCP	Proximal			hypomethylation	LOC_Os10g12190.1	LOC_Os10g12190	nodulin, putative, expressed
Chr10	6794501	6795000	intron	first				hypomethylation	LOC_Os10g12190.1	LOC_Os10g12190	nodulin, putative, expressed
Chr10	6794501	6795000	exon	internal				hypomethylation	LOC_Os10g12190.1	LOC_Os10g12190	nodulin, putative, expressed
Chr10	6861501	6862000	exon	last				hypomethylation	LOC_Os10g12330.1	LOC_Os10g12330	retrotransposon protein, putative, unclassified, expressed	LOC_Os10g12330
Chr10	6861501	6862000	intron	last				hypomethylation	LOC_Os10g12330.1	LOC_Os10g12330	retrotransposon protein, putative, unclassified, expressed	LOC_Os10g12330
Chr10	6862001	6862500	intron	last		CGI shore	intragenic	hypomethylation	LOC_Os10g12330.1	LOC_Os10g12330	retrotransposon protein, putative, unclassified, expressed	LOC_Os10g12330
Chr10	6871501	6872000	intron	internal				hypomethylation	LOC_Os10g12354.2	LOC_Os10g12354	endonuclease, putative, expressed
Chr10	6872001	6872500	intron	internal				hypomethylation	LOC_Os10g12354.2	LOC_Os10g12354	endonuclease, putative, expressed
Chr10	6875501	6876000	intron	internal				hypomethylation	LOC_Os10g12354.2	LOC_Os10g12354	endonuclease, putative, expressed
Chr10	6875501	6876000	exon	internal				hypomethylation	LOC_Os10g12354.2	LOC_Os10g12354	endonuclease, putative, expressed
Chr10	6886501	6887000	intergenic					hypomethylation
Chr10	6887001	6887500	intergenic					hypomethylation
Chr10	6887501	6888000	intergenic					hypomethylation
Chr10	6891501	6892000	intergenic					hypomethylation
Chr10	6965001	6965500	promoter	LCP	Distal			hypomethylation	LOC_Os10g12520.1	LOC_Os10g12520	retrotransposon protein, putative, Ty3-gypsy subclass	LOC_Os10g12520
Chr10	6965001	6965500	intergenic					hypomethylation
Chr10	6971501	6972000	intron	first				hypomethylation	LOC_Os10g12530.1	LOC_Os10g12530	retrotransposon protein, putative, Ty3-gypsy subclass, expressed	LOC_Os10g12530
Chr10	6971501	6972000	promoter	LCP	Proximal			hypomethylation	LOC_Os10g12530.1	LOC_Os10g12530	retrotransposon protein, putative, Ty3-gypsy subclass, expressed	LOC_Os10g12530
Chr10	6971501	6972000	exon	first				hypomethylation	LOC_Os10g12530.1	LOC_Os10g12530	retrotransposon protein, putative, Ty3-gypsy subclass, expressed	LOC_Os10g12530
Chr10	6972001	6972500	promoter	LCP	Proximal			hypomethylation	LOC_Os10g12530.1	LOC_Os10g12530	retrotransposon protein, putative, Ty3-gypsy subclass, expressed	LOC_Os10g12530
Chr10	6972001	6972500	promoter	LCP	Intermediate			hypomethylation	LOC_Os10g12530.1	LOC_Os10g12530	retrotransposon protein, putative, Ty3-gypsy subclass, expressed	LOC_Os10g12530
Chr10	6972001	6972500	exon	first				hypomethylation	LOC_Os10g12530.1	LOC_Os10g12530	retrotransposon protein, putative, Ty3-gypsy subclass, expressed	LOC_Os10g12530
Chr10	6977501	6978000	intergenic					hypomethylation
Chr10	6978001	6978500	intergenic					hypomethylation
Chr10	6978001	6978500	exon	last				hypomethylation	LOC_Os10g12539.1	LOC_Os10g12539	transposon protein, putative, CACTA, En/Spm sub-class	LOC_Os10g12539
Chr10	6982501	6983000	intron	internal				hypomethylation	LOC_Os10g12548.1	LOC_Os10g12548	transposon protein, putative, CACTA, En/Spm sub-class, expressed	LOC_Os10g12548
Chr10	6983001	6983500	intron	internal				hypomethylation	LOC_Os10g12548.1	LOC_Os10g12548	transposon protein, putative, CACTA, En/Spm sub-class, expressed	LOC_Os10g12548
Chr10	6983001	6983500	exon	internal				hypomethylation	LOC_Os10g12548.1	LOC_Os10g12548	transposon protein, putative, CACTA, En/Spm sub-class, expressed	LOC_Os10g12548
Chr10	6983001	6983500	intron	first				hypomethylation	LOC_Os10g12548.1	LOC_Os10g12548	transposon protein, putative, CACTA, En/Spm sub-class, expressed	LOC_Os10g12548
Chr10	6983501	6984000	intron	first				hypomethylation	LOC_Os10g12548.1	LOC_Os10g12548	transposon protein, putative, CACTA, En/Spm sub-class, expressed	LOC_Os10g12548
Chr10	6991501	6992000	promoter	LCP	Proximal			hypomethylation	LOC_Os10g12560.1	LOC_Os10g12560	transposon protein, putative, CACTA, En/Spm sub-class, expressed	LOC_Os10g12560
Chr10	6991501	6992000	promoter	LCP	Intermediate			hypomethylation	LOC_Os10g12560.1	LOC_Os10g12560	transposon protein, putative, CACTA, En/Spm sub-class, expressed	LOC_Os10g12560
Chr10	7014001	7014500	promoter	LCP	Distal			hypermethylation	LOC_Os10g12590.1	LOC_Os10g12590	retrotransposon protein, putative, Ty3-gypsy subclass, expressed	LOC_Os10g12590
Chr10	7014501	7015000	intergenic					hypermethylation
Chr10	7014501	7015000	promoter	LCP	Distal			hypermethylation	LOC_Os10g12590.1	LOC_Os10g12590	retrotransposon protein, putative, Ty3-gypsy subclass, expressed	LOC_Os10g12590
Chr10	7020501	7021000	exon	last				hypomethylation	LOC_Os10g12610.1	LOC_Os10g12610	expressed protein
Chr10	7020501	7021000	intergenic					hypomethylation
Chr10	7034501	7035000	intergenic					hypomethylation
Chr10	7035001	7035500	intergenic					hypomethylation
Chr10	7049001	7049500	intergenic					hypomethylation
Chr10	7049501	7050000	intergenic					hypomethylation
Chr10	7049501	7050000	promoter	LCP	Distal			hypomethylation	LOC_Os10g12640.1	LOC_Os10g12640	ligA, putative, expressed	LOC_Os10g12640
Chr10	7098501	7099000	promoter	LCP	Intermediate			hypermethylation	LOC_Os10g12730.1	LOC_Os10g12730	retrotransposon protein, putative, unclassified, expressed	LOC_Os10g12730
Chr10	7098501	7099000	promoter	LCP	Proximal			hypermethylation	LOC_Os10g12730.1	LOC_Os10g12730	retrotransposon protein, putative, unclassified, expressed	LOC_Os10g12730
Chr10	7099001	7099500	promoter	LCP	Proximal			hypermethylation	LOC_Os10g12730.1	LOC_Os10g12730	retrotransposon protein, putative, unclassified, expressed	LOC_Os10g12730
Chr10	7099001	7099500	exon	first				hypermethylation	LOC_Os10g12730.1	LOC_Os10g12730	retrotransposon protein, putative, unclassified, expressed	LOC_Os10g12730
Chr10	7099001	7099500	intron	first				hypermethylation	LOC_Os10g12730.1	LOC_Os10g12730	retrotransposon protein, putative, unclassified, expressed	LOC_Os10g12730
Chr10	7219501	7220000	intron	last				hypomethylation	LOC_Os10g13370.1	LOC_Os10g13370	retrotransposon protein, putative, unclassified, expressed	LOC_Os10g13370
Chr10	7219501	7220000	exon	internal				hypomethylation	LOC_Os10g13370.1	LOC_Os10g13370	retrotransposon protein, putative, unclassified, expressed	LOC_Os10g13370
Chr10	7239501	7240000	promoter	LCP	Intermediate			hypermethylation	LOC_Os10g13400.1	LOC_Os10g13400	retrotransposon protein, putative, Ty3-gypsy subclass, expressed	LOC_Os10g13400
Chr10	7252501	7253000	intergenic					hypomethylation
Chr10	7253001	7253500	intergenic					hypomethylation
Chr10	7253001	7253500	promoter	LCP	Distal			hypomethylation	LOC_Os10g13430.1	LOC_Os10g13430	transposon protein, putative, CACTA, En/Spm sub-class, expressed	LOC_Os10g13430
Chr10	7271001	7271500	promoter	LCP	Intermediate			hypermethylation	LOC_Os10g13450.1	LOC_Os10g13450	expressed protein
Chr10	7297501	7298000	promoter	LCP	Distal			hypomethylation	LOC_Os10g13500.1	LOC_Os10g13500	expressed protein
Chr10	7297501	7298000	promoter	LCP	Intermediate			hypomethylation	LOC_Os10g13500.1	LOC_Os10g13500	expressed protein
Chr10	7350501	7351000	intergenic					hypomethylation
Chr10	7385501	7386000	promoter	LCP	Proximal			hypomethylation	LOC_Os10g13630.3	LOC_Os10g13630	expressed protein
Chr10	7385501	7386000	promoter	LCP	Intermediate			hypomethylation	LOC_Os10g13630.2	LOC_Os10g13630	expressed protein
Chr10	7385501	7386000	promoter	LCP	Proximal			hypomethylation	LOC_Os10g13630.2	LOC_Os10g13630	expressed protein
Chr10	7385501	7386000	exon	first				hypomethylation	LOC_Os10g13630.3	LOC_Os10g13630	expressed protein
Chr10	7385501	7386000	exon	first				hypomethylation	LOC_Os10g13630.2	LOC_Os10g13630	expressed protein
Chr10	7385501	7386000	intron	first				hypomethylation	LOC_Os10g13630.3	LOC_Os10g13630	expressed protein
Chr10	7385501	7386000	promoter	LCP	Distal			hypomethylation	LOC_Os10g13620.1	LOC_Os10g13620	retrotransposon protein, putative, unclassified	LOC_Os10g13620
Chr10	7411501	7412000	promoter	LCP	Intermediate	CGI shore	transcript	hypomethylation	LOC_Os10g13660.1	LOC_Os10g13660	hypothetical protein	LOC_Os10g13660
Chr10	7411501	7412000	promoter	LCP	Intermediate	CGI shore	promoter	hypomethylation	LOC_Os10g13660.1	LOC_Os10g13660	hypothetical protein	LOC_Os10g13660
Chr10	7411501	7412000	promoter	LCP	Intermediate	CGI	promoter	hypomethylation	LOC_Os10g13660.1	LOC_Os10g13660	hypothetical protein	LOC_Os10g13660
Chr10	7411501	7412000	promoter	LCP	Proximal	CGI shore	transcript	hypomethylation	LOC_Os10g13660.1	LOC_Os10g13660	hypothetical protein	LOC_Os10g13660
Chr10	7411501	7412000	promoter	LCP	Proximal	CGI shore	promoter	hypomethylation	LOC_Os10g13660.1	LOC_Os10g13660	hypothetical protein	LOC_Os10g13660
Chr10	7411501	7412000	promoter	LCP	Proximal	CGI	promoter	hypomethylation	LOC_Os10g13660.1	LOC_Os10g13660	hypothetical protein	LOC_Os10g13660
Chr10	7436001	7436500	promoter	LCP	Distal			hypomethylation	LOC_Os10g13694.3	LOC_Os10g13694	expressed protein
Chr10	7436001	7436500	promoter	LCP	Intermediate			hypomethylation	LOC_Os10g13694.3	LOC_Os10g13694	expressed protein
Chr10	7436001	7436500	exon	first				hypomethylation	LOC_Os10g13694.1	LOC_Os10g13694	expressed protein
Chr10	7436501	7437000	promoter	LCP	Intermediate			hypomethylation	LOC_Os10g13694.3	LOC_Os10g13694	expressed protein
Chr10	7436501	7437000	promoter	LCP	Proximal			hypomethylation	LOC_Os10g13694.3	LOC_Os10g13694	expressed protein
Chr10	7436501	7437000	exon	first				hypomethylation	LOC_Os10g13694.1	LOC_Os10g13694	expressed protein
Chr10	7443001	7443500	intron	internal				hypermethylation	LOC_Os10g13700.2	LOC_Os10g13700	phosphoenolpyruvate carboxykinase, putative, expressed
Chr10	7459501	7460000	exon	first				hypomethylation	LOC_Os10g13730.1	LOC_Os10g13730	retrotransposon, putative, centromere-specific	LOC_Os10g13730
Chr10	7459501	7460000	promoter	LCP	Proximal			hypomethylation	LOC_Os10g13730.1	LOC_Os10g13730	retrotransposon, putative, centromere-specific	LOC_Os10g13730
Chr10	7459501	7460000	promoter	LCP	Intermediate			hypomethylation	LOC_Os10g13730.1	LOC_Os10g13730	retrotransposon, putative, centromere-specific	LOC_Os10g13730
Chr10	7483501	7484000	exon	internal				hypomethylation	LOC_Os10g13770.1	LOC_Os10g13770	retrotransposon protein, putative, unclassified, expressed	LOC_Os10g13770
Chr10	7483501	7484000	intron	internal				hypomethylation	LOC_Os10g13770.1	LOC_Os10g13770	retrotransposon protein, putative, unclassified, expressed	LOC_Os10g13770
Chr10	7487501	7488000	exon	internal				hypomethylation	LOC_Os10g13770.1	LOC_Os10g13770	retrotransposon protein, putative, unclassified, expressed	LOC_Os10g13770
Chr10	7487501	7488000	intron	internal				hypomethylation	LOC_Os10g13770.1	LOC_Os10g13770	retrotransposon protein, putative, unclassified, expressed	LOC_Os10g13770
Chr10	7489501	7490000	promoter	LCP	Distal			hypomethylation	LOC_Os10g13780.1	LOC_Os10g13780	retrotransposon, putative, centromere-specific	LOC_Os10g13780
Chr10	7489501	7490000	promoter	LCP	Proximal			hypomethylation	LOC_Os10g13770.1	LOC_Os10g13770	retrotransposon protein, putative, unclassified, expressed	LOC_Os10g13770
Chr10	7489501	7490000	promoter	LCP	Intermediate			hypomethylation	LOC_Os10g13770.1	LOC_Os10g13770	retrotransposon protein, putative, unclassified, expressed	LOC_Os10g13770
Chr10	7511001	7511500	intergenic					hypermethylation
Chr10	7514501	7515000	promoter	LCP	Intermediate			hypomethylation	LOC_Os10g13830.1	LOC_Os10g13830	pleiotropic drug resistance protein 13, putative, expressed
Chr10	7514501	7515000	promoter	LCP	Proximal			hypomethylation	LOC_Os10g13830.1	LOC_Os10g13830	pleiotropic drug resistance protein 13, putative, expressed
Chr10	7514501	7515000	exon	first				hypomethylation	LOC_Os10g13830.1	LOC_Os10g13830	pleiotropic drug resistance protein 13, putative, expressed
Chr10	7518501	7519000	intron	last				hypomethylation	LOC_Os10g13830.1	LOC_Os10g13830	pleiotropic drug resistance protein 13, putative, expressed
Chr10	7518501	7519000	exon	last				hypomethylation	LOC_Os10g13830.1	LOC_Os10g13830	pleiotropic drug resistance protein 13, putative, expressed
Chr10	7528501	7529000	intergenic					hypomethylation
Chr10	7546001	7546500	promoter	LCP	Distal			hypermethylation	LOC_Os10g13880.1	LOC_Os10g13880	expressed protein
Chr10	7547001	7547500	promoter	LCP	Distal			hypomethylation	LOC_Os10g13880.1	LOC_Os10g13880	expressed protein
Chr10	7547001	7547500	intergenic					hypomethylation
Chr10	7573001	7573500	promoter	LCP	Distal			hypomethylation	LOC_Os10g13940.1	LOC_Os10g13940	MATE efflux protein, putative, expressed
Chr10	7573001	7573500	promoter	LCP	Intermediate			hypomethylation	LOC_Os10g13940.1	LOC_Os10g13940	MATE efflux protein, putative, expressed
Chr10	7573001	7573500	promoter	LCP	Distal			hypomethylation	LOC_Os10g13930.1	LOC_Os10g13930	retrotransposon protein, putative, unclassified	LOC_Os10g13930
Chr10	7600501	7601000	promoter	LCP	Intermediate			hypermethylation	LOC_Os10g13980.1	LOC_Os10g13980	retrotransposon protein, putative, Ty3-gypsy subclass, expressed	LOC_Os10g13980
Chr10	7600501	7601000	promoter	LCP	Proximal			hypermethylation	LOC_Os10g13980.1	LOC_Os10g13980	retrotransposon protein, putative, Ty3-gypsy subclass, expressed	LOC_Os10g13980
Chr10	7600501	7601000	exon	first				hypermethylation	LOC_Os10g13980.1	LOC_Os10g13980	retrotransposon protein, putative, Ty3-gypsy subclass, expressed	LOC_Os10g13980
Chr10	7636501	7637000	exon	internal				hypomethylation	LOC_Os10g14040.1	LOC_Os10g14040	transposon protein, putative, unclassified, expressed	LOC_Os10g14040
Chr10	7636501	7637000	intron	internal				hypomethylation	LOC_Os10g14040.1	LOC_Os10g14040	transposon protein, putative, unclassified, expressed	LOC_Os10g14040
Chr10	7637501	7638000	intron	internal				hypermethylation	LOC_Os10g14040.1	LOC_Os10g14040	transposon protein, putative, unclassified, expressed	LOC_Os10g14040
Chr10	7637501	7638000	exon	internal				hypermethylation	LOC_Os10g14040.1	LOC_Os10g14040	transposon protein, putative, unclassified, expressed	LOC_Os10g14040
Chr10	7644501	7645000	promoter	LCP	Intermediate			hypomethylation	LOC_Os10g14050.1	LOC_Os10g14050	expressed protein
Chr10	7681001	7681500	intergenic					hypermethylation
Chr10	7698001	7698500	intron	first				hypermethylation	LOC_Os10g14194.1	LOC_Os10g14194	POEI28 - Pollen Ole e I allergen and extensin family protein precursor, expressed
Chr10	7698501	7699000	intron	first				hypermethylation	LOC_Os10g14194.1	LOC_Os10g14194	POEI28 - Pollen Ole e I allergen and extensin family protein precursor, expressed
Chr10	7699501	7700000	intron	first				hypomethylation	LOC_Os10g14194.1	LOC_Os10g14194	POEI28 - Pollen Ole e I allergen and extensin family protein precursor, expressed
Chr10	7700001	7700500	intron	first				hypomethylation	LOC_Os10g14194.1	LOC_Os10g14194	POEI28 - Pollen Ole e I allergen and extensin family protein precursor, expressed
Chr10	7710501	7711000	promoter	LCP	Distal			hypomethylation	LOC_Os10g14230.1	LOC_Os10g14230	transposon protein, putative, unclassified, expressed	LOC_Os10g14230
Chr10	7711001	7711500	promoter	LCP	Distal			hypomethylation	LOC_Os10g14230.1	LOC_Os10g14230	transposon protein, putative, unclassified, expressed	LOC_Os10g14230
Chr10	7711001	7711500	promoter	LCP	Intermediate			hypomethylation	LOC_Os10g14230.1	LOC_Os10g14230	transposon protein, putative, unclassified, expressed	LOC_Os10g14230
Chr10	7712001	7712500	promoter	LCP	Intermediate			hypomethylation	LOC_Os10g14230.1	LOC_Os10g14230	transposon protein, putative, unclassified, expressed	LOC_Os10g14230
Chr10	7712001	7712500	promoter	LCP	Proximal			hypomethylation	LOC_Os10g14230.1	LOC_Os10g14230	transposon protein, putative, unclassified, expressed	LOC_Os10g14230
Chr10	7712001	7712500	exon	first				hypomethylation	LOC_Os10g14230.1	LOC_Os10g14230	transposon protein, putative, unclassified, expressed	LOC_Os10g14230
Chr10	7718001	7718500	intergenic					hypomethylation
Chr10	7745501	7746000	intron	first				hypomethylation	LOC_Os10g14295.1	LOC_Os10g14295	transposon protein, putative, CACTA, En/Spm sub-class, expressed	LOC_Os10g14295
Chr10	7746001	7746500	intron	first				hypomethylation	LOC_Os10g14295.1	LOC_Os10g14295	transposon protein, putative, CACTA, En/Spm sub-class, expressed	LOC_Os10g14295
Chr10	7759001	7759500	intergenic					hypomethylation
Chr10	7761001	7761500	intergenic					hypermethylation
Chr10	7761001	7761500	exon	last				hypermethylation	LOC_Os10g14814.1	LOC_Os10g14814	ATFMN/FHY, putative, expressed
Chr10	7761001	7761500	intron	last				hypermethylation	LOC_Os10g14814.1	LOC_Os10g14814	ATFMN/FHY, putative, expressed
Chr10	7761001	7761500	exon	internal				hypermethylation	LOC_Os10g14814.1	LOC_Os10g14814	ATFMN/FHY, putative, expressed
Chr10	7761001	7761500	intron	internal				hypermethylation	LOC_Os10g14814.1	LOC_Os10g14814	ATFMN/FHY, putative, expressed
Chr10	7767001	7767500	promoter	LCP	Intermediate			hypomethylation	LOC_Os10g14814.1	LOC_Os10g14814	ATFMN/FHY, putative, expressed
Chr10	7778501	7779000	promoter	LCP	Intermediate			hypomethylation	LOC_Os10g14870.1	LOC_Os10g14870	heavy metal-associated domain containing protein, expressed
Chr10	7778501	7779000	exon	last				hypomethylation	LOC_Os10g14860.1	LOC_Os10g14860	retrotransposon protein, putative, unclassified, expressed	LOC_Os10g14860
Chr10	7796001	7796500	intergenic					hypomethylation
Chr10	7796501	7797000	intergenic					hypomethylation
Chr10	7801501	7802000	intergenic					hypermethylation
Chr10	7830001	7830500	promoter	LCP	Distal			hypomethylation	LOC_Os10g14940.1	LOC_Os10g14940	retrotransposon, putative, centromere-specific, expressed	LOC_Os10g14940
Chr10	7830001	7830500	promoter	LCP	Intermediate			hypomethylation	LOC_Os10g14940.1	LOC_Os10g14940	retrotransposon, putative, centromere-specific, expressed	LOC_Os10g14940
Chr10	7830001	7830500	exon	last				hypomethylation	LOC_Os10g14930.1	LOC_Os10g14930	retrotransposon, putative, centromere-specific, expressed	LOC_Os10g14930
Chr10	7835001	7835500	intron	internal				hypomethylation	LOC_Os10g14950.1	LOC_Os10g14950	retrotransposon protein, putative, Ty3-gypsy subclass, expressed	LOC_Os10g14950
Chr10	7835001	7835500	exon	internal				hypomethylation	LOC_Os10g14950.1	LOC_Os10g14950	retrotransposon protein, putative, Ty3-gypsy subclass, expressed	LOC_Os10g14950
Chr10	7835001	7835500	promoter	LCP	Distal			hypomethylation	LOC_Os10g14960.1	LOC_Os10g14960	retrotransposon protein, putative, Ty3-gypsy subclass, expressed	LOC_Os10g14960
Chr10	7835001	7835500	intron	last				hypomethylation	LOC_Os10g14950.1	LOC_Os10g14950	retrotransposon protein, putative, Ty3-gypsy subclass, expressed	LOC_Os10g14950
Chr10	7837501	7838000	promoter	LCP	Proximal			hypermethylation	LOC_Os10g14960.1	LOC_Os10g14960	retrotransposon protein, putative, Ty3-gypsy subclass, expressed	LOC_Os10g14960
Chr10	7837501	7838000	promoter	LCP	Distal			hypermethylation	LOC_Os10g14970.1	LOC_Os10g14970	retrotransposon protein, putative, Ty3-gypsy subclass, expressed	LOC_Os10g14970
Chr10	7837501	7838000	promoter	LCP	Intermediate			hypermethylation	LOC_Os10g14970.1	LOC_Os10g14970	retrotransposon protein, putative, Ty3-gypsy subclass, expressed	LOC_Os10g14970
Chr10	7837501	7838000	exon	internal				hypermethylation	LOC_Os10g14960.1	LOC_Os10g14960	retrotransposon protein, putative, Ty3-gypsy subclass, expressed	LOC_Os10g14960
Chr10	7837501	7838000	intron	last				hypermethylation	LOC_Os10g14960.1	LOC_Os10g14960	retrotransposon protein, putative, Ty3-gypsy subclass, expressed	LOC_Os10g14960
Chr10	7837501	7838000	exon	last				hypermethylation	LOC_Os10g14960.1	LOC_Os10g14960	retrotransposon protein, putative, Ty3-gypsy subclass, expressed	LOC_Os10g14960
Chr10	7848501	7849000	intergenic					hypomethylation
Chr10	7849001	7849500	intergenic					hypomethylation
Chr10	7869501	7870000	intergenic					hypomethylation
Chr10	7904001	7904500	intergenic					hypomethylation
Chr10	7909501	7910000	intergenic					hypermethylation
Chr10	7910001	7910500	intergenic					hypermethylation
Chr10	7910001	7910500	promoter	LCP	Distal			hypermethylation	LOC_Os10g15100.1	LOC_Os10g15100	retrotransposon protein, putative, unclassified	LOC_Os10g15100
Chr10	7925501	7926000	intergenic					hypomethylation
Chr10	7934501	7935000	promoter	LCP	Intermediate			hypomethylation	LOC_Os10g15130.1	LOC_Os10g15130	retrotransposon protein, putative, Ty3-gypsy subclass, expressed	LOC_Os10g15130
Chr10	7934501	7935000	promoter	LCP	Distal			hypomethylation	LOC_Os10g15130.1	LOC_Os10g15130	retrotransposon protein, putative, Ty3-gypsy subclass, expressed	LOC_Os10g15130
Chr10	7938501	7939000	intergenic					hypomethylation
Chr10	7940501	7941000	intergenic					hypomethylation
Chr10	7951001	7951500	intergenic					hypomethylation
Chr10	7951001	7951500	intron	internal				hypomethylation	LOC_Os10g15390.2	LOC_Os10g15390	ribosomal protein S7, putative, expressed
Chr10	7951501	7952000	intergenic					hypomethylation
Chr10	7951501	7952000	intron	internal				hypomethylation	LOC_Os10g15390.2	LOC_Os10g15390	ribosomal protein S7, putative, expressed
Chr10	7952001	7952500	intergenic					hypomethylation
Chr10	7952001	7952500	intron	internal				hypomethylation	LOC_Os10g15390.2	LOC_Os10g15390	ribosomal protein S7, putative, expressed
Chr10	7952501	7953000	intergenic					hypomethylation
Chr10	7952501	7953000	intron	internal				hypomethylation	LOC_Os10g15390.2	LOC_Os10g15390	ribosomal protein S7, putative, expressed
Chr10	7953001	7953500	intergenic					hypomethylation
Chr10	7953001	7953500	intron	internal				hypomethylation	LOC_Os10g15390.2	LOC_Os10g15390	ribosomal protein S7, putative, expressed
Chr10	7971001	7971500	intergenic					hypomethylation
Chr10	7990001	7990500	intergenic					hypomethylation
Chr10	7990001	7990500	promoter	LCP	Distal			hypomethylation	LOC_Os10g15320.1	LOC_Os10g15320	retrotransposon protein, putative, unclassified	LOC_Os10g15320
Chr10	7990001	7990500	promoter	LCP	Intermediate			hypomethylation	LOC_Os10g15320.1	LOC_Os10g15320	retrotransposon protein, putative, unclassified	LOC_Os10g15320
Chr10	7990001	7990500	promoter	LCP	Distal			hypomethylation	LOC_Os10g15330.1	LOC_Os10g15330	retrotransposon protein, putative, Ty3-gypsy subclass, expressed	LOC_Os10g15330
Chr10	8013501	8014000	intergenic					hypomethylation
Chr10	8035001	8035500	intergenic					hypomethylation
Chr10	8035001	8035500	intron	internal				hypomethylation	LOC_Os10g15240.1	LOC_Os10g15240	retrotransposon protein, putative, Ty3-gypsy subclass, expressed	LOC_Os10g15240
Chr10	8035501	8036000	intergenic					hypomethylation
Chr10	8035501	8036000	intron	internal				hypomethylation	LOC_Os10g15240.1	LOC_Os10g15240	retrotransposon protein, putative, Ty3-gypsy subclass, expressed	LOC_Os10g15240
Chr10	8035501	8036000	exon	internal				hypomethylation	LOC_Os10g15240.1	LOC_Os10g15240	retrotransposon protein, putative, Ty3-gypsy subclass, expressed	LOC_Os10g15240
Chr10	8061501	8062000	intergenic					hypomethylation
Chr10	8061501	8062000	promoter	LCP	Intermediate			hypomethylation	LOC_Os10g15180.1	LOC_Os10g15180	retrotransposon protein, putative, unclassified, expressed	LOC_Os10g15180
Chr10	8061501	8062000	promoter	LCP	Proximal			hypomethylation	LOC_Os10g15180.1	LOC_Os10g15180	retrotransposon protein, putative, unclassified, expressed	LOC_Os10g15180
Chr10	8061501	8062000	exon	first				hypomethylation	LOC_Os10g15180.1	LOC_Os10g15180	retrotransposon protein, putative, unclassified, expressed	LOC_Os10g15180
Chr10	8061501	8062000	promoter	LCP	Intermediate			hypomethylation	LOC_Os10g15190.1	LOC_Os10g15190	retrotransposon protein, putative, unclassified, expressed	LOC_Os10g15190
Chr10	8071501	8072000	intron	first				hypermethylation	LOC_Os10g15164.1	LOC_Os10g15164	expressed protein
Chr10	8071501	8072000	exon	internal				hypermethylation	LOC_Os10g15164.1	LOC_Os10g15164	expressed protein
Chr10	8071501	8072000	intron	internal				hypermethylation	LOC_Os10g15164.1	LOC_Os10g15164	expressed protein
Chr10	8071501	8072000	intergenic					hypermethylation
Chr10	8071501	8072000	promoter	LCP	Distal			hypermethylation	LOC_Os10g15170.1	LOC_Os10g15170	retrotransposon protein, putative, unclassified, expressed	LOC_Os10g15170
Chr10	8079001	8079500	intergenic					hypermethylation
Chr10	8106001	8106500	intergenic					hypomethylation
Chr10	8106501	8107000	intergenic					hypomethylation
Chr10	8108001	8108500	intergenic					hypomethylation
Chr10	8140001	8140500	intergenic					hypomethylation
Chr10	8140501	8141000	intergenic					hypomethylation
Chr10	8160001	8160500	intergenic					hypomethylation
Chr10	8160501	8161000	intergenic					hypomethylation
Chr10	8161001	8161500	intergenic					hypomethylation
Chr10	8180501	8181000	exon	internal				hypomethylation	LOC_Os10g16410.1	LOC_Os10g16410	retrotransposon protein, putative, unclassified	LOC_Os10g16410
Chr10	8180501	8181000	intron	last				hypomethylation	LOC_Os10g16410.1	LOC_Os10g16410	retrotransposon protein, putative, unclassified	LOC_Os10g16410
Chr10	8180501	8181000	exon	last				hypomethylation	LOC_Os10g16410.1	LOC_Os10g16410	retrotransposon protein, putative, unclassified	LOC_Os10g16410
Chr10	8180501	8181000	intergenic					hypomethylation
Chr10	8191001	8191500	intergenic					hypomethylation
Chr10	8198001	8198500	exon	internal				hypomethylation	LOC_Os10g16440.2	LOC_Os10g16440	CUE domain containing protein, expressed
Chr10	8198001	8198500	intron	internal				hypomethylation	LOC_Os10g16440.2	LOC_Os10g16440	CUE domain containing protein, expressed
Chr10	8198501	8199000	intron	internal				hypomethylation	LOC_Os10g16440.2	LOC_Os10g16440	CUE domain containing protein, expressed
Chr10	8199001	8199500	intron	internal				hypomethylation	LOC_Os10g16440.2	LOC_Os10g16440	CUE domain containing protein, expressed
Chr10	8199001	8199500	exon	internal				hypomethylation	LOC_Os10g16440.2	LOC_Os10g16440	CUE domain containing protein, expressed
Chr10	8231001	8231500	intergenic					hypermethylation
Chr10	8231501	8232000	intergenic					hypermethylation
Chr10	8267501	8268000	promoter	LCP	Intermediate			hypomethylation	LOC_Os10g16580.1	LOC_Os10g16580	retrotransposon, putative, centromere-specific	LOC_Os10g16580
Chr10	8267501	8268000	promoter	LCP	Proximal			hypomethylation	LOC_Os10g16580.1	LOC_Os10g16580	retrotransposon, putative, centromere-specific	LOC_Os10g16580
Chr10	8267501	8268000	exon	first				hypomethylation	LOC_Os10g16580.1	LOC_Os10g16580	retrotransposon, putative, centromere-specific	LOC_Os10g16580
Chr10	8267501	8268000	intron	first				hypomethylation	LOC_Os10g16580.1	LOC_Os10g16580	retrotransposon, putative, centromere-specific	LOC_Os10g16580
Chr10	8267501	8268000	promoter	LCP	Distal			hypomethylation	LOC_Os10g16570.1	LOC_Os10g16570	retrotransposon protein, putative, unclassified	LOC_Os10g16570
Chr10	8300501	8301000	intron	internal				hypomethylation	LOC_Os10g16640.2	LOC_Os10g16640	expressed protein
Chr10	8300501	8301000	exon	internal				hypomethylation	LOC_Os10g16640.2	LOC_Os10g16640	expressed protein
Chr10	8344001	8344500	exon	internal				hypomethylation	LOC_Os10g16750.1	LOC_Os10g16750	retrotransposon protein, putative, Ty3-gypsy subclass, expressed	LOC_Os10g16750
Chr10	8344001	8344500	intron	internal				hypomethylation	LOC_Os10g16750.1	LOC_Os10g16750	retrotransposon protein, putative, Ty3-gypsy subclass, expressed	LOC_Os10g16750
Chr10	8347001	8347500	promoter	LCP	Distal			hypomethylation	LOC_Os10g16760.1	LOC_Os10g16760	transposon protein, putative, CACTA, En/Spm sub-class, expressed	LOC_Os10g16760
Chr10	8347001	8347500	promoter	LCP	Intermediate			hypomethylation	LOC_Os10g16760.1	LOC_Os10g16760	transposon protein, putative, CACTA, En/Spm sub-class, expressed	LOC_Os10g16760
Chr10	8347001	8347500	promoter	LCP	Intermediate			hypomethylation	LOC_Os10g16750.1	LOC_Os10g16750	retrotransposon protein, putative, Ty3-gypsy subclass, expressed	LOC_Os10g16750
Chr10	8347001	8347500	promoter	LCP	Distal			hypomethylation	LOC_Os10g16750.1	LOC_Os10g16750	retrotransposon protein, putative, Ty3-gypsy subclass, expressed	LOC_Os10g16750
Chr10	8365001	8365500	promoter	LCP	Intermediate			hypermethylation	LOC_Os10g16800.1	LOC_Os10g16800	transposon protein, putative, CACTA, En/Spm sub-class, expressed	LOC_Os10g16800
Chr10	8378501	8379000	promoter	LCP	Intermediate			hypomethylation	LOC_Os10g16810.1	LOC_Os10g16810	retrotransposon protein, putative, unclassified, expressed	LOC_Os10g16810
Chr10	8378501	8379000	promoter	LCP	Distal			hypomethylation	LOC_Os10g16810.1	LOC_Os10g16810	retrotransposon protein, putative, unclassified, expressed	LOC_Os10g16810
Chr10	8444001	8444500	intergenic					hypomethylation
Chr10	8496501	8497000	intron	first				hypomethylation	LOC_Os10g16974.1	LOC_Os10g16974	cytochrome P450, putative, expressed
Chr10	8533501	8534000	exon	last				hypomethylation	LOC_Os10g17030.1	LOC_Os10g17030	retrotransposon protein, putative, unclassified, expressed	LOC_Os10g17030
Chr10	8533501	8534000	intergenic					hypomethylation
Chr10	8534001	8534500	intergenic					hypomethylation
Chr10	8535501	8536000	intergenic					hypomethylation
Chr10	8535501	8536000	exon	last				hypomethylation	LOC_Os10g17040.1	LOC_Os10g17040	retrotransposon protein, putative, unclassified, expressed	LOC_Os10g17040
Chr10	8535501	8536000	intron	last				hypomethylation	LOC_Os10g17040.1	LOC_Os10g17040	retrotransposon protein, putative, unclassified, expressed	LOC_Os10g17040
Chr10	8536001	8536500	intron	last				hypomethylation	LOC_Os10g17040.1	LOC_Os10g17040	retrotransposon protein, putative, unclassified, expressed	LOC_Os10g17040
Chr10	8536001	8536500	exon	internal				hypomethylation	LOC_Os10g17040.1	LOC_Os10g17040	retrotransposon protein, putative, unclassified, expressed	LOC_Os10g17040
Chr10	8551501	8552000	exon	internal				hypermethylation	LOC_Os10g17070.1	LOC_Os10g17070	retrotransposon protein, putative, unclassified, expressed	LOC_Os10g17070
Chr10	8551501	8552000	intron	internal				hypermethylation	LOC_Os10g17070.1	LOC_Os10g17070	retrotransposon protein, putative, unclassified, expressed	LOC_Os10g17070
Chr10	8552001	8552500	intron	internal				hypermethylation	LOC_Os10g17070.1	LOC_Os10g17070	retrotransposon protein, putative, unclassified, expressed	LOC_Os10g17070
Chr10	8552001	8552500	exon	internal				hypermethylation	LOC_Os10g17070.1	LOC_Os10g17070	retrotransposon protein, putative, unclassified, expressed	LOC_Os10g17070
Chr10	8552501	8553000	exon	internal				hypermethylation	LOC_Os10g17070.1	LOC_Os10g17070	retrotransposon protein, putative, unclassified, expressed	LOC_Os10g17070
Chr10	8552501	8553000	intron	first				hypermethylation	LOC_Os10g17070.1	LOC_Os10g17070	retrotransposon protein, putative, unclassified, expressed	LOC_Os10g17070
Chr10	8552501	8553000	promoter	LCP	Proximal			hypermethylation	LOC_Os10g17070.1	LOC_Os10g17070	retrotransposon protein, putative, unclassified, expressed	LOC_Os10g17070
Chr10	8558501	8559000	promoter	LCP	Intermediate			hypermethylation	LOC_Os10g17080.1	LOC_Os10g17080	retrotransposon protein, putative, unclassified, expressed	LOC_Os10g17080
Chr10	8558501	8559000	promoter	LCP	Distal			hypermethylation	LOC_Os10g17080.1	LOC_Os10g17080	retrotransposon protein, putative, unclassified, expressed	LOC_Os10g17080
Chr10	8559001	8559500	promoter	LCP	Distal			hypermethylation	LOC_Os10g17080.1	LOC_Os10g17080	retrotransposon protein, putative, unclassified, expressed	LOC_Os10g17080
Chr10	8561001	8561500	intergenic					hypomethylation
Chr10	8561501	8562000	intergenic					hypomethylation
Chr10	8573501	8574000	promoter	LCP	Distal			hypomethylation	LOC_Os10g17100.1	LOC_Os10g17100	expressed protein
Chr10	8668001	8668500	intron	last				hypomethylation	LOC_Os10g17230.1	LOC_Os10g17230	retrotransposon protein, putative, Ty3-gypsy subclass	LOC_Os10g17230
Chr10	8668001	8668500	exon	last				hypomethylation	LOC_Os10g17230.1	LOC_Os10g17230	retrotransposon protein, putative, Ty3-gypsy subclass	LOC_Os10g17230
Chr10	8668001	8668500	intergenic					hypomethylation
Chr10	8692501	8693000	intron	first				hypomethylation	LOC_Os10g17280.1	LOC_Os10g17280	ATP synthase gamma chain, putative, expressed
Chr10	8692501	8693000	exon	internal				hypomethylation	LOC_Os10g17280.1	LOC_Os10g17280	ATP synthase gamma chain, putative, expressed
Chr10	8692501	8693000	intron	internal				hypomethylation	LOC_Os10g17280.1	LOC_Os10g17280	ATP synthase gamma chain, putative, expressed
Chr10	8693001	8693500	intron	internal				hypomethylation	LOC_Os10g17280.1	LOC_Os10g17280	ATP synthase gamma chain, putative, expressed
Chr10	8693001	8693500	exon	internal				hypomethylation	LOC_Os10g17280.1	LOC_Os10g17280	ATP synthase gamma chain, putative, expressed
Chr10	8695501	8696000	intron	internal				hypomethylation	LOC_Os10g17280.1	LOC_Os10g17280	ATP synthase gamma chain, putative, expressed
Chr10	8695501	8696000	exon	internal				hypomethylation	LOC_Os10g17280.1	LOC_Os10g17280	ATP synthase gamma chain, putative, expressed
Chr10	8705501	8706000	exon	last				hypomethylation	LOC_Os10g17300.1	LOC_Os10g17300	retrotransposon protein, putative, Ty3-gypsy subclass, expressed	LOC_Os10g17300
Chr10	8705501	8706000	intergenic					hypomethylation
Chr10	8708501	8709000	exon	first				hypermethylation	LOC_Os10g17310.1	LOC_Os10g17310	retrotransposon protein, putative, Ty3-gypsy subclass, expressed	LOC_Os10g17310
Chr10	8708501	8709000	promoter	LCP	Proximal			hypermethylation	LOC_Os10g17310.1	LOC_Os10g17310	retrotransposon protein, putative, Ty3-gypsy subclass, expressed	LOC_Os10g17310
Chr10	8721501	8722000	promoter	LCP	Proximal			hypomethylation	LOC_Os10g17330.1	LOC_Os10g17330	retrotransposon protein, putative, Ty3-gypsy subclass, expressed	LOC_Os10g17330
Chr10	8721501	8722000	promoter	LCP	Intermediate			hypomethylation	LOC_Os10g17330.1	LOC_Os10g17330	retrotransposon protein, putative, Ty3-gypsy subclass, expressed	LOC_Os10g17330
Chr10	8721501	8722000	exon	first				hypomethylation	LOC_Os10g17330.1	LOC_Os10g17330	retrotransposon protein, putative, Ty3-gypsy subclass, expressed	LOC_Os10g17330
Chr10	8757001	8757500	exon	internal				hypomethylation	LOC_Os10g17370.1	LOC_Os10g17370	retrotransposon protein, putative, Ty3-gypsy subclass, expressed	LOC_Os10g17370
Chr10	8757001	8757500	intron	last				hypomethylation	LOC_Os10g17370.1	LOC_Os10g17370	retrotransposon protein, putative, Ty3-gypsy subclass, expressed	LOC_Os10g17370
Chr10	8760501	8761000	promoter	LCP	Distal			hypomethylation	LOC_Os10g17390.1	LOC_Os10g17390	retrotransposon protein, putative, unclassified, expressed	LOC_Os10g17390
Chr10	8760501	8761000	promoter	LCP	Proximal			hypomethylation	LOC_Os10g17380.1	LOC_Os10g17380	retrotransposon protein, putative, unclassified	LOC_Os10g17380
Chr10	8760501	8761000	promoter	LCP	Intermediate			hypomethylation	LOC_Os10g17380.1	LOC_Os10g17380	retrotransposon protein, putative, unclassified	LOC_Os10g17380
Chr10	8768001	8768500	intergenic					hypermethylation
Chr10	8789001	8789500	intron	internal				hypomethylation	LOC_Os10g17454.3	LOC_Os10g17454	RNA recognition motif containing protein, expressed
Chr10	8790501	8791000	intron	internal				hypomethylation	LOC_Os10g17454.3	LOC_Os10g17454	RNA recognition motif containing protein, expressed
Chr10	8791001	8791500	intron	internal				hypomethylation	LOC_Os10g17454.3	LOC_Os10g17454	RNA recognition motif containing protein, expressed
Chr10	8799501	8800000	intergenic					hypomethylation
Chr10	8800001	8800500	intergenic					hypomethylation
Chr10	8872001	8872500	intergenic					hypermethylation
Chr10	8878501	8879000	intergenic					hypermethylation
Chr10	8879001	8879500	intergenic					hypermethylation
Chr10	8879001	8879500	exon	last				hypermethylation	LOC_Os10g17580.1	LOC_Os10g17580	retrotransposon protein, putative, unclassified, expressed	LOC_Os10g17580
Chr10	8885001	8885500	promoter	LCP	Intermediate			hypomethylation	LOC_Os10g17590.1	LOC_Os10g17590	retrotransposon protein, putative, unclassified, expressed	LOC_Os10g17590
Chr10	8885001	8885500	promoter	LCP	Distal			hypomethylation	LOC_Os10g17590.1	LOC_Os10g17590	retrotransposon protein, putative, unclassified, expressed	LOC_Os10g17590
Chr10	8895001	8895500	promoter	LCP	Intermediate			hypermethylation	LOC_Os10g17610.1	LOC_Os10g17610	retrotransposon protein, putative, unclassified, expressed	LOC_Os10g17610
Chr10	8895001	8895500	promoter	LCP	Distal			hypermethylation	LOC_Os10g17600.1	LOC_Os10g17600	hypothetical protein
Chr10	8912501	8913000	intergenic					hypomethylation
Chr10	8939001	8939500	promoter	LCP	Distal			hypermethylation	LOC_Os10g17670.1	LOC_Os10g17670	hypothetical protein
Chr10	8939001	8939500	promoter	LCP	Intermediate			hypermethylation	LOC_Os10g17680.1	LOC_Os10g17680	profilin domain containing protein, expressed
Chr10	8939001	8939500	promoter	LCP	Distal			hypermethylation	LOC_Os10g17680.1	LOC_Os10g17680	profilin domain containing protein, expressed
Chr10	8939501	8940000	promoter	LCP	Distal			hypermethylation	LOC_Os10g17680.1	LOC_Os10g17680	profilin domain containing protein, expressed
Chr10	8939501	8940000	exon	last				hypermethylation	LOC_Os10g17690.1	LOC_Os10g17690	NB-ARC domain containing protein, expressed
Chr10	8960501	8961000	intron	internal				hypomethylation	LOC_Os10g17724.1	LOC_Os10g17724	retrotransposon, putative, centromere-specific, expressed	LOC_Os10g17724
Chr10	8963501	8964000	exon	last				hypomethylation	LOC_Os10g17724.1	LOC_Os10g17724	retrotransposon, putative, centromere-specific, expressed	LOC_Os10g17724
Chr10	8972001	8972500	intergenic					hypomethylation
Chr10	8978501	8979000	promoter	LCP	Distal			hypomethylation	LOC_Os10g17740.1	LOC_Os10g17740	ZOS10-02 - C2H2 zinc finger protein, expressed
Chr10	8986001	8986500	promoter	LCP	Proximal			hypomethylation	LOC_Os10g17750.1	LOC_Os10g17750	expressed protein
Chr10	8986001	8986500	exon	internal				hypomethylation	LOC_Os10g17750.1	LOC_Os10g17750	expressed protein
Chr10	8986001	8986500	intron	first				hypomethylation	LOC_Os10g17750.1	LOC_Os10g17750	expressed protein
Chr10	8986001	8986500	exon	first				hypomethylation	LOC_Os10g17750.1	LOC_Os10g17750	expressed protein
Chr10	9010001	9010500	intron	first				hypomethylation	LOC_Os10g17810.1	LOC_Os10g17810	hypothetical protein
Chr10	9010501	9011000	intron	first				hypomethylation	LOC_Os10g17810.1	LOC_Os10g17810	hypothetical protein
Chr10	9010501	9011000	promoter	LCP	Proximal			hypomethylation	LOC_Os10g17810.1	LOC_Os10g17810	hypothetical protein
Chr10	9022001	9022500	intergenic					hypermethylation
Chr10	9033501	9034000	intergenic					hypermethylation
Chr10	9033501	9034000	exon	last				hypermethylation	LOC_Os10g17870.1	LOC_Os10g17870	retrotransposon protein, putative, Ty3-gypsy subclass	LOC_Os10g17870
Chr10	9040001	9040500	promoter	LCP	Distal			hypermethylation	LOC_Os10g17890.1	LOC_Os10g17890	OsWAK113 - OsWAK receptor-like protein OsWAK-RLP, expressed
Chr10	9040001	9040500	promoter	LCP	Proximal			hypermethylation	LOC_Os10g17880.1	LOC_Os10g17880	expressed protein
Chr10	9040001	9040500	intron	first				hypermethylation	LOC_Os10g17880.1	LOC_Os10g17880	expressed protein
Chr10	9040001	9040500	exon	first				hypermethylation	LOC_Os10g17880.1	LOC_Os10g17880	expressed protein
Chr10	9100501	9101000	intergenic					hypomethylation
Chr10	9123501	9124000	intron	internal				hypomethylation	LOC_Os10g17990.1	LOC_Os10g17990	phosphatidate cytidylyltransferase, putative, expressed
Chr10	9123501	9124000	exon	internal				hypomethylation	LOC_Os10g17990.1	LOC_Os10g17990	phosphatidate cytidylyltransferase, putative, expressed
Chr10	9124001	9124500	intron	internal				hypomethylation	LOC_Os10g17990.1	LOC_Os10g17990	phosphatidate cytidylyltransferase, putative, expressed
Chr10	9198001	9198500	intergenic					hypermethylation
Chr10	9199001	9199500	intergenic					hypomethylation
Chr10	9199501	9200000	intergenic					hypomethylation
Chr10	9204001	9204500	intergenic					hypomethylation
Chr10	9216501	9217000	intergenic					hypomethylation
Chr10	9217001	9217500	intergenic					hypomethylation
Chr10	9217001	9217500	promoter	LCP	Distal			hypomethylation	LOC_Os10g18160.1	LOC_Os10g18160	transposon protein, putative, unclassified, expressed	LOC_Os10g18160
Chr10	9233501	9234000	exon	last				hypermethylation	LOC_Os10g18180.1	LOC_Os10g18180	retrotransposon protein, putative, unclassified, expressed	LOC_Os10g18180
Chr10	9233501	9234000	intergenic					hypermethylation
Chr10	9234001	9234500	intergenic					hypermethylation
Chr10	9264501	9265000	intron	first		CGI shore	intragenic	hypomethylation	LOC_Os10g18234.1	LOC_Os10g18234	expressed protein
Chr10	9264501	9265000	intron	first		CGI	intragenic	hypomethylation	LOC_Os10g18234.1	LOC_Os10g18234	expressed protein
Chr10	9269501	9270000	intergenic					hypomethylation
Chr10	9270001	9270500	intergenic					hypomethylation
Chr10	9272001	9272500	intergenic					hypomethylation
Chr10	9272501	9273000	intergenic					hypomethylation
Chr10	9321501	9322000	exon	internal				hypomethylation	LOC_Os10g18350.1	LOC_Os10g18350	retrotransposon protein, putative, unclassified, expressed	LOC_Os10g18350
Chr10	9321501	9322000	intron	last				hypomethylation	LOC_Os10g18350.1	LOC_Os10g18350	retrotransposon protein, putative, unclassified, expressed	LOC_Os10g18350
Chr10	9322001	9322500	intron	last				hypomethylation	LOC_Os10g18350.1	LOC_Os10g18350	retrotransposon protein, putative, unclassified, expressed	LOC_Os10g18350
Chr10	9322001	9322500	exon	last				hypomethylation	LOC_Os10g18350.1	LOC_Os10g18350	retrotransposon protein, putative, unclassified, expressed	LOC_Os10g18350
Chr10	9332501	9333000	exon	internal				hypomethylation	LOC_Os10g18364.1	LOC_Os10g18364	ZOS10-03 - C2H2 zinc finger protein, expressed
Chr10	9332501	9333000	intron	internal				hypomethylation	LOC_Os10g18364.1	LOC_Os10g18364	ZOS10-03 - C2H2 zinc finger protein, expressed
Chr10	9333001	9333500	intron	internal				hypomethylation	LOC_Os10g18364.1	LOC_Os10g18364	ZOS10-03 - C2H2 zinc finger protein, expressed
Chr10	9352501	9353000	exon	internal				hypermethylation	LOC_Os10g18400.1	LOC_Os10g18400	beta-galactosidase precursor, putative, expressed
Chr10	9352501	9353000	intron	internal				hypermethylation	LOC_Os10g18400.1	LOC_Os10g18400	beta-galactosidase precursor, putative, expressed
Chr10	9353001	9353500	exon	internal				hypermethylation	LOC_Os10g18400.1	LOC_Os10g18400	beta-galactosidase precursor, putative, expressed
Chr10	9353001	9353500	intron	internal				hypermethylation	LOC_Os10g18400.1	LOC_Os10g18400	beta-galactosidase precursor, putative, expressed
Chr10	9391501	9392000	promoter	LCP	Distal			hypomethylation	LOC_Os10g18490.1	LOC_Os10g18490	cytokinin-O-glucosyltransferase 2, putative, expressed	LOC_Os10g18490
Chr10	9391501	9392000	intergenic					hypomethylation
Chr10	9392001	9392500	intergenic					hypomethylation
Chr10	9399001	9399500	intergenic					hypermethylation
Chr10	9400501	9401000	promoter	LCP	Proximal			hypermethylation	LOC_Os10g18530.1	LOC_Os10g18530	cytokinin-O-glucosyltransferase 2, putative, expressed
Chr10	9400501	9401000	promoter	LCP	Intermediate			hypermethylation	LOC_Os10g18530.1	LOC_Os10g18530	cytokinin-O-glucosyltransferase 2, putative, expressed
Chr10	9454501	9455000	intergenic					hypomethylation
Chr10	9467501	9468000	intron	first				hypomethylation	LOC_Os10g18660.1	LOC_Os10g18660	retrotransposon protein, putative, Ty3-gypsy subclass, expressed	LOC_Os10g18660
Chr10	9468001	9468500	intron	first				hypomethylation	LOC_Os10g18660.1	LOC_Os10g18660	retrotransposon protein, putative, Ty3-gypsy subclass, expressed	LOC_Os10g18660
Chr10	9468001	9468500	exon	first				hypomethylation	LOC_Os10g18660.1	LOC_Os10g18660	retrotransposon protein, putative, Ty3-gypsy subclass, expressed	LOC_Os10g18660
Chr10	9468001	9468500	promoter	LCP	Proximal			hypomethylation	LOC_Os10g18660.1	LOC_Os10g18660	retrotransposon protein, putative, Ty3-gypsy subclass, expressed	LOC_Os10g18660
Chr10	9581001	9581500	intergenic					hypomethylation
Chr10	9648001	9648500	promoter	LCP	Intermediate			hypomethylation	LOC_Os10g18940.1	LOC_Os10g18940	retrotransposon, putative, centromere-specific, expressed	LOC_Os10g18940
Chr10	9693001	9693500	intergenic					hypomethylation
Chr10	9704501	9705000	promoter	LCP	Distal			hypomethylation	LOC_Os10g19050.1	LOC_Os10g19050	expressed protein
Chr10	9704501	9705000	intergenic					hypomethylation
Chr10	9709501	9710000	intergenic					hypomethylation
Chr10	9711501	9712000	intergenic					hypermethylation
Chr10	9712001	9712500	intergenic					hypermethylation
Chr10	9723501	9724000	intergenic					hypomethylation
Chr10	9726001	9726500	promoter	LCP	Distal			hypermethylation	LOC_Os10g19110.1	LOC_Os10g19110	cytochrome P450, putative, expressed
Chr10	9726001	9726500	intron	first				hypermethylation	LOC_Os10g19100.1	LOC_Os10g19100	expressed protein
Chr10	9726001	9726500	promoter	LCP	Proximal			hypermethylation	LOC_Os10g19100.1	LOC_Os10g19100	expressed protein
Chr10	9747001	9747500	intron	last				hypermethylation	LOC_Os10g19140.1	LOC_Os10g19140	cytochrome P450 87A3, putative, expressed
Chr10	9747001	9747500	exon	last				hypermethylation	LOC_Os10g19140.1	LOC_Os10g19140	cytochrome P450 87A3, putative, expressed
Chr10	9749501	9750000	intergenic					hypermethylation
Chr10	9750001	9750500	intergenic					hypermethylation
Chr10	9759001	9759500	exon	first				hypomethylation	LOC_Os10g19160.1	LOC_Os10g19160	receptor kinase, putative, expressed
Chr10	9767001	9767500	intergenic					hypermethylation
Chr10	9779501	9780000	intron	internal		CGI shore	intragenic	hypermethylation	LOC_Os10g19190.1	LOC_Os10g19190	vesicle transport protein GOT1B, putative, expressed
Chr10	9781501	9782000	promoter	LCP	Distal			hypomethylation	LOC_Os10g19200.1	LOC_Os10g19200	vegetative cell wall protein gp1 precursor, putative, expressed
Chr10	9781501	9782000	promoter	LCP	Proximal	CGI	promoter	hypomethylation	LOC_Os10g19190.1	LOC_Os10g19190	vesicle transport protein GOT1B, putative, expressed
Chr10	9781501	9782000	promoter	LCP	Intermediate	CGI	promoter	hypomethylation	LOC_Os10g19190.1	LOC_Os10g19190	vesicle transport protein GOT1B, putative, expressed
Chr10	9781501	9782000	exon	first		CGI	promoter	hypomethylation	LOC_Os10g19190.1	LOC_Os10g19190	vesicle transport protein GOT1B, putative, expressed
Chr10	9800001	9800500	intergenic					hypermethylation
Chr10	9818501	9819000	promoter	LCP	Distal			hypomethylation	LOC_Os10g19270.1	LOC_Os10g19270	retrotransposon protein, putative, Ty3-gypsy subclass, expressed	LOC_Os10g19270
Chr10	9818501	9819000	intergenic					hypomethylation
Chr10	9826001	9826500	promoter	LCP	Distal			hypomethylation	LOC_Os10g19300.1	LOC_Os10g19300	expressed protein
Chr10	9826001	9826500	exon	first				hypomethylation	LOC_Os10g19290.1	LOC_Os10g19290	retrotransposon protein, putative, Ty1-copia subclass, expressed	LOC_Os10g19290
Chr10	9826001	9826500	promoter	LCP	Proximal			hypomethylation	LOC_Os10g19290.1	LOC_Os10g19290	retrotransposon protein, putative, Ty1-copia subclass, expressed	LOC_Os10g19290
Chr10	9826001	9826500	promoter	LCP	Intermediate			hypomethylation	LOC_Os10g19290.1	LOC_Os10g19290	retrotransposon protein, putative, Ty1-copia subclass, expressed	LOC_Os10g19290
Chr10	9826501	9827000	promoter	LCP	Distal			hypomethylation	LOC_Os10g19300.1	LOC_Os10g19300	expressed protein
Chr10	9826501	9827000	promoter	LCP	Intermediate			hypomethylation	LOC_Os10g19290.1	LOC_Os10g19290	retrotransposon protein, putative, Ty1-copia subclass, expressed	LOC_Os10g19290
Chr10	9901001	9901500	intergenic					hypomethylation
Chr10	9901501	9902000	intergenic					hypomethylation
Chr10	9933001	9933500	promoter	LCP	Distal			hypomethylation	LOC_Os10g19890.1	LOC_Os10g19890	retrotransposon protein, putative, LINE subclass, expressed	LOC_Os10g19890
Chr10	9933001	9933500	promoter	LCP	Distal			hypomethylation	LOC_Os10g19880.1	LOC_Os10g19880	alpha-1,2-fucosidase, putative, expressed
Chr10	9937001	9937500	exon	internal				hypermethylation	LOC_Os10g19890.1	LOC_Os10g19890	retrotransposon protein, putative, LINE subclass, expressed	LOC_Os10g19890
Chr10	9937001	9937500	intron	last				hypermethylation	LOC_Os10g19890.1	LOC_Os10g19890	retrotransposon protein, putative, LINE subclass, expressed	LOC_Os10g19890
Chr10	9957001	9957500	intergenic					hypomethylation
Chr10	9957001	9957500	exon	last				hypomethylation	LOC_Os10g19898.1	LOC_Os10g19898	expressed protein
Chr10	9990501	9991000	intergenic					hypermethylation
Chr10	10011001	10011500	intergenic					hypomethylation
Chr10	10011501	10012000	intergenic					hypomethylation
Chr10	10011501	10012000	exon	last				hypomethylation	LOC_Os10g19960.1	LOC_Os10g19960	beta-galactosidase, putative, expressed
Chr10	10060001	10060500	exon	first				hypomethylation	LOC_Os10g20040.1	LOC_Os10g20040	retrotransposon protein, putative, unclassified, expressed	LOC_Os10g20040
Chr10	10060001	10060500	promoter	LCP	Proximal			hypomethylation	LOC_Os10g20040.1	LOC_Os10g20040	retrotransposon protein, putative, unclassified, expressed	LOC_Os10g20040
Chr10	10060001	10060500	promoter	LCP	Intermediate			hypomethylation	LOC_Os10g20040.1	LOC_Os10g20040	retrotransposon protein, putative, unclassified, expressed	LOC_Os10g20040
Chr10	10073501	10074000	promoter	LCP	Proximal			hypomethylation	LOC_Os10g20060.1	LOC_Os10g20060	expressed protein
Chr10	10073501	10074000	exon	first				hypomethylation	LOC_Os10g20060.1	LOC_Os10g20060	expressed protein
Chr10	10073501	10074000	intron	first				hypomethylation	LOC_Os10g20060.1	LOC_Os10g20060	expressed protein
Chr10	10102001	10102500	exon	first				hypomethylation	LOC_Os10g20120.1	LOC_Os10g20120	serine/threonine-protein kinase receptor precursor, putative, expressed
Chr10	10102501	10103000	exon	first				hypomethylation	LOC_Os10g20120.1	LOC_Os10g20120	serine/threonine-protein kinase receptor precursor, putative, expressed
Chr10	10127501	10128000	exon	internal				hypomethylation	LOC_Os10g20170.1	LOC_Os10g20170	retrotransposon protein, putative, unclassified, expressed	LOC_Os10g20170
Chr10	10127501	10128000	intron	last				hypomethylation	LOC_Os10g20170.1	LOC_Os10g20170	retrotransposon protein, putative, unclassified, expressed	LOC_Os10g20170
Chr10	10171501	10172000	intron	internal				hypomethylation	LOC_Os10g20240.1	LOC_Os10g20240	syntaxin 6, N-terminal domain containing protein, expressed
Chr10	10171501	10172000	exon	internal				hypomethylation	LOC_Os10g20240.1	LOC_Os10g20240	syntaxin 6, N-terminal domain containing protein, expressed
Chr10	10172001	10172500	exon	internal				hypomethylation	LOC_Os10g20240.1	LOC_Os10g20240	syntaxin 6, N-terminal domain containing protein, expressed
Chr10	10172001	10172500	intron	internal				hypomethylation	LOC_Os10g20240.1	LOC_Os10g20240	syntaxin 6, N-terminal domain containing protein, expressed
Chr10	10175001	10175500	exon	last				hypomethylation	LOC_Os10g20250.1	LOC_Os10g20250	membrane associated DUF588 domain containing protein, putative, expressed
Chr10	10175001	10175500	intron	last				hypomethylation	LOC_Os10g20250.1	LOC_Os10g20250	membrane associated DUF588 domain containing protein, putative, expressed
Chr10	10175001	10175500	exon	internal				hypomethylation	LOC_Os10g20250.1	LOC_Os10g20250	membrane associated DUF588 domain containing protein, putative, expressed
Chr10	10175001	10175500	intron	first				hypomethylation	LOC_Os10g20250.1	LOC_Os10g20250	membrane associated DUF588 domain containing protein, putative, expressed
Chr10	10187001	10187500	intron	first				hypomethylation	LOC_Os10g20260.1	LOC_Os10g20260	CSLF7 - cellulose synthase-like family F; beta1,3;1,4 glucan synthase, expressed
Chr10	10187001	10187500	promoter	LCP	Proximal			hypomethylation	LOC_Os10g20260.1	LOC_Os10g20260	CSLF7 - cellulose synthase-like family F; beta1,3;1,4 glucan synthase, expressed
Chr10	10187001	10187500	exon	first				hypomethylation	LOC_Os10g20260.1	LOC_Os10g20260	CSLF7 - cellulose synthase-like family F; beta1,3;1,4 glucan synthase, expressed
Chr10	10188501	10189000	promoter	LCP	Intermediate			hypomethylation	LOC_Os10g20260.1	LOC_Os10g20260	CSLF7 - cellulose synthase-like family F; beta1,3;1,4 glucan synthase, expressed
Chr10	10188501	10189000	promoter	LCP	Distal			hypomethylation	LOC_Os10g20260.1	LOC_Os10g20260	CSLF7 - cellulose synthase-like family F; beta1,3;1,4 glucan synthase, expressed
Chr10	10206501	10207000	promoter	LCP	Distal			hypermethylation	LOC_Os10g20290.1	LOC_Os10g20290	expressed protein
Chr10	10206501	10207000	intergenic					hypermethylation
Chr10	10213501	10214000	intergenic					hypomethylation
Chr10	10214001	10214500	intergenic					hypomethylation
Chr10	10216501	10217000	exon	last				hypomethylation	LOC_Os10g20310.1	LOC_Os10g20310	thioredoxin fold, putative, expressed
Chr10	10216501	10217000	intron	last				hypomethylation	LOC_Os10g20310.3	LOC_Os10g20310	thioredoxin fold, putative, expressed
Chr10	10216501	10217000	exon	internal				hypomethylation	LOC_Os10g20310.3	LOC_Os10g20310	thioredoxin fold, putative, expressed
Chr10	10225001	10225500	promoter	LCP	Intermediate			hypomethylation	LOC_Os10g20320.1	LOC_Os10g20320	transposon protein, putative, CACTA, En/Spm sub-class	LOC_Os10g20320
Chr10	10225001	10225500	promoter	LCP	Proximal			hypomethylation	LOC_Os10g20320.1	LOC_Os10g20320	transposon protein, putative, CACTA, En/Spm sub-class	LOC_Os10g20320
Chr10	10225001	10225500	promoter	LCP	Distal			hypomethylation	LOC_Os10g20330.1	LOC_Os10g20330	transposon protein, putative, CACTA, En/Spm sub-class, expressed	LOC_Os10g20330
Chr10	10225001	10225500	exon	first				hypomethylation	LOC_Os10g20320.1	LOC_Os10g20320	transposon protein, putative, CACTA, En/Spm sub-class	LOC_Os10g20320
Chr10	10242001	10242500	promoter	LCP	Proximal			hypomethylation	LOC_Os10g20370.1	LOC_Os10g20370	expressed protein
Chr10	10242001	10242500	promoter	LCP	Intermediate			hypomethylation	LOC_Os10g20370.1	LOC_Os10g20370	expressed protein
Chr10	10244501	10245000	promoter	LCP	Intermediate			hypermethylation	LOC_Os10g20380.1	LOC_Os10g20380	uncharacterized transporter C11D3.06, putative, expressed
Chr10	10244501	10245000	promoter	LCP	Distal			hypermethylation	LOC_Os10g20380.1	LOC_Os10g20380	uncharacterized transporter C11D3.06, putative, expressed
Chr10	10245001	10245500	promoter	LCP	Distal			hypomethylation	LOC_Os10g20380.1	LOC_Os10g20380	uncharacterized transporter C11D3.06, putative, expressed
Chr10	10252501	10253000	promoter	LCP	Proximal			hypomethylation	LOC_Os10g20390.1	LOC_Os10g20390	MATE efflux family protein, putative, expressed
Chr10	10252501	10253000	promoter	LCP	Intermediate			hypomethylation	LOC_Os10g20390.1	LOC_Os10g20390	MATE efflux family protein, putative, expressed
Chr10	10252501	10253000	exon	first				hypomethylation	LOC_Os10g20390.1	LOC_Os10g20390	MATE efflux family protein, putative, expressed
Chr10	10254501	10255000	intergenic					hypomethylation
Chr10	10254501	10255000	promoter	LCP	Distal			hypomethylation	LOC_Os10g20390.1	LOC_Os10g20390	MATE efflux family protein, putative, expressed
Chr10	10295001	10295500	exon	internal				hypomethylation	LOC_Os10g20450.1	LOC_Os10g20450	MATE efflux family protein, putative, expressed
Chr10	10295001	10295500	intron	internal				hypomethylation	LOC_Os10g20450.1	LOC_Os10g20450	MATE efflux family protein, putative, expressed
Chr10	10295001	10295500	intron	last				hypomethylation	LOC_Os10g20450.1	LOC_Os10g20450	MATE efflux family protein, putative, expressed
Chr10	10300501	10301000	promoter	LCP	Distal			hypomethylation	LOC_Os10g20460.1	LOC_Os10g20460	expressed protein
Chr10	10300501	10301000	intergenic					hypomethylation
Chr10	10301001	10301500	intergenic					hypomethylation
Chr10	10301501	10302000	intergenic					hypomethylation
Chr10	10301501	10302000	exon	last				hypomethylation	LOC_Os10g20470.1	LOC_Os10g20470	MATE efflux family protein, putative, expressed
Chr10	10306501	10307000	promoter	LCP	Distal			hypermethylation	LOC_Os10g20470.1	LOC_Os10g20470	MATE efflux family protein, putative, expressed
Chr10	10306501	10307000	intergenic					hypermethylation
Chr10	10321001	10321500	exon	first				hypomethylation	LOC_Os10g20480.3	LOC_Os10g20480	transposon protein, putative, CACTA, En/Spm sub-class, expressed	LOC_Os10g20480
Chr10	10321001	10321500	promoter	LCP	Proximal			hypomethylation	LOC_Os10g20480.2	LOC_Os10g20480	transposon protein, putative, CACTA, En/Spm sub-class, expressed	LOC_Os10g20480
Chr10	10321001	10321500	promoter	LCP	Intermediate			hypomethylation	LOC_Os10g20480.2	LOC_Os10g20480	transposon protein, putative, CACTA, En/Spm sub-class, expressed	LOC_Os10g20480
Chr10	10332001	10332500	promoter	LCP	Intermediate			hypomethylation	LOC_Os10g20500.1	LOC_Os10g20500	expressed protein
Chr10	10332501	10333000	promoter	LCP	Intermediate			hypomethylation	LOC_Os10g20500.1	LOC_Os10g20500	expressed protein
Chr10	10332501	10333000	promoter	LCP	Distal			hypomethylation	LOC_Os10g20500.1	LOC_Os10g20500	expressed protein
Chr10	10351001	10351500	promoter	LCP	Intermediate			hypermethylation	LOC_Os10g20530.1	LOC_Os10g20530	expressed protein
Chr10	10354001	10354500	promoter	LCP	Proximal			hypomethylation	LOC_Os10g20540.1	LOC_Os10g20540	DEFL69 - Defensin and Defensin-like DEFL family
Chr10	10354001	10354500	intron	first				hypomethylation	LOC_Os10g20540.1	LOC_Os10g20540	DEFL69 - Defensin and Defensin-like DEFL family
Chr10	10354501	10355000	intron	first				hypomethylation	LOC_Os10g20540.1	LOC_Os10g20540	DEFL69 - Defensin and Defensin-like DEFL family
Chr10	10354501	10355000	exon	last				hypomethylation	LOC_Os10g20540.1	LOC_Os10g20540	DEFL69 - Defensin and Defensin-like DEFL family
Chr10	10354501	10355000	intergenic					hypomethylation
Chr10	10355001	10355500	intergenic					hypomethylation
Chr10	10360501	10361000	promoter	LCP	Proximal			hypermethylation	LOC_Os10g20560.1	LOC_Os10g20560	DEFL81 - Defensin and Defensin-like DEFL family
Chr10	10360501	10361000	intron	first				hypermethylation	LOC_Os10g20560.1	LOC_Os10g20560	DEFL81 - Defensin and Defensin-like DEFL family
Chr10	10361501	10362000	intergenic					hypomethylation
Chr10	10362001	10362500	intergenic					hypomethylation
Chr10	10390501	10391000	intergenic					hypomethylation
Chr10	10390501	10391000	exon	last				hypomethylation	LOC_Os10g20610.1	LOC_Os10g20610	laccase-15 precursor, putative, expressed
Chr10	10391001	10391500	exon	last				hypomethylation	LOC_Os10g20610.1	LOC_Os10g20610	laccase-15 precursor, putative, expressed
Chr10	10391001	10391500	intron	last				hypomethylation	LOC_Os10g20610.1	LOC_Os10g20610	laccase-15 precursor, putative, expressed
Chr10	10417001	10417500	intron	first				hypomethylation	LOC_Os10g20630.1	LOC_Os10g20630	vacuolar-sorting receptor precursor, putative, expressed
Chr10	10419501	10420000	promoter	LCP	Intermediate			hypomethylation	LOC_Os10g20630.1	LOC_Os10g20630	vacuolar-sorting receptor precursor, putative, expressed
Chr10	10419501	10420000	promoter	LCP	Distal			hypomethylation	LOC_Os10g20630.1	LOC_Os10g20630	vacuolar-sorting receptor precursor, putative, expressed
Chr10	10422501	10423000	intergenic					hypomethylation
Chr10	10454501	10455000	intergenic					hypomethylation
Chr10	10464001	10464500	intergenic					hypermethylation
Chr10	10464501	10465000	intergenic					hypermethylation
Chr10	10479501	10480000	intergenic					hypermethylation
Chr10	10480501	10481000	intergenic					hypomethylation
Chr10	10497001	10497500	intergenic					hypomethylation
Chr10	10500001	10500500	intergenic					hypomethylation
Chr10	10516001	10516500	exon	internal				hypomethylation	LOC_Os10g20750.1	LOC_Os10g20750	retrotransposon protein, putative, unclassified, expressed	LOC_Os10g20750
Chr10	10516001	10516500	intron	internal				hypomethylation	LOC_Os10g20750.1	LOC_Os10g20750	retrotransposon protein, putative, unclassified, expressed	LOC_Os10g20750
Chr10	10529501	10530000	intergenic					hypomethylation
Chr10	10533501	10534000	promoter	LCP	Intermediate			hypomethylation	LOC_Os10g20770.1	LOC_Os10g20770	expressed protein
Chr10	10558501	10559000	intergenic					hypomethylation
Chr10	10559001	10559500	intergenic					hypomethylation
Chr10	10560501	10561000	intergenic					hypermethylation
Chr10	10569501	10570000	intergenic					hypomethylation
Chr10	10571501	10572000	intron	first				hypomethylation	LOC_Os10g20860.1	LOC_Os10g20860	protease inhibitor/seed storage/LTP family, putative, expressed
Chr10	10572001	10572500	intron	first				hypomethylation	LOC_Os10g20860.1	LOC_Os10g20860	protease inhibitor/seed storage/LTP family, putative, expressed
Chr10	10590001	10590500	intergenic					hypomethylation
Chr10	10590001	10590500	promoter	LCP	Distal			hypomethylation	LOC_Os10g20890.1	LOC_Os10g20890	LTPL137 - Protease inhibitor/seed storage/LTP family protein precursor, expressed
Chr10	10603501	10604000	promoter	LCP	Distal			hypomethylation	LOC_Os10g20960.1	LOC_Os10g20960	retrotransposon protein, putative, unclassified, expressed	LOC_Os10g20960
Chr10	10603501	10604000	exon	first				hypomethylation	LOC_Os10g20940.1	LOC_Os10g20940	retrotransposon protein, putative, Ty3-gypsy subclass	LOC_Os10g20940
Chr10	10603501	10604000	promoter	LCP	Proximal			hypomethylation	LOC_Os10g20940.1	LOC_Os10g20940	retrotransposon protein, putative, Ty3-gypsy subclass	LOC_Os10g20940
Chr10	10603501	10604000	promoter	LCP	Intermediate			hypomethylation	LOC_Os10g20940.1	LOC_Os10g20940	retrotransposon protein, putative, Ty3-gypsy subclass	LOC_Os10g20940
Chr10	10682501	10683000	intergenic					hypomethylation
Chr10	10682501	10683000	promoter	LCP	Distal			hypomethylation	LOC_Os10g21080.1	LOC_Os10g21080	retrotransposon protein, putative, Ty1-copia subclass, expressed	LOC_Os10g21080
Chr10	10683001	10683500	promoter	LCP	Distal			hypomethylation	LOC_Os10g21080.1	LOC_Os10g21080	retrotransposon protein, putative, Ty1-copia subclass, expressed	LOC_Os10g21080
Chr10	10684501	10685000	promoter	LCP	Intermediate			hypomethylation	LOC_Os10g21080.1	LOC_Os10g21080	retrotransposon protein, putative, Ty1-copia subclass, expressed	LOC_Os10g21080
Chr10	10684501	10685000	promoter	LCP	Proximal			hypomethylation	LOC_Os10g21080.1	LOC_Os10g21080	retrotransposon protein, putative, Ty1-copia subclass, expressed	LOC_Os10g21080
Chr10	10687501	10688000	intron	internal				hypomethylation	LOC_Os10g21080.1	LOC_Os10g21080	retrotransposon protein, putative, Ty1-copia subclass, expressed	LOC_Os10g21080
Chr10	10734501	10735000	intergenic					hypermethylation
Chr10	10789501	10790000	intron	first				hypomethylation	LOC_Os10g21190.1	LOC_Os10g21190	expressed protein
Chr10	10925501	10926000	intergenic					hypomethylation
Chr10	10925501	10926000	exon	last				hypomethylation	LOC_Os10g21350.1	LOC_Os10g21350	retrotransposon protein, putative, unclassified, expressed	LOC_Os10g21350
Chr10	10926001	10926500	intergenic					hypomethylation
Chr10	10935001	10935500	intergenic					hypomethylation
Chr10	10935001	10935500	intron	internal				hypomethylation	LOC_Os10g21360.2	LOC_Os10g21360	N-dimethylguanosine tRNA methyltransferase, putative, expressed
Chr10	10935001	10935500	exon	internal				hypomethylation	LOC_Os10g21360.2	LOC_Os10g21360	N-dimethylguanosine tRNA methyltransferase, putative, expressed
Chr10	10935501	10936000	intergenic					hypomethylation
Chr10	10935501	10936000	intron	internal				hypomethylation	LOC_Os10g21360.2	LOC_Os10g21360	N-dimethylguanosine tRNA methyltransferase, putative, expressed
Chr10	10935501	10936000	exon	internal				hypomethylation	LOC_Os10g21360.2	LOC_Os10g21360	N-dimethylguanosine tRNA methyltransferase, putative, expressed
Chr10	10939501	10940000	intergenic					hypomethylation
Chr10	10960501	10961000	intergenic					hypomethylation
Chr10	10999501	11000000	promoter	LCP	Distal			hypomethylation	LOC_Os10g21470.2	LOC_Os10g21470	pentatricopeptide, putative, expressed
Chr10	10999501	11000000	intergenic					hypomethylation
Chr10	11000001	11000500	intergenic					hypomethylation
Chr10	11045001	11045500	intergenic					hypermethylation
Chr10	11045501	11046000	intergenic					hypermethylation
Chr10	11052501	11053000	intergenic					hypomethylation
Chr10	11073001	11073500	intergenic					hypomethylation
Chr10	11073501	11074000	intergenic					hypomethylation
Chr10	11074001	11074500	intergenic					hypomethylation
Chr10	11074001	11074500	exon	last				hypomethylation	LOC_Os10g21620.1	LOC_Os10g21620	expressed protein
Chr10	11074001	11074500	promoter	LCP	Proximal			hypomethylation	LOC_Os10g21620.1	LOC_Os10g21620	expressed protein
Chr10	11102001	11102500	intergenic					hypomethylation
Chr10	11169001	11169500	promoter	LCP	Distal			hypomethylation	LOC_Os10g21770.1	LOC_Os10g21770	expressed protein	LOC_Os10g21770
Chr10	11169501	11170000	promoter	LCP	Distal			hypomethylation	LOC_Os10g21770.1	LOC_Os10g21770	expressed protein	LOC_Os10g21770
Chr10	11169501	11170000	promoter	LCP	Intermediate			hypomethylation	LOC_Os10g21770.1	LOC_Os10g21770	expressed protein	LOC_Os10g21770
Chr10	11174501	11175000	promoter	LCP	Distal			hypermethylation	LOC_Os10g21784.1	LOC_Os10g21784	expressed protein
Chr10	11175001	11175500	promoter	LCP	Distal			hypermethylation	LOC_Os10g21784.1	LOC_Os10g21784	expressed protein
Chr10	11178001	11178500	intron	first				hypermethylation	LOC_Os10g21784.1	LOC_Os10g21784	expressed protein
Chr10	11194501	11195000	intron	internal				hypomethylation	LOC_Os10g21810.2	LOC_Os10g21810	histidine kinase, putative, expressed
Chr10	11194501	11195000	exon	internal				hypomethylation	LOC_Os10g21810.2	LOC_Os10g21810	histidine kinase, putative, expressed
Chr10	11215501	11216000	intergenic					hypermethylation
Chr10	11220001	11220500	intergenic					hypomethylation
Chr10	11222001	11222500	intron	last				hypomethylation	LOC_Os10g21830.1	LOC_Os10g21830	retrotransposon protein, putative, unclassified, expressed	LOC_Os10g21830
Chr10	11222001	11222500	exon	internal				hypomethylation	LOC_Os10g21830.1	LOC_Os10g21830	retrotransposon protein, putative, unclassified, expressed	LOC_Os10g21830
Chr10	11222001	11222500	promoter	LCP	Proximal			hypomethylation	LOC_Os10g21830.1	LOC_Os10g21830	retrotransposon protein, putative, unclassified, expressed	LOC_Os10g21830
Chr10	11241001	11241500	intergenic					hypermethylation
Chr10	11244501	11245000	promoter	LCP	Proximal			hypomethylation	LOC_Os10g21860.1	LOC_Os10g21860	expressed protein
Chr10	11244501	11245000	exon	first				hypomethylation	LOC_Os10g21860.1	LOC_Os10g21860	expressed protein
Chr10	11253001	11253500	intron	internal				hypomethylation	LOC_Os10g21890.2	LOC_Os10g21890	glycosyl transferase family 8, putative, expressed
Chr10	11253001	11253500	exon	internal				hypomethylation	LOC_Os10g21890.2	LOC_Os10g21890	glycosyl transferase family 8, putative, expressed
Chr10	11256001	11256500	intergenic					hypomethylation
Chr10	11257001	11257500	intergenic					hypermethylation
Chr10	11258001	11258500	intergenic					hypomethylation
Chr10	11258501	11259000	intergenic					hypomethylation
Chr10	11279501	11280000	intron	internal				hypomethylation	LOC_Os10g21910.1	LOC_Os10g21910	acetyl-CoA carboxylase, putative, expressed
Chr10	11279501	11280000	exon	internal				hypomethylation	LOC_Os10g21910.1	LOC_Os10g21910	acetyl-CoA carboxylase, putative, expressed
Chr10	11280501	11281000	intron	internal				hypermethylation	LOC_Os10g21910.1	LOC_Os10g21910	acetyl-CoA carboxylase, putative, expressed
Chr10	11280501	11281000	exon	internal				hypermethylation	LOC_Os10g21910.1	LOC_Os10g21910	acetyl-CoA carboxylase, putative, expressed
Chr10	11281001	11281500	exon	internal				hypermethylation	LOC_Os10g21910.1	LOC_Os10g21910	acetyl-CoA carboxylase, putative, expressed
Chr10	11281001	11281500	promoter	LCP	Distal			hypermethylation	LOC_Os10g21910.2	LOC_Os10g21910	acetyl-CoA carboxylase, putative, expressed
Chr10	11281001	11281500	intron	internal				hypermethylation	LOC_Os10g21910.1	LOC_Os10g21910	acetyl-CoA carboxylase, putative, expressed
Chr10	11291001	11291500	intergenic					hypomethylation
Chr10	11292501	11293000	intergenic					hypomethylation
Chr10	11307501	11308000	intron	internal				hypermethylation	LOC_Os10g21940.1	LOC_Os10g21940	expressed protein
Chr10	11308001	11308500	intron	internal				hypermethylation	LOC_Os10g21940.1	LOC_Os10g21940	expressed protein
Chr10	11308001	11308500	exon	internal				hypermethylation	LOC_Os10g21940.1	LOC_Os10g21940	expressed protein
Chr10	11313501	11314000	intron	internal				hypomethylation	LOC_Os10g21940.1	LOC_Os10g21940	expressed protein
Chr10	11313501	11314000	exon	internal				hypomethylation	LOC_Os10g21940.1	LOC_Os10g21940	expressed protein
Chr10	11314001	11314500	intron	internal				hypomethylation	LOC_Os10g21940.1	LOC_Os10g21940	expressed protein
Chr10	11316501	11317000	intron	internal				hypomethylation	LOC_Os10g21940.1	LOC_Os10g21940	expressed protein
Chr10	11316501	11317000	exon	internal				hypomethylation	LOC_Os10g21940.1	LOC_Os10g21940	expressed protein
Chr10	11316501	11317000	promoter	LCP	Proximal			hypomethylation	LOC_Os10g21940.1	LOC_Os10g21940	expressed protein
Chr10	11316501	11317000	intron	first				hypomethylation	LOC_Os10g21940.1	LOC_Os10g21940	expressed protein
Chr10	11317001	11317500	promoter	LCP	Proximal			hypomethylation	LOC_Os10g21940.1	LOC_Os10g21940	expressed protein
Chr10	11317001	11317500	promoter	LCP	Intermediate			hypomethylation	LOC_Os10g21940.1	LOC_Os10g21940	expressed protein
Chr10	11317001	11317500	intron	first				hypomethylation	LOC_Os10g21940.1	LOC_Os10g21940	expressed protein
Chr10	11317001	11317500	exon	first				hypomethylation	LOC_Os10g21940.1	LOC_Os10g21940	expressed protein
Chr10	11321001	11321500	intergenic					hypomethylation
Chr10	11321501	11322000	intergenic					hypomethylation
Chr10	11338501	11339000	exon	first				hypomethylation	LOC_Os10g21956.1	LOC_Os10g21956	transposon protein, putative, CACTA, En/Spm sub-class, expressed	LOC_Os10g21956
Chr10	11338501	11339000	promoter	LCP	Proximal			hypomethylation	LOC_Os10g21956.1	LOC_Os10g21956	transposon protein, putative, CACTA, En/Spm sub-class, expressed	LOC_Os10g21956
Chr10	11381001	11381500	promoter	LCP	Distal			hypomethylation	LOC_Os10g22039.2	LOC_Os10g22039	mitochondrial import inner membrane translocase subunit Tim17, putative, expressed
Chr10	11381001	11381500	exon	internal				hypomethylation	LOC_Os10g22030.1	LOC_Os10g22030	retrotransposon protein, putative, unclassified, expressed	LOC_Os10g22030
Chr10	11381001	11381500	intron	first				hypomethylation	LOC_Os10g22030.1	LOC_Os10g22030	retrotransposon protein, putative, unclassified, expressed	LOC_Os10g22030
Chr10	11387501	11388000	intron	last				hypomethylation	LOC_Os10g22039.2	LOC_Os10g22039	mitochondrial import inner membrane translocase subunit Tim17, putative, expressed
Chr10	11387501	11388000	exon	last				hypomethylation	LOC_Os10g22039.2	LOC_Os10g22039	mitochondrial import inner membrane translocase subunit Tim17, putative, expressed
Chr10	11388001	11388500	exon	last				hypomethylation	LOC_Os10g22039.2	LOC_Os10g22039	mitochondrial import inner membrane translocase subunit Tim17, putative, expressed
Chr10	11388001	11388500	intergenic					hypomethylation
Chr10	11388001	11388500	promoter	LCP	Distal			hypomethylation	LOC_Os10g22050.1	LOC_Os10g22050	expressed protein
Chr10	11393001	11393500	intron	last				hypomethylation	LOC_Os10g22060.1	LOC_Os10g22060	expressed protein
Chr10	11393001	11393500	exon	internal				hypomethylation	LOC_Os10g22060.1	LOC_Os10g22060	expressed protein
Chr10	11393001	11393500	intron	internal				hypomethylation	LOC_Os10g22060.1	LOC_Os10g22060	expressed protein
Chr10	11394501	11395000	intron	internal		CGI shore	intragenic	hypomethylation	LOC_Os10g22060.1	LOC_Os10g22060	expressed protein
Chr10	11394501	11395000	exon	internal		CGI shore	intragenic	hypomethylation	LOC_Os10g22060.1	LOC_Os10g22060	expressed protein
Chr10	11402001	11402500	intergenic					hypomethylation
Chr10	11570501	11571000	intergenic					hypomethylation
Chr10	11586001	11586500	promoter	LCP	Intermediate			hypermethylation	LOC_Os10g22380.2	LOC_Os10g22380	glutamyl-tRNA synthetase, cytoplasmic, putative, expressed
Chr10	11586001	11586500	promoter	LCP	Distal			hypermethylation	LOC_Os10g22380.2	LOC_Os10g22380	glutamyl-tRNA synthetase, cytoplasmic, putative, expressed
Chr10	11603001	11603500	intergenic					hypomethylation
Chr10	11607001	11607500	exon	internal				hypomethylation	LOC_Os10g22430.2	LOC_Os10g22430	gibberellin response modulator protein, putative, expressed
Chr10	11607001	11607500	intron	first				hypomethylation	LOC_Os10g22430.2	LOC_Os10g22430	gibberellin response modulator protein, putative, expressed
Chr10	11695001	11695500	promoter	LCP	Proximal			hypomethylation	LOC_Os10g22560.3	LOC_Os10g22560	peptide transporter PTR2, putative, expressed
Chr10	11695001	11695500	promoter	LCP	Intermediate			hypomethylation	LOC_Os10g22560.3	LOC_Os10g22560	peptide transporter PTR2, putative, expressed
Chr10	11695001	11695500	exon	first				hypomethylation	LOC_Os10g22560.3	LOC_Os10g22560	peptide transporter PTR2, putative, expressed
Chr10	11702501	11703000	intron	internal				hypomethylation	LOC_Os10g22570.1	LOC_Os10g22570	cellulase, putative, expressed
Chr10	11702501	11703000	exon	internal				hypomethylation	LOC_Os10g22570.1	LOC_Os10g22570	cellulase, putative, expressed
Chr10	11703001	11703500	exon	internal				hypomethylation	LOC_Os10g22570.1	LOC_Os10g22570	cellulase, putative, expressed
Chr10	11703001	11703500	intron	internal				hypomethylation	LOC_Os10g22570.1	LOC_Os10g22570	cellulase, putative, expressed
Chr10	11707001	11707500	exon	internal				hypomethylation	LOC_Os10g22570.1	LOC_Os10g22570	cellulase, putative, expressed
Chr10	11707001	11707500	intron	internal				hypomethylation	LOC_Os10g22570.1	LOC_Os10g22570	cellulase, putative, expressed
Chr10	11739501	11740000	intergenic					hypomethylation
Chr10	11764501	11765000	promoter	LCP	Intermediate			hypomethylation	LOC_Os10g22640.1	LOC_Os10g22640	retrotransposon protein, putative, unclassified, expressed	LOC_Os10g22640
Chr10	11764501	11765000	promoter	LCP	Proximal			hypomethylation	LOC_Os10g22640.1	LOC_Os10g22640	retrotransposon protein, putative, unclassified, expressed	LOC_Os10g22640
Chr10	11804001	11804500	intron	first				hypomethylation	LOC_Os10g22720.1	LOC_Os10g22720	expressed protein
Chr10	11804001	11804500	exon	internal				hypomethylation	LOC_Os10g22720.1	LOC_Os10g22720	expressed protein
Chr10	11804501	11805000	exon	internal				hypomethylation	LOC_Os10g22720.1	LOC_Os10g22720	expressed protein
Chr10	11804501	11805000	intron	last				hypomethylation	LOC_Os10g22720.1	LOC_Os10g22720	expressed protein
Chr10	11839001	11839500	promoter	LCP	Distal			hypomethylation	LOC_Os10g22780.1	LOC_Os10g22780	expressed protein
Chr10	11839001	11839500	promoter	LCP	Intermediate			hypomethylation	LOC_Os10g22770.1	LOC_Os10g22770	expressed protein
Chr10	11839001	11839500	promoter	LCP	Distal			hypomethylation	LOC_Os10g22770.1	LOC_Os10g22770	expressed protein
Chr10	11850501	11851000	promoter	LCP	Intermediate			hypomethylation	LOC_Os10g22800.1	LOC_Os10g22800	retrotransposon protein, putative, Ty3-gypsy subclass, expressed	LOC_Os10g22800
Chr10	11850501	11851000	promoter	LCP	Distal			hypomethylation	LOC_Os10g22800.1	LOC_Os10g22800	retrotransposon protein, putative, Ty3-gypsy subclass, expressed	LOC_Os10g22800
Chr10	11853501	11854000	promoter	LCP	Intermediate			hypomethylation	LOC_Os10g22810.1	LOC_Os10g22810	retrotransposon protein, putative, unclassified, expressed	LOC_Os10g22810
Chr10	11853501	11854000	promoter	LCP	Proximal			hypomethylation	LOC_Os10g22810.1	LOC_Os10g22810	retrotransposon protein, putative, unclassified, expressed	LOC_Os10g22810
Chr10	11853501	11854000	exon	first				hypomethylation	LOC_Os10g22810.1	LOC_Os10g22810	retrotransposon protein, putative, unclassified, expressed	LOC_Os10g22810
Chr10	11875001	11875500	promoter	LCP	Distal			hypermethylation	LOC_Os10g22850.1	LOC_Os10g22850	expressed protein
Chr10	11875501	11876000	promoter	LCP	Distal			hypermethylation	LOC_Os10g22850.1	LOC_Os10g22850	expressed protein
Chr10	11875501	11876000	promoter	LCP	Intermediate			hypermethylation	LOC_Os10g22850.1	LOC_Os10g22850	expressed protein
Chr10	11881001	11881500	exon	first				hypomethylation	LOC_Os10g22860.1	LOC_Os10g22860	receptor kinase, putative, expressed
Chr10	11881001	11881500	exon	internal				hypomethylation	LOC_Os10g22869.3	LOC_Os10g22869	expressed protein
Chr10	11881501	11882000	exon	first				hypomethylation	LOC_Os10g22860.1	LOC_Os10g22860	receptor kinase, putative, expressed
Chr10	11881501	11882000	exon	internal				hypomethylation	LOC_Os10g22869.3	LOC_Os10g22869	expressed protein
Chr10	11884501	11885000	intron	first				hypomethylation	LOC_Os10g22869.3	LOC_Os10g22869	expressed protein
Chr10	11884501	11885000	promoter	LCP	Proximal			hypomethylation	LOC_Os10g22869.3	LOC_Os10g22869	expressed protein
Chr10	11890501	11891000	intergenic					hypermethylation
Chr10	11890501	11891000	promoter	LCP	Distal			hypermethylation	LOC_Os10g22880.1	LOC_Os10g22880	hypothetical protein
Chr10	11894501	11895000	intron	internal				hypomethylation	LOC_Os10g22890.1	LOC_Os10g22890	receptor-like kinase, putative, expressed
Chr10	11895001	11895500	intron	internal				hypomethylation	LOC_Os10g22890.1	LOC_Os10g22890	receptor-like kinase, putative, expressed
Chr10	11898501	11899000	exon	internal				hypomethylation	LOC_Os10g22890.1	LOC_Os10g22890	receptor-like kinase, putative, expressed
Chr10	11917001	11917500	intron	first				hypomethylation	LOC_Os10g22930.1	LOC_Os10g22930	Cf2/Cf5 disease resistance protein, putative, expressed
Chr10	11931501	11932000	intergenic					hypomethylation
Chr10	11931501	11932000	exon	last				hypomethylation	LOC_Os10g22940.1	LOC_Os10g22940	expressed protein
Chr10	11931501	11932000	intron	last				hypomethylation	LOC_Os10g22940.1	LOC_Os10g22940	expressed protein
Chr10	11931501	11932000	exon	internal				hypomethylation	LOC_Os10g22940.1	LOC_Os10g22940	expressed protein
Chr10	11931501	11932000	intron	internal				hypomethylation	LOC_Os10g22940.1	LOC_Os10g22940	expressed protein
Chr10	11946001	11946500	promoter	LCP	Distal			hypomethylation	LOC_Os10g22960.2	LOC_Os10g22960	hydrolase protein, putative, expressed
Chr10	11946001	11946500	promoter	LCP	Intermediate			hypomethylation	LOC_Os10g22960.2	LOC_Os10g22960	hydrolase protein, putative, expressed
Chr10	11952001	11952500	intergenic					hypomethylation
Chr10	11970001	11970500	intergenic					hypomethylation
Chr10	11998001	11998500	promoter	LCP	Intermediate			hypomethylation	LOC_Os10g23004.1	LOC_Os10g23004	expressed protein
Chr10	11998001	11998500	promoter	LCP	Distal			hypomethylation	LOC_Os10g23004.1	LOC_Os10g23004	expressed protein
Chr10	12010001	12010500	promoter	LCP	Intermediate			hypomethylation	LOC_Os10g23030.1	LOC_Os10g23030	expressed protein
Chr10	12038001	12038500	intergenic					hypomethylation
Chr10	12067001	12067500	intergenic					hypermethylation
Chr10	12082501	12083000	promoter	LCP	Proximal			hypomethylation	LOC_Os10g23150.1	LOC_Os10g23150	retrotransposon protein, putative, unclassified, expressed	LOC_Os10g23150
Chr10	12082501	12083000	exon	first				hypomethylation	LOC_Os10g23150.1	LOC_Os10g23150	retrotransposon protein, putative, unclassified, expressed	LOC_Os10g23150
Chr10	12107501	12108000	promoter	LCP	Intermediate			hypomethylation	LOC_Os10g23204.1	LOC_Os10g23204	CutA, chloroplast precursor, putative, expressed
Chr10	12107501	12108000	promoter	LCP	Proximal			hypomethylation	LOC_Os10g23204.1	LOC_Os10g23204	CutA, chloroplast precursor, putative, expressed
Chr10	12107501	12108000	exon	first				hypomethylation	LOC_Os10g23204.1	LOC_Os10g23204	CutA, chloroplast precursor, putative, expressed
Chr10	12107501	12108000	intron	first				hypomethylation	LOC_Os10g23204.1	LOC_Os10g23204	CutA, chloroplast precursor, putative, expressed
Chr10	12107501	12108000	promoter	LCP	Intermediate			hypomethylation	LOC_Os10g23190.1	LOC_Os10g23190	transposon protein, putative, unclassified, expressed	LOC_Os10g23190
Chr10	12136501	12137000	intergenic					hypomethylation
Chr10	12152501	12153000	promoter	LCP	Distal	CGI shore	intergenic	hypermethylation	LOC_Os10g23280.1	LOC_Os10g23280	expressed protein
Chr10	12152501	12153000	promoter	LCP	Distal	CGI	intergenic	hypermethylation	LOC_Os10g23280.1	LOC_Os10g23280	expressed protein
Chr10	12153001	12153500	promoter	LCP	Distal	CGI	intergenic	hypomethylation	LOC_Os10g23280.1	LOC_Os10g23280	expressed protein
Chr10	12205501	12206000	intergenic					hypomethylation
Chr10	12259001	12259500	promoter	LCP	Intermediate			hypomethylation	LOC_Os10g23890.1	LOC_Os10g23890	retrotransposon protein, putative, unclassified, expressed	LOC_Os10g23890
Chr10	12259001	12259500	promoter	LCP	Distal			hypomethylation	LOC_Os10g23890.1	LOC_Os10g23890	retrotransposon protein, putative, unclassified, expressed	LOC_Os10g23890
Chr10	12263001	12263500	promoter	LCP	Intermediate			hypomethylation	LOC_Os10g23900.1	LOC_Os10g23900	decarboxylase, putative, expressed
Chr10	12263001	12263500	promoter	LCP	Distal			hypomethylation	LOC_Os10g23900.1	LOC_Os10g23900	decarboxylase, putative, expressed
Chr10	12263001	12263500	exon	last				hypomethylation	LOC_Os10g23910.1	LOC_Os10g23910	hypothetical protein
Chr10	12266001	12266500	promoter	LCP	Distal			hypermethylation	LOC_Os10g23910.1	LOC_Os10g23910	hypothetical protein
Chr10	12267501	12268000	intergenic					hypomethylation
Chr10	12268001	12268500	intergenic					hypomethylation
Chr10	12274001	12274500	intergenic					hypomethylation
Chr10	12290001	12290500	intron	first				hypomethylation	LOC_Os10g23980.1	LOC_Os10g23980	expressed protein
Chr10	12290001	12290500	exon	last				hypomethylation	LOC_Os10g23980.1	LOC_Os10g23980	expressed protein
Chr10	12290001	12290500	promoter	LCP	Distal			hypomethylation	LOC_Os10g23970.1	LOC_Os10g23970	transposon protein, putative, CACTA, En/Spm sub-class	LOC_Os10g23970
Chr10	12290001	12290500	intergenic					hypomethylation
Chr10	12308501	12309000	exon	last				hypomethylation	LOC_Os10g24020.2	LOC_Os10g24020	transposon protein, putative, unclassified, expressed	LOC_Os10g24020
Chr10	12308501	12309000	intron	last				hypomethylation	LOC_Os10g24020.2	LOC_Os10g24020	transposon protein, putative, unclassified, expressed	LOC_Os10g24020
Chr10	12308501	12309000	exon	internal				hypomethylation	LOC_Os10g24020.2	LOC_Os10g24020	transposon protein, putative, unclassified, expressed	LOC_Os10g24020
Chr10	12321501	12322000	exon	last				hypomethylation	LOC_Os10g24050.1	LOC_Os10g24050	ribosome inactivating protein, putative, expressed
Chr10	12321501	12322000	intergenic					hypomethylation
Chr10	12322001	12322500	intergenic					hypomethylation
Chr10	12335501	12336000	intron	internal				hypomethylation	LOC_Os10g24070.1	LOC_Os10g24070	expressed protein
Chr10	12335501	12336000	exon	internal				hypomethylation	LOC_Os10g24070.1	LOC_Os10g24070	expressed protein
Chr10	12335501	12336000	intron	last				hypomethylation	LOC_Os10g24070.1	LOC_Os10g24070	expressed protein
Chr10	12336001	12336500	intron	last				hypomethylation	LOC_Os10g24070.1	LOC_Os10g24070	expressed protein
Chr10	12336001	12336500	exon	last				hypomethylation	LOC_Os10g24070.1	LOC_Os10g24070	expressed protein
Chr10	12341001	12341500	promoter	LCP	Distal			hypermethylation	LOC_Os10g24090.1	LOC_Os10g24090	glucosyltransferase, putative, expressed
Chr10	12341001	12341500	exon	last				hypermethylation	LOC_Os10g24094.2	LOC_Os10g24094	expressed protein
Chr10	12341001	12341500	intron	last				hypermethylation	LOC_Os10g24094.2	LOC_Os10g24094	expressed protein
Chr10	12355001	12355500	promoter	LCP	Intermediate			hypomethylation	LOC_Os10g24110.1	LOC_Os10g24110	retrotransposon protein, putative, unclassified, expressed	LOC_Os10g24110
Chr10	12355001	12355500	promoter	LCP	Proximal			hypomethylation	LOC_Os10g24110.1	LOC_Os10g24110	retrotransposon protein, putative, unclassified, expressed	LOC_Os10g24110
Chr10	12355001	12355500	promoter	LCP	Distal			hypomethylation	LOC_Os10g24100.1	LOC_Os10g24100	expressed protein
Chr10	12355501	12356000	promoter	LCP	Proximal			hypomethylation	LOC_Os10g24110.1	LOC_Os10g24110	retrotransposon protein, putative, unclassified, expressed	LOC_Os10g24110
Chr10	12355501	12356000	exon	first				hypomethylation	LOC_Os10g24110.1	LOC_Os10g24110	retrotransposon protein, putative, unclassified, expressed	LOC_Os10g24110
Chr10	12355501	12356000	intron	first				hypomethylation	LOC_Os10g24110.1	LOC_Os10g24110	retrotransposon protein, putative, unclassified, expressed	LOC_Os10g24110
Chr10	12355501	12356000	exon	internal				hypomethylation	LOC_Os10g24110.1	LOC_Os10g24110	retrotransposon protein, putative, unclassified, expressed	LOC_Os10g24110
Chr10	12355501	12356000	promoter	LCP	Distal			hypomethylation	LOC_Os10g24100.1	LOC_Os10g24100	expressed protein
Chr10	12382001	12382500	exon	last				hypomethylation	LOC_Os10g24170.1	LOC_Os10g24170	retrotransposon protein, putative, unclassified	LOC_Os10g24170
Chr10	12382001	12382500	intron	last				hypomethylation	LOC_Os10g24170.1	LOC_Os10g24170	retrotransposon protein, putative, unclassified	LOC_Os10g24170
Chr10	12382001	12382500	exon	internal				hypomethylation	LOC_Os10g24170.1	LOC_Os10g24170	retrotransposon protein, putative, unclassified	LOC_Os10g24170
Chr10	12382501	12383000	exon	internal				hypomethylation	LOC_Os10g24170.1	LOC_Os10g24170	retrotransposon protein, putative, unclassified	LOC_Os10g24170
Chr10	12382501	12383000	intron	first				hypomethylation	LOC_Os10g24170.1	LOC_Os10g24170	retrotransposon protein, putative, unclassified	LOC_Os10g24170
Chr10	12382501	12383000	exon	first				hypomethylation	LOC_Os10g24170.1	LOC_Os10g24170	retrotransposon protein, putative, unclassified	LOC_Os10g24170
Chr10	12382501	12383000	promoter	LCP	Proximal			hypomethylation	LOC_Os10g24170.1	LOC_Os10g24170	retrotransposon protein, putative, unclassified	LOC_Os10g24170
Chr10	12384001	12384500	promoter	LCP	Intermediate			hypomethylation	LOC_Os10g24170.1	LOC_Os10g24170	retrotransposon protein, putative, unclassified	LOC_Os10g24170
Chr10	12384001	12384500	promoter	LCP	Distal			hypomethylation	LOC_Os10g24170.1	LOC_Os10g24170	retrotransposon protein, putative, unclassified	LOC_Os10g24170
Chr10	12384501	12385000	promoter	LCP	Distal			hypomethylation	LOC_Os10g24180.1	LOC_Os10g24180	conserved hypothetical protein	LOC_Os10g24180
Chr10	12384501	12385000	promoter	LCP	Distal			hypomethylation	LOC_Os10g24170.1	LOC_Os10g24170	retrotransposon protein, putative, unclassified	LOC_Os10g24170
Chr10	12392001	12392500	exon	internal				hypomethylation	LOC_Os10g24190.1	LOC_Os10g24190	retrotransposon protein, putative, Ty3-gypsy subclass, expressed	LOC_Os10g24190
Chr10	12392501	12393000	exon	internal				hypomethylation	LOC_Os10g24190.1	LOC_Os10g24190	retrotransposon protein, putative, Ty3-gypsy subclass, expressed	LOC_Os10g24190
Chr10	12392501	12393000	intron	last				hypomethylation	LOC_Os10g24190.1	LOC_Os10g24190	retrotransposon protein, putative, Ty3-gypsy subclass, expressed	LOC_Os10g24190
Chr10	12392501	12393000	exon	last				hypomethylation	LOC_Os10g24190.1	LOC_Os10g24190	retrotransposon protein, putative, Ty3-gypsy subclass, expressed	LOC_Os10g24190
Chr10	12396001	12396500	intron	internal				hypomethylation	LOC_Os10g24200.1	LOC_Os10g24200	retrotransposon protein, putative, Ty3-gypsy subclass, expressed	LOC_Os10g24200
Chr10	12396001	12396500	exon	internal				hypomethylation	LOC_Os10g24200.1	LOC_Os10g24200	retrotransposon protein, putative, Ty3-gypsy subclass, expressed	LOC_Os10g24200
Chr10	12396501	12397000	exon	internal				hypomethylation	LOC_Os10g24200.1	LOC_Os10g24200	retrotransposon protein, putative, Ty3-gypsy subclass, expressed	LOC_Os10g24200
Chr10	12396501	12397000	intron	internal				hypomethylation	LOC_Os10g24200.1	LOC_Os10g24200	retrotransposon protein, putative, Ty3-gypsy subclass, expressed	LOC_Os10g24200
Chr10	12398001	12398500	exon	internal				hypomethylation	LOC_Os10g24200.1	LOC_Os10g24200	retrotransposon protein, putative, Ty3-gypsy subclass, expressed	LOC_Os10g24200
Chr10	12398001	12398500	promoter	LCP	Proximal			hypomethylation	LOC_Os10g24200.1	LOC_Os10g24200	retrotransposon protein, putative, Ty3-gypsy subclass, expressed	LOC_Os10g24200
Chr10	12398001	12398500	intron	first				hypomethylation	LOC_Os10g24200.1	LOC_Os10g24200	retrotransposon protein, putative, Ty3-gypsy subclass, expressed	LOC_Os10g24200
Chr10	12398001	12398500	exon	first				hypomethylation	LOC_Os10g24200.1	LOC_Os10g24200	retrotransposon protein, putative, Ty3-gypsy subclass, expressed	LOC_Os10g24200
Chr10	12398501	12399000	promoter	LCP	Proximal			hypomethylation	LOC_Os10g24200.1	LOC_Os10g24200	retrotransposon protein, putative, Ty3-gypsy subclass, expressed	LOC_Os10g24200
Chr10	12398501	12399000	promoter	LCP	Intermediate			hypomethylation	LOC_Os10g24200.1	LOC_Os10g24200	retrotransposon protein, putative, Ty3-gypsy subclass, expressed	LOC_Os10g24200
Chr10	12402001	12402500	intergenic					hypomethylation
Chr10	12402001	12402500	promoter	LCP	Distal			hypomethylation	LOC_Os10g24210.1	LOC_Os10g24210	retrotransposon protein, putative, unclassified, expressed	LOC_Os10g24210
Chr10	12403501	12404000	promoter	LCP	Distal			hypomethylation	LOC_Os10g24210.1	LOC_Os10g24210	retrotransposon protein, putative, unclassified, expressed	LOC_Os10g24210
Chr10	12403501	12404000	promoter	LCP	Intermediate			hypomethylation	LOC_Os10g24210.1	LOC_Os10g24210	retrotransposon protein, putative, unclassified, expressed	LOC_Os10g24210
Chr10	12408001	12408500	exon	internal				hypomethylation	LOC_Os10g24220.1	LOC_Os10g24220	retrotransposon protein, putative, Ty3-gypsy subclass, expressed	LOC_Os10g24220
Chr10	12408001	12408500	intron	internal				hypomethylation	LOC_Os10g24220.1	LOC_Os10g24220	retrotransposon protein, putative, Ty3-gypsy subclass, expressed	LOC_Os10g24220
Chr10	12411501	12412000	exon	last				hypomethylation	LOC_Os10g24230.1	LOC_Os10g24230	retrotransposon protein, putative, Ty3-gypsy subclass, expressed	LOC_Os10g24230
Chr10	12412001	12412500	exon	last				hypomethylation	LOC_Os10g24230.1	LOC_Os10g24230	retrotransposon protein, putative, Ty3-gypsy subclass, expressed	LOC_Os10g24230
Chr10	12412001	12412500	intron	last				hypomethylation	LOC_Os10g24230.1	LOC_Os10g24230	retrotransposon protein, putative, Ty3-gypsy subclass, expressed	LOC_Os10g24230
Chr10	12412001	12412500	exon	internal				hypomethylation	LOC_Os10g24230.1	LOC_Os10g24230	retrotransposon protein, putative, Ty3-gypsy subclass, expressed	LOC_Os10g24230
Chr10	12412001	12412500	intron	internal				hypomethylation	LOC_Os10g24230.1	LOC_Os10g24230	retrotransposon protein, putative, Ty3-gypsy subclass, expressed	LOC_Os10g24230
Chr10	12412501	12413000	exon	internal				hypomethylation	LOC_Os10g24230.1	LOC_Os10g24230	retrotransposon protein, putative, Ty3-gypsy subclass, expressed	LOC_Os10g24230
Chr10	12428501	12429000	intergenic					hypomethylation
Chr10	12438001	12438500	promoter	LCP	Intermediate			hypomethylation	LOC_Os10g24270.1	LOC_Os10g24270	retrotransposon protein, putative, unclassified, expressed	LOC_Os10g24270
Chr10	12438001	12438500	promoter	LCP	Distal			hypomethylation	LOC_Os10g24270.1	LOC_Os10g24270	retrotransposon protein, putative, unclassified, expressed	LOC_Os10g24270
Chr10	12454001	12454500	intron	internal				hypomethylation	LOC_Os10g24310.1	LOC_Os10g24310	retrotransposon protein, putative, Ty3-gypsy subclass, expressed	LOC_Os10g24310
Chr10	12454001	12454500	exon	internal				hypomethylation	LOC_Os10g24310.1	LOC_Os10g24310	retrotransposon protein, putative, Ty3-gypsy subclass, expressed	LOC_Os10g24310
Chr10	12460501	12461000	intergenic					hypermethylation
Chr10	12460501	12461000	exon	last				hypermethylation	LOC_Os10g24320.1	LOC_Os10g24320	retrotransposon protein, putative, Ty3-gypsy subclass, expressed	LOC_Os10g24320
Chr10	12464501	12465000	promoter	LCP	Distal			hypomethylation	LOC_Os10g24330.1	LOC_Os10g24330	retrotransposon protein, putative, Ty3-gypsy subclass, expressed	LOC_Os10g24330
Chr10	12476001	12476500	promoter	LCP	Proximal			hypomethylation	LOC_Os10g24350.1	LOC_Os10g24350	transposon protein, putative, unclassified, expressed	LOC_Os10g24350
Chr10	12476001	12476500	exon	first				hypomethylation	LOC_Os10g24350.1	LOC_Os10g24350	transposon protein, putative, unclassified, expressed	LOC_Os10g24350
Chr10	12507501	12508000	exon	internal				hypermethylation	LOC_Os10g24400.1	LOC_Os10g24400	retrotransposon protein, putative, unclassified, expressed	LOC_Os10g24400
Chr10	12511001	12511500	intron	last				hypermethylation	LOC_Os10g24400.1	LOC_Os10g24400	retrotransposon protein, putative, unclassified, expressed	LOC_Os10g24400
Chr10	12511001	12511500	exon	last				hypermethylation	LOC_Os10g24400.1	LOC_Os10g24400	retrotransposon protein, putative, unclassified, expressed	LOC_Os10g24400
Chr10	12544001	12544500	intron	internal				hypomethylation	LOC_Os10g24450.1	LOC_Os10g24450	retrotransposon protein, putative, Ty3-gypsy subclass, expressed	LOC_Os10g24450
Chr10	12544501	12545000	intron	internal				hypomethylation	LOC_Os10g24450.1	LOC_Os10g24450	retrotransposon protein, putative, Ty3-gypsy subclass, expressed	LOC_Os10g24450
Chr10	12544501	12545000	exon	internal				hypomethylation	LOC_Os10g24450.1	LOC_Os10g24450	retrotransposon protein, putative, Ty3-gypsy subclass, expressed	LOC_Os10g24450
Chr10	12544501	12545000	intron	first				hypomethylation	LOC_Os10g24450.1	LOC_Os10g24450	retrotransposon protein, putative, Ty3-gypsy subclass, expressed	LOC_Os10g24450
Chr10	12544501	12545000	promoter	LCP	Proximal			hypomethylation	LOC_Os10g24450.1	LOC_Os10g24450	retrotransposon protein, putative, Ty3-gypsy subclass, expressed	LOC_Os10g24450
Chr10	12564001	12564500	promoter	LCP	Distal			hypomethylation	LOC_Os10g24470.1	LOC_Os10g24470	retrotransposon, putative, centromere-specific, expressed	LOC_Os10g24470
Chr10	12576501	12577000	intergenic					hypomethylation
Chr10	12648501	12649000	intergenic					hypermethylation
Chr10	12649501	12650000	intergenic					hypomethylation
Chr10	12663001	12663500	promoter	LCP	Intermediate			hypomethylation	LOC_Os10g24640.1	LOC_Os10g24640	retrotransposon protein, putative, unclassified, expressed	LOC_Os10g24640
Chr10	12663001	12663500	promoter	LCP	Distal			hypomethylation	LOC_Os10g24640.1	LOC_Os10g24640	retrotransposon protein, putative, unclassified, expressed	LOC_Os10g24640
Chr10	12666001	12666500	intergenic					hypomethylation
Chr10	12666501	12667000	intergenic					hypomethylation
Chr10	12667501	12668000	promoter	LCP	Distal			hypomethylation	LOC_Os10g24650.1	LOC_Os10g24650	retrotransposon, putative, centromere-specific, expressed	LOC_Os10g24650
Chr10	12671001	12671500	intron	last				hypomethylation	LOC_Os10g24650.1	LOC_Os10g24650	retrotransposon, putative, centromere-specific, expressed	LOC_Os10g24650
Chr10	12683501	12684000	intergenic					hypermethylation
Chr10	12744501	12745000	promoter	LCP	Distal			hypermethylation	LOC_Os10g24790.1	LOC_Os10g24790	transposon protein, putative, unclassified, expressed	LOC_Os10g24790
Chr10	12744501	12745000	promoter	LCP	Intermediate			hypermethylation	LOC_Os10g24790.1	LOC_Os10g24790	transposon protein, putative, unclassified, expressed	LOC_Os10g24790
Chr10	12745001	12745500	promoter	LCP	Intermediate			hypermethylation	LOC_Os10g24790.1	LOC_Os10g24790	transposon protein, putative, unclassified, expressed	LOC_Os10g24790
Chr10	12828001	12828500	intergenic					hypermethylation
Chr10	12828001	12828500	exon	last				hypermethylation	LOC_Os10g24920.1	LOC_Os10g24920	retrotransposon protein, putative, unclassified, expressed	LOC_Os10g24920
Chr10	12828001	12828500	intron	last				hypermethylation	LOC_Os10g24920.1	LOC_Os10g24920	retrotransposon protein, putative, unclassified, expressed	LOC_Os10g24920
Chr10	12830001	12830500	intron	internal				hypomethylation	LOC_Os10g24920.1	LOC_Os10g24920	retrotransposon protein, putative, unclassified, expressed	LOC_Os10g24920
Chr10	12830001	12830500	exon	internal				hypomethylation	LOC_Os10g24920.1	LOC_Os10g24920	retrotransposon protein, putative, unclassified, expressed	LOC_Os10g24920
Chr10	12830501	12831000	intron	internal				hypomethylation	LOC_Os10g24920.1	LOC_Os10g24920	retrotransposon protein, putative, unclassified, expressed	LOC_Os10g24920
Chr10	12862501	12863000	intergenic					hypomethylation
Chr10	12914001	12914500	promoter	LCP	Intermediate			hypermethylation	LOC_Os10g25080.1	LOC_Os10g25080	retrotransposon protein, putative, Ty3-gypsy subclass, expressed	LOC_Os10g25080
Chr10	12929501	12930000	promoter	LCP	Distal			hypomethylation	LOC_Os10g25090.1	LOC_Os10g25090	STRUBBELIG-RECEPTOR FAMILY 6 precursor, putative, expressed
Chr10	12931501	12932000	intergenic					hypomethylation
Chr10	12939001	12939500	intron	first				hypomethylation	LOC_Os10g25100.1	LOC_Os10g25100	expressed protein
Chr10	12939001	12939500	promoter	LCP	Proximal			hypomethylation	LOC_Os10g25100.1	LOC_Os10g25100	expressed protein
Chr10	12941001	12941500	promoter	LCP	Distal			hypomethylation	LOC_Os10g25100.1	LOC_Os10g25100	expressed protein
Chr10	12941001	12941500	exon	last				hypomethylation	LOC_Os10g25110.1	LOC_Os10g25110	pumilio-family RNA binding repeat containing protein, expressed
Chr10	12941001	12941500	intron	last				hypomethylation	LOC_Os10g25110.1	LOC_Os10g25110	pumilio-family RNA binding repeat containing protein, expressed
Chr10	12945501	12946000	exon	internal				hypomethylation	LOC_Os10g25110.1	LOC_Os10g25110	pumilio-family RNA binding repeat containing protein, expressed
Chr10	12945501	12946000	intron	first				hypomethylation	LOC_Os10g25110.1	LOC_Os10g25110	pumilio-family RNA binding repeat containing protein, expressed
Chr10	12961001	12961500	promoter	LCP	Intermediate			hypomethylation	LOC_Os10g25120.1	LOC_Os10g25120	retrotransposon protein, putative, unclassified	LOC_Os10g25120
Chr10	12969501	12970000	intron	first				hypomethylation	LOC_Os10g25130.1	LOC_Os10g25130	aminotransferase, classes I and II, domain containing protein, expressed
Chr10	12969501	12970000	exon	internal				hypomethylation	LOC_Os10g25130.1	LOC_Os10g25130	aminotransferase, classes I and II, domain containing protein, expressed
Chr10	12969501	12970000	intron	internal				hypomethylation	LOC_Os10g25130.1	LOC_Os10g25130	aminotransferase, classes I and II, domain containing protein, expressed
Chr10	12970001	12970500	intron	internal				hypomethylation	LOC_Os10g25130.1	LOC_Os10g25130	aminotransferase, classes I and II, domain containing protein, expressed
Chr10	12970001	12970500	exon	internal				hypomethylation	LOC_Os10g25130.1	LOC_Os10g25130	aminotransferase, classes I and II, domain containing protein, expressed
Chr10	12972501	12973000	exon	internal				hypomethylation	LOC_Os10g25130.1	LOC_Os10g25130	aminotransferase, classes I and II, domain containing protein, expressed
Chr10	12972501	12973000	intron	internal				hypomethylation	LOC_Os10g25130.1	LOC_Os10g25130	aminotransferase, classes I and II, domain containing protein, expressed
Chr10	12972501	12973000	intron	last				hypomethylation	LOC_Os10g25130.1	LOC_Os10g25130	aminotransferase, classes I and II, domain containing protein, expressed
Chr10	12973001	12973500	intron	last				hypomethylation	LOC_Os10g25130.1	LOC_Os10g25130	aminotransferase, classes I and II, domain containing protein, expressed
Chr10	12976001	12976500	promoter	LCP	Distal			hypomethylation	LOC_Os10g25140.1	LOC_Os10g25140	aminotransferase, classes I and II, domain containing protein, expressed
Chr10	12976001	12976500	promoter	LCP	Intermediate			hypomethylation	LOC_Os10g25140.1	LOC_Os10g25140	aminotransferase, classes I and II, domain containing protein, expressed
Chr10	12976501	12977000	promoter	LCP	Intermediate			hypomethylation	LOC_Os10g25140.1	LOC_Os10g25140	aminotransferase, classes I and II, domain containing protein, expressed
Chr10	12978501	12979000	exon	internal				hypomethylation	LOC_Os10g25140.1	LOC_Os10g25140	aminotransferase, classes I and II, domain containing protein, expressed
Chr10	12978501	12979000	intron	internal				hypomethylation	LOC_Os10g25140.1	LOC_Os10g25140	aminotransferase, classes I and II, domain containing protein, expressed
Chr10	12981501	12982000	exon	internal				hypermethylation	LOC_Os10g25140.1	LOC_Os10g25140	aminotransferase, classes I and II, domain containing protein, expressed
Chr10	12981501	12982000	intron	internal				hypermethylation	LOC_Os10g25140.1	LOC_Os10g25140	aminotransferase, classes I and II, domain containing protein, expressed
Chr10	12982001	12982500	exon	internal				hypermethylation	LOC_Os10g25140.1	LOC_Os10g25140	aminotransferase, classes I and II, domain containing protein, expressed
Chr10	12982001	12982500	intron	last				hypermethylation	LOC_Os10g25140.1	LOC_Os10g25140	aminotransferase, classes I and II, domain containing protein, expressed
Chr10	12982001	12982500	exon	last				hypermethylation	LOC_Os10g25140.1	LOC_Os10g25140	aminotransferase, classes I and II, domain containing protein, expressed
Chr10	12982001	12982500	intergenic					hypermethylation
Chr10	12983001	12983500	intergenic					hypomethylation
Chr10	12983501	12984000	intergenic					hypomethylation
Chr10	13001001	13001500	intron	first				hypermethylation	LOC_Os10g25180.1	LOC_Os10g25180	phosphoinositide phosphatase family protein, putative, expressed
Chr10	13001001	13001500	promoter	LCP	Proximal			hypermethylation	LOC_Os10g25180.1	LOC_Os10g25180	phosphoinositide phosphatase family protein, putative, expressed
Chr10	13001001	13001500	promoter	LCP	Intermediate			hypermethylation	LOC_Os10g25180.1	LOC_Os10g25180	phosphoinositide phosphatase family protein, putative, expressed
Chr10	13001001	13001500	exon	first				hypermethylation	LOC_Os10g25180.1	LOC_Os10g25180	phosphoinositide phosphatase family protein, putative, expressed
Chr10	13007501	13008000	intron	internal				hypomethylation	LOC_Os10g25200.1	LOC_Os10g25200	expressed protein
Chr10	13007501	13008000	exon	internal				hypomethylation	LOC_Os10g25200.1	LOC_Os10g25200	expressed protein
Chr10	13020001	13020500	promoter	LCP	Distal			hypermethylation	LOC_Os10g25210.2	LOC_Os10g25210	OsFBX384 - F-box domain containing protein, expressed
Chr10	13020001	13020500	intron	last				hypermethylation	LOC_Os10g25220.1	LOC_Os10g25220	SAP domain containing protein, expressed
Chr10	13020001	13020500	exon	internal				hypermethylation	LOC_Os10g25220.1	LOC_Os10g25220	SAP domain containing protein, expressed
Chr10	13020001	13020500	intron	internal				hypermethylation	LOC_Os10g25220.1	LOC_Os10g25220	SAP domain containing protein, expressed
Chr10	13033501	13034000	promoter	LCP	Distal			hypermethylation	LOC_Os10g25230.1	LOC_Os10g25230	ZIM domain containing protein, putative, expressed
Chr10	13076501	13077000	intergenic					hypomethylation
Chr10	13077001	13077500	intergenic					hypomethylation
Chr10	13080001	13080500	intergenic					hypermethylation
Chr10	13109501	13110000	promoter	LCP	Distal			hypomethylation	LOC_Os10g25349.1	LOC_Os10g25349	expressed protein
Chr10	13110001	13110500	promoter	LCP	Distal			hypomethylation	LOC_Os10g25349.1	LOC_Os10g25349	expressed protein
Chr10	13110001	13110500	promoter	LCP	Intermediate			hypomethylation	LOC_Os10g25349.1	LOC_Os10g25349	expressed protein
Chr10	13118001	13118500	intergenic					hypermethylation
Chr10	13124501	13125000	intron	first				hypomethylation	LOC_Os10g25380.1	LOC_Os10g25380	GDSL-like lipase/acylhydrolase, putative, expressed
Chr10	13124501	13125000	exon	internal				hypomethylation	LOC_Os10g25380.1	LOC_Os10g25380	GDSL-like lipase/acylhydrolase, putative, expressed
Chr10	13124501	13125000	intron	internal				hypomethylation	LOC_Os10g25380.1	LOC_Os10g25380	GDSL-like lipase/acylhydrolase, putative, expressed
Chr10	13125501	13126000	intron	internal				hypomethylation	LOC_Os10g25380.1	LOC_Os10g25380	GDSL-like lipase/acylhydrolase, putative, expressed
Chr10	13125501	13126000	exon	internal				hypomethylation	LOC_Os10g25380.1	LOC_Os10g25380	GDSL-like lipase/acylhydrolase, putative, expressed
Chr10	13160001	13160500	promoter	LCP	Intermediate			hypomethylation	LOC_Os10g25450.1	LOC_Os10g25450	OsSub60 - Putative Subtilisin homologue, expressed
Chr10	13160001	13160500	promoter	LCP	Proximal			hypomethylation	LOC_Os10g25450.1	LOC_Os10g25450	OsSub60 - Putative Subtilisin homologue, expressed
Chr10	13160001	13160500	exon	first				hypomethylation	LOC_Os10g25450.1	LOC_Os10g25450	OsSub60 - Putative Subtilisin homologue, expressed
Chr10	13166001	13166500	intergenic					hypermethylation
Chr10	13185001	13185500	intergenic					hypomethylation
Chr10	13188001	13188500	intergenic					hypomethylation
Chr10	13222501	13223000	intron	internal				hypomethylation	LOC_Os10g25550.1	LOC_Os10g25550	tyrosine protein kinase domain containing protein, putative, expressed
Chr10	13223001	13223500	intron	internal				hypomethylation	LOC_Os10g25550.1	LOC_Os10g25550	tyrosine protein kinase domain containing protein, putative, expressed
Chr10	13223001	13223500	exon	internal				hypomethylation	LOC_Os10g25550.1	LOC_Os10g25550	tyrosine protein kinase domain containing protein, putative, expressed
Chr10	13223001	13223500	intron	first				hypomethylation	LOC_Os10g25550.1	LOC_Os10g25550	tyrosine protein kinase domain containing protein, putative, expressed
Chr10	13255001	13255500	exon	first				hypomethylation	LOC_Os10g25565.1	LOC_Os10g25565	myosin-Va, putative, expressed
Chr10	13255001	13255500	promoter	LCP	Proximal			hypomethylation	LOC_Os10g25565.1	LOC_Os10g25565	myosin-Va, putative, expressed
Chr10	13255001	13255500	promoter	LCP	Intermediate			hypomethylation	LOC_Os10g25565.1	LOC_Os10g25565	myosin-Va, putative, expressed
Chr10	13298001	13298500	intron	internal				hypomethylation	LOC_Os10g25680.1	LOC_Os10g25680	OsFBL52 - F-box domain and LRR containing protein, expressed
Chr10	13298001	13298500	exon	internal				hypomethylation	LOC_Os10g25680.1	LOC_Os10g25680	OsFBL52 - F-box domain and LRR containing protein, expressed
Chr10	13323501	13324000	intergenic					hypomethylation
Chr10	13324001	13324500	intergenic					hypomethylation
Chr10	13350501	13351000	promoter	LCP	Distal			hypomethylation	LOC_Os10g25760.1	LOC_Os10g25760	transposon protein, putative, CACTA, En/Spm sub-class, expressed	LOC_Os10g25760
Chr10	13350501	13351000	intergenic					hypomethylation
Chr10	13361501	13362000	exon	first				hypomethylation	LOC_Os10g25780.3	LOC_Os10g25780	FAD-linked oxidoreductase protein, putative, expressed
Chr10	13361501	13362000	promoter	LCP	Proximal			hypomethylation	LOC_Os10g25780.3	LOC_Os10g25780	FAD-linked oxidoreductase protein, putative, expressed
Chr10	13361501	13362000	promoter	LCP	Proximal			hypomethylation	LOC_Os10g25780.1	LOC_Os10g25780	FAD-linked oxidoreductase protein, putative, expressed
Chr10	13361501	13362000	intron	first				hypomethylation	LOC_Os10g25780.2	LOC_Os10g25780	FAD-linked oxidoreductase protein, putative, expressed
Chr10	13391001	13391500	promoter	LCP	Distal			hypomethylation	LOC_Os10g25850.1	LOC_Os10g25850	nuclear transcription factor Y subunit, putative, expressed
Chr10	13391001	13391500	promoter	LCP	Distal			hypomethylation	LOC_Os10g25830.1	LOC_Os10g25830	mitochondrial carrier protein, putative, expressed
Chr10	13407501	13408000	intergenic					hypermethylation
Chr10	13408001	13408500	intergenic					hypermethylation
Chr10	13422501	13423000	promoter	LCP	Distal			hypomethylation	LOC_Os10g25890.1	LOC_Os10g25890	retrotransposon protein, putative, unclassified, expressed	LOC_Os10g25890
Chr10	13422501	13423000	exon	first				hypomethylation	LOC_Os10g25900.1	LOC_Os10g25900	dirigent, putative, expressed
Chr10	13435001	13435500	intergenic					hypomethylation
Chr10	13435001	13435500	promoter	LCP	Distal			hypomethylation	LOC_Os10g25920.1	LOC_Os10g25920	transposon protein, putative, CACTA, En/Spm sub-class	LOC_Os10g25920
Chr10	13446001	13446500	intergenic					hypomethylation
Chr10	13462501	13463000	promoter	LCP	Intermediate			hypomethylation	LOC_Os10g25980.1	LOC_Os10g25980	transposon protein, putative, CACTA, En/Spm sub-class, expressed	LOC_Os10g25980
Chr10	13462501	13463000	promoter	LCP	Distal			hypomethylation	LOC_Os10g25980.1	LOC_Os10g25980	transposon protein, putative, CACTA, En/Spm sub-class, expressed	LOC_Os10g25980
Chr10	13462501	13463000	exon	first				hypomethylation	LOC_Os10g25990.1	LOC_Os10g25990	retrotransposon protein, putative, unclassified, expressed	LOC_Os10g25990
Chr10	13463001	13463500	promoter	LCP	Distal			hypomethylation	LOC_Os10g25980.1	LOC_Os10g25980	transposon protein, putative, CACTA, En/Spm sub-class, expressed	LOC_Os10g25980
Chr10	13463001	13463500	exon	first				hypomethylation	LOC_Os10g25990.1	LOC_Os10g25990	retrotransposon protein, putative, unclassified, expressed	LOC_Os10g25990
Chr10	13463001	13463500	promoter	LCP	Proximal			hypomethylation	LOC_Os10g25990.1	LOC_Os10g25990	retrotransposon protein, putative, unclassified, expressed	LOC_Os10g25990
Chr10	13463501	13464000	promoter	LCP	Distal			hypomethylation	LOC_Os10g25980.1	LOC_Os10g25980	transposon protein, putative, CACTA, En/Spm sub-class, expressed	LOC_Os10g25980
Chr10	13463501	13464000	exon	first				hypomethylation	LOC_Os10g25990.1	LOC_Os10g25990	retrotransposon protein, putative, unclassified, expressed	LOC_Os10g25990
Chr10	13463501	13464000	promoter	LCP	Proximal			hypomethylation	LOC_Os10g25990.1	LOC_Os10g25990	retrotransposon protein, putative, unclassified, expressed	LOC_Os10g25990
Chr10	13463501	13464000	promoter	LCP	Intermediate			hypomethylation	LOC_Os10g25990.1	LOC_Os10g25990	retrotransposon protein, putative, unclassified, expressed	LOC_Os10g25990
Chr10	13464001	13464500	promoter	LCP	Distal			hypomethylation	LOC_Os10g25980.1	LOC_Os10g25980	transposon protein, putative, CACTA, En/Spm sub-class, expressed	LOC_Os10g25980
Chr10	13464001	13464500	promoter	LCP	Intermediate			hypomethylation	LOC_Os10g25990.1	LOC_Os10g25990	retrotransposon protein, putative, unclassified, expressed	LOC_Os10g25990
Chr10	13484001	13484500	intergenic					hypomethylation
Chr10	13484001	13484500	exon	last				hypomethylation	LOC_Os10g26040.1	LOC_Os10g26040	retrotransposon protein, putative, unclassified, expressed	LOC_Os10g26040
Chr10	13484501	13485000	exon	last				hypomethylation	LOC_Os10g26040.1	LOC_Os10g26040	retrotransposon protein, putative, unclassified, expressed	LOC_Os10g26040
Chr10	13506001	13506500	promoter	LCP	Distal			hypermethylation	LOC_Os10g26070.1	LOC_Os10g26070	pentatricopeptide, putative, expressed
Chr10	13506001	13506500	intergenic					hypermethylation
Chr10	13506501	13507000	intergenic					hypermethylation
Chr10	13523001	13523500	intergenic					hypomethylation
Chr10	13523501	13524000	intergenic					hypomethylation
Chr10	13529501	13530000	intergenic					hypomethylation
Chr10	13530001	13530500	intergenic					hypomethylation
Chr10	13532001	13532500	intergenic					hypomethylation
Chr10	13545001	13545500	intron	internal				hypomethylation	LOC_Os10g26145.1	LOC_Os10g26145	expressed protein
Chr10	13545501	13546000	intron	internal				hypomethylation	LOC_Os10g26145.1	LOC_Os10g26145	expressed protein
Chr10	13545501	13546000	exon	internal				hypomethylation	LOC_Os10g26140.3	LOC_Os10g26140	CPuORF15 - conserved peptide uORF-containing transcript, expressed
Chr10	13545501	13546000	intron	internal				hypomethylation	LOC_Os10g26140.3	LOC_Os10g26140	CPuORF15 - conserved peptide uORF-containing transcript, expressed
Chr10	13550501	13551000	intron	internal				hypermethylation	LOC_Os10g26145.1	LOC_Os10g26145	expressed protein
Chr10	13550501	13551000	exon	internal				hypermethylation	LOC_Os10g26140.1	LOC_Os10g26140	CPuORF15 - conserved peptide uORF-containing transcript, expressed
Chr10	13550501	13551000	intron	internal				hypermethylation	LOC_Os10g26140.1	LOC_Os10g26140	CPuORF15 - conserved peptide uORF-containing transcript, expressed
Chr10	13551001	13551500	intron	internal				hypermethylation	LOC_Os10g26145.1	LOC_Os10g26145	expressed protein
Chr10	13551001	13551500	intron	internal				hypermethylation	LOC_Os10g26140.1	LOC_Os10g26140	CPuORF15 - conserved peptide uORF-containing transcript, expressed
Chr10	13551001	13551500	exon	internal				hypermethylation	LOC_Os10g26145.1	LOC_Os10g26145	expressed protein
Chr10	13551001	13551500	intron	last				hypermethylation	LOC_Os10g26145.1	LOC_Os10g26145	expressed protein
Chr10	13553501	13554000	intergenic					hypomethylation
Chr10	13605001	13605500	intron	internal				hypomethylation	LOC_Os10g26280.1	LOC_Os10g26280	ORC3 - Putative origin recognition complex subunit 3, expressed
Chr10	13605001	13605500	exon	internal				hypomethylation	LOC_Os10g26280.1	LOC_Os10g26280	ORC3 - Putative origin recognition complex subunit 3, expressed
Chr10	13605501	13606000	exon	internal				hypomethylation	LOC_Os10g26280.1	LOC_Os10g26280	ORC3 - Putative origin recognition complex subunit 3, expressed
Chr10	13605501	13606000	intron	internal				hypomethylation	LOC_Os10g26280.1	LOC_Os10g26280	ORC3 - Putative origin recognition complex subunit 3, expressed
Chr10	13605501	13606000	promoter	LCP	Proximal			hypomethylation	LOC_Os10g26280.1	LOC_Os10g26280	ORC3 - Putative origin recognition complex subunit 3, expressed
Chr10	13609001	13609500	intergenic					hypermethylation
Chr10	13644501	13645000	intergenic					hypomethylation
Chr10	13645001	13645500	intergenic					hypomethylation
Chr10	13663001	13663500	intergenic					hypermethylation
Chr10	13665501	13666000	intergenic					hypermethylation
Chr10	13697501	13698000	intergenic					hypermethylation
Chr10	13698001	13698500	intergenic					hypermethylation
Chr10	13699001	13699500	intergenic					hypomethylation
Chr10	13707501	13708000	promoter	LCP	Intermediate			hypermethylation	LOC_Os10g26390.1	LOC_Os10g26390	uncharacterized oxidoreductase, putative, expressed
Chr10	13707501	13708000	promoter	LCP	Intermediate			hypermethylation	LOC_Os10g26380.1	LOC_Os10g26380	expressed protein
Chr10	13707501	13708000	promoter	LCP	Distal			hypermethylation	LOC_Os10g26380.1	LOC_Os10g26380	expressed protein
Chr10	13712501	13713000	intron	internal				hypomethylation	LOC_Os10g26400.2	LOC_Os10g26400	uncharacterized oxidoreductase, putative, expressed
Chr10	13712501	13713000	exon	internal				hypomethylation	LOC_Os10g26400.2	LOC_Os10g26400	uncharacterized oxidoreductase, putative, expressed
Chr10	13734501	13735000	intron	internal				hypomethylation	LOC_Os10g26420.1	LOC_Os10g26420	transposon protein, putative, CACTA, En/Spm sub-class, expressed	LOC_Os10g26420
Chr10	13772001	13772500	promoter	LCP	Distal			hypomethylation	LOC_Os10g26460.1	LOC_Os10g26460	bHLH family protein, putative, expressed
Chr10	13772501	13773000	promoter	LCP	Distal			hypomethylation	LOC_Os10g26460.1	LOC_Os10g26460	bHLH family protein, putative, expressed
Chr10	13772501	13773000	promoter	LCP	Intermediate			hypomethylation	LOC_Os10g26460.1	LOC_Os10g26460	bHLH family protein, putative, expressed
Chr10	13818001	13818500	intergenic					hypomethylation
Chr10	13818501	13819000	intergenic					hypomethylation
Chr10	13819501	13820000	intergenic					hypomethylation
Chr10	13831001	13831500	promoter	LCP	Distal			hypomethylation	LOC_Os10g26540.1	LOC_Os10g26540	expressed protein
Chr10	13831001	13831500	exon	last				hypomethylation	LOC_Os10g26530.1	LOC_Os10g26530	retrotransposon protein, putative, unclassified	LOC_Os10g26530
Chr10	13831001	13831500	promoter	LCP	Proximal			hypomethylation	LOC_Os10g26530.1	LOC_Os10g26530	retrotransposon protein, putative, unclassified	LOC_Os10g26530
Chr10	13838001	13838500	intergenic					hypomethylation
Chr10	13838501	13839000	intergenic					hypomethylation
Chr10	13838501	13839000	promoter	LCP	Distal			hypomethylation	LOC_Os10g26550.1	LOC_Os10g26550	expressed protein
Chr10	13874001	13874500	intron	internal				hypomethylation	LOC_Os10g26610.2	LOC_Os10g26610	mandelonitrile lyase, putative, expressed
Chr10	13874001	13874500	exon	internal				hypomethylation	LOC_Os10g26610.2	LOC_Os10g26610	mandelonitrile lyase, putative, expressed
Chr10	13877001	13877500	promoter	LCP	Distal			hypomethylation	LOC_Os10g26610.1	LOC_Os10g26610	mandelonitrile lyase, putative, expressed
Chr10	13877001	13877500	promoter	LCP	Distal			hypomethylation	LOC_Os10g26610.2	LOC_Os10g26610	mandelonitrile lyase, putative, expressed
Chr10	13877501	13878000	promoter	LCP	Distal			hypomethylation	LOC_Os10g26610.1	LOC_Os10g26610	mandelonitrile lyase, putative, expressed
Chr10	13877501	13878000	promoter	LCP	Distal			hypomethylation	LOC_Os10g26610.2	LOC_Os10g26610	mandelonitrile lyase, putative, expressed
Chr10	13877501	13878000	intergenic					hypomethylation
Chr10	13881001	13881500	intergenic					hypomethylation
Chr10	13881501	13882000	intergenic					hypomethylation
Chr10	13920501	13921000	exon	internal				hypomethylation	LOC_Os10g26660.2	LOC_Os10g26660	expressed protein
Chr10	13920501	13921000	intron	internal				hypomethylation	LOC_Os10g26660.2	LOC_Os10g26660	expressed protein
Chr10	13920501	13921000	promoter	LCP	Intermediate			hypomethylation	LOC_Os10g26650.1	LOC_Os10g26650	transposon protein, putative, unclassified, expressed	LOC_Os10g26650
Chr10	13920501	13921000	promoter	LCP	Distal			hypomethylation	LOC_Os10g26650.1	LOC_Os10g26650	transposon protein, putative, unclassified, expressed	LOC_Os10g26650
Chr10	13921001	13921500	intron	internal				hypomethylation	LOC_Os10g26660.2	LOC_Os10g26660	expressed protein
Chr10	13921001	13921500	promoter	LCP	Distal			hypomethylation	LOC_Os10g26650.1	LOC_Os10g26650	transposon protein, putative, unclassified, expressed	LOC_Os10g26650
Chr10	13927501	13928000	promoter	LCP	Intermediate			hypermethylation	LOC_Os10g26670.1	LOC_Os10g26670	expressed protein
Chr10	13954001	13954500	promoter	LCP	Intermediate			hypomethylation	LOC_Os10g26730.2	LOC_Os10g26730	exonuclease, putative, expressed
Chr10	13954001	13954500	promoter	LCP	Proximal			hypomethylation	LOC_Os10g26730.2	LOC_Os10g26730	exonuclease, putative, expressed
Chr10	13954001	13954500	exon	first				hypomethylation	LOC_Os10g26730.2	LOC_Os10g26730	exonuclease, putative, expressed
Chr10	13958001	13958500	exon	last				hypomethylation	LOC_Os10g26730.2	LOC_Os10g26730	exonuclease, putative, expressed
Chr10	13958001	13958500	intergenic					hypomethylation
Chr10	13977501	13978000	intergenic					hypermethylation
Chr10	13997001	13997500	intron	first				hypermethylation	LOC_Os10g26760.1	LOC_Os10g26760	transposon protein, putative, CACTA, En/Spm sub-class	LOC_Os10g26760
Chr10	14007501	14008000	intergenic					hypomethylation
Chr10	14008001	14008500	intergenic					hypomethylation
Chr10	14019501	14020000	intergenic					hypomethylation
Chr10	14020001	14020500	intergenic					hypomethylation
Chr10	14027501	14028000	intergenic					hypermethylation
Chr10	14039501	14040000	intergenic					hypomethylation
Chr10	14053001	14053500	intergenic					hypomethylation
Chr10	14060001	14060500	intergenic					hypomethylation
Chr10	14075001	14075500	exon	last				hypermethylation	LOC_Os10g26820.1	LOC_Os10g26820	expressed protein
Chr10	14075001	14075500	intron	last				hypermethylation	LOC_Os10g26820.1	LOC_Os10g26820	expressed protein
Chr10	14075001	14075500	exon	internal				hypermethylation	LOC_Os10g26820.1	LOC_Os10g26820	expressed protein
Chr10	14075001	14075500	intron	internal				hypermethylation	LOC_Os10g26820.1	LOC_Os10g26820	expressed protein
Chr10	14075001	14075500	intron	first				hypermethylation	LOC_Os10g26820.1	LOC_Os10g26820	expressed protein
Chr10	14111501	14112000	intergenic					hypomethylation
Chr10	14145501	14146000	intergenic					hypomethylation
Chr10	14146001	14146500	intergenic					hypomethylation
Chr10	14146501	14147000	intergenic					hypomethylation
Chr10	14183501	14184000	intergenic					hypomethylation
Chr10	14184001	14184500	intergenic					hypomethylation
Chr10	14196501	14197000	intron	first				hypomethylation	LOC_Os10g26960.1	LOC_Os10g26960	retrotransposon protein, putative, unclassified	LOC_Os10g26960
Chr10	14196501	14197000	exon	internal				hypomethylation	LOC_Os10g26960.1	LOC_Os10g26960	retrotransposon protein, putative, unclassified	LOC_Os10g26960
Chr10	14196501	14197000	intron	last				hypomethylation	LOC_Os10g26960.1	LOC_Os10g26960	retrotransposon protein, putative, unclassified	LOC_Os10g26960
Chr10	14199001	14199500	intergenic					hypomethylation
Chr10	14202001	14202500	intergenic					hypomethylation
Chr10	14213501	14214000	intergenic					hypomethylation
Chr10	14214001	14214500	intergenic					hypomethylation
Chr10	14215001	14215500	intergenic					hypomethylation
Chr10	14218501	14219000	intergenic					hypermethylation
Chr10	14229001	14229500	exon	last				hypomethylation	LOC_Os10g26990.1	LOC_Os10g26990	OsFBK23 - F-box domain and kelch repeat containing protein, expressed
Chr10	14232001	14232500	promoter	LCP	Proximal			hypomethylation	LOC_Os10g26990.1	LOC_Os10g26990	OsFBK23 - F-box domain and kelch repeat containing protein, expressed
Chr10	14232001	14232500	promoter	LCP	Intermediate			hypomethylation	LOC_Os10g26990.1	LOC_Os10g26990	OsFBK23 - F-box domain and kelch repeat containing protein, expressed
Chr10	14255501	14256000	promoter	LCP	Intermediate			hypermethylation	LOC_Os10g27050.1	LOC_Os10g27050	OsPP2Ac-4 - Phosphatase 2A isoform 4 belonging to family 2, expressed
Chr10	14255501	14256000	promoter	LCP	Proximal			hypermethylation	LOC_Os10g27050.1	LOC_Os10g27050	OsPP2Ac-4 - Phosphatase 2A isoform 4 belonging to family 2, expressed
Chr10	14255501	14256000	exon	first				hypermethylation	LOC_Os10g27050.1	LOC_Os10g27050	OsPP2Ac-4 - Phosphatase 2A isoform 4 belonging to family 2, expressed
Chr10	14282001	14282500	exon	last				hypomethylation	LOC_Os10g27090.1	LOC_Os10g27090	expressed protein
Chr10	14282001	14282500	promoter	LCP	Distal			hypomethylation	LOC_Os10g27100.1	LOC_Os10g27100	expressed protein
Chr10	14282001	14282500	intergenic					hypomethylation
Chr10	14282501	14283000	exon	last				hypomethylation	LOC_Os10g27090.1	LOC_Os10g27090	expressed protein
Chr10	14282501	14283000	promoter	LCP	Distal			hypomethylation	LOC_Os10g27100.1	LOC_Os10g27100	expressed protein
Chr10	14282501	14283000	promoter	LCP	Intermediate			hypomethylation	LOC_Os10g27100.1	LOC_Os10g27100	expressed protein
Chr10	14282501	14283000	intergenic					hypomethylation
Chr10	14293501	14294000	intergenic					hypermethylation
Chr10	14293501	14294000	promoter	LCP	Proximal			hypermethylation	LOC_Os10g27120.1	LOC_Os10g27120	expressed protein
Chr10	14293501	14294000	promoter	LCP	Intermediate			hypermethylation	LOC_Os10g27120.1	LOC_Os10g27120	expressed protein
Chr10	14293501	14294000	exon	first				hypermethylation	LOC_Os10g27120.1	LOC_Os10g27120	expressed protein
Chr10	14316001	14316500	intergenic					hypermethylation
Chr10	14357501	14358000	intron	last				hypomethylation	LOC_Os10g27230.3	LOC_Os10g27230	endonuclease/exonuclease/phosphatase family domain containing protein, expressed
Chr10	14357501	14358000	intron	last				hypomethylation	LOC_Os10g27230.2	LOC_Os10g27230	endonuclease/exonuclease/phosphatase family domain containing protein, expressed
Chr10	14357501	14358000	exon	internal				hypomethylation	LOC_Os10g27230.3	LOC_Os10g27230	endonuclease/exonuclease/phosphatase family domain containing protein, expressed
Chr10	14357501	14358000	intron	internal				hypomethylation	LOC_Os10g27230.3	LOC_Os10g27230	endonuclease/exonuclease/phosphatase family domain containing protein, expressed
Chr10	14358001	14358500	intron	internal				hypomethylation	LOC_Os10g27230.3	LOC_Os10g27230	endonuclease/exonuclease/phosphatase family domain containing protein, expressed
Chr10	14358001	14358500	exon	internal				hypomethylation	LOC_Os10g27230.3	LOC_Os10g27230	endonuclease/exonuclease/phosphatase family domain containing protein, expressed
Chr10	14389501	14390000	intron	internal		CGI shore	intragenic	hypomethylation	LOC_Os10g27260.1	LOC_Os10g27260	transposon protein, putative, CACTA, En/Spm sub-class, expressed	LOC_Os10g27260
Chr10	14400001	14400500	exon	last				hypomethylation	LOC_Os10g27280.1	LOC_Os10g27280	thaumatin, putative, expressed
Chr10	14400001	14400500	intron	first				hypomethylation	LOC_Os10g27280.1	LOC_Os10g27280	thaumatin, putative, expressed
Chr10	14400001	14400500	promoter	LCP	Proximal			hypomethylation	LOC_Os10g27280.1	LOC_Os10g27280	thaumatin, putative, expressed
Chr10	14404501	14405000	intron	internal				hypomethylation	LOC_Os10g27300.1	LOC_Os10g27300	expressed protein
Chr10	14404501	14405000	exon	internal				hypomethylation	LOC_Os10g27300.1	LOC_Os10g27300	expressed protein
Chr10	14411001	14411500	promoter	LCP	Distal			hypermethylation	LOC_Os10g27310.1	LOC_Os10g27310	expressed protein
Chr10	14426501	14427000	intron	first				hypomethylation	LOC_Os10g27330.1	LOC_Os10g27330	glycerol-3-phosphate acyltransferase, putative, expressed
Chr10	14439001	14439500	intergenic					hypermethylation
Chr10	14458001	14458500	intergenic					hypomethylation
Chr10	14458501	14459000	intergenic					hypomethylation
Chr10	14465001	14465500	promoter	LCP	Distal			hypermethylation	LOC_Os10g27420.1	LOC_Os10g27420	expressed protein
Chr10	14466501	14467000	intergenic					hypomethylation
Chr10	14488001	14488500	exon	internal				hypomethylation	LOC_Os10g27470.1	LOC_Os10g27470	KH domain containing protein, putative, expressed
Chr10	14488001	14488500	intron	internal				hypomethylation	LOC_Os10g27470.1	LOC_Os10g27470	KH domain containing protein, putative, expressed
Chr10	14488001	14488500	promoter	LCP	Distal			hypomethylation	LOC_Os10g27460.1	LOC_Os10g27460	expressed protein
Chr10	14490001	14490500	intron	internal				hypomethylation	LOC_Os10g27470.1	LOC_Os10g27470	KH domain containing protein, putative, expressed
Chr10	14494501	14495000	intron	internal				hypomethylation	LOC_Os10g27480.1	LOC_Os10g27480	expressed protein
Chr10	14494501	14495000	exon	internal				hypomethylation	LOC_Os10g27480.1	LOC_Os10g27480	expressed protein
Chr10	14501501	14502000	exon	last				hypomethylation	LOC_Os10g27990.1	LOC_Os10g27990	exocyst complex component 6, putative, expressed
Chr10	14502001	14502500	exon	last				hypomethylation	LOC_Os10g27990.1	LOC_Os10g27990	exocyst complex component 6, putative, expressed
Chr10	14503001	14503500	exon	last				hypermethylation	LOC_Os10g27990.1	LOC_Os10g27990	exocyst complex component 6, putative, expressed
Chr10	14503501	14504000	exon	last				hypermethylation	LOC_Os10g27990.1	LOC_Os10g27990	exocyst complex component 6, putative, expressed
Chr10	14503501	14504000	intron	first				hypermethylation	LOC_Os10g27990.1	LOC_Os10g27990	exocyst complex component 6, putative, expressed
Chr10	14503501	14504000	promoter	LCP	Proximal			hypermethylation	LOC_Os10g27990.1	LOC_Os10g27990	exocyst complex component 6, putative, expressed
Chr10	14503501	14504000	exon	first				hypermethylation	LOC_Os10g27990.1	LOC_Os10g27990	exocyst complex component 6, putative, expressed
Chr10	14514501	14515000	intron	last				hypomethylation	LOC_Os10g28009.1	LOC_Os10g28009	expressed protein
Chr10	14526001	14526500	intergenic					hypermethylation
Chr10	14526501	14527000	intergenic					hypermethylation
Chr10	14533001	14533500	promoter	LCP	Proximal			hypermethylation	LOC_Os10g28020.4	LOC_Os10g28020	OsPOP21 - Putative Prolyl Oligopeptidase homologue, expressed
Chr10	14533001	14533500	exon	first				hypermethylation	LOC_Os10g28020.4	LOC_Os10g28020	OsPOP21 - Putative Prolyl Oligopeptidase homologue, expressed
Chr10	14533001	14533500	intron	first				hypermethylation	LOC_Os10g28020.4	LOC_Os10g28020	OsPOP21 - Putative Prolyl Oligopeptidase homologue, expressed
Chr10	14533001	14533500	intron	first				hypermethylation	LOC_Os10g28020.3	LOC_Os10g28020	OsPOP21 - Putative Prolyl Oligopeptidase homologue, expressed
Chr10	14536001	14536500	intron	first				hypermethylation	LOC_Os10g28020.4	LOC_Os10g28020	OsPOP21 - Putative Prolyl Oligopeptidase homologue, expressed
Chr10	14536001	14536500	intron	first				hypermethylation	LOC_Os10g28020.3	LOC_Os10g28020	OsPOP21 - Putative Prolyl Oligopeptidase homologue, expressed
Chr10	14565501	14566000	exon	first				hypomethylation	LOC_Os10g28060.1	LOC_Os10g28060	3-ketoacyl-CoA synthase, putative, expressed
Chr10	14565501	14566000	promoter	LCP	Proximal			hypomethylation	LOC_Os10g28060.1	LOC_Os10g28060	3-ketoacyl-CoA synthase, putative, expressed
Chr10	14565501	14566000	promoter	LCP	Intermediate			hypomethylation	LOC_Os10g28060.1	LOC_Os10g28060	3-ketoacyl-CoA synthase, putative, expressed
Chr10	14569501	14570000	intergenic					hypomethylation
Chr10	14612501	14613000	promoter	LCP	Distal			hypermethylation	LOC_Os10g28140.1	LOC_Os10g28140	retrotransposon protein, putative, unclassified, expressed	LOC_Os10g28140
Chr10	14616501	14617000	promoter	LCP	Intermediate	CGI shore	promoter	hypermethylation	LOC_Os10g28150.1	LOC_Os10g28150	zinc knuckle domain containing protein, expressed	LOC_Os10g28150
Chr10	14616501	14617000	promoter	LCP	Intermediate	CGI shore	intergenic	hypermethylation	LOC_Os10g28150.1	LOC_Os10g28150	zinc knuckle domain containing protein, expressed	LOC_Os10g28150
Chr10	14616501	14617000	promoter	LCP	Distal	CGI shore	promoter	hypermethylation	LOC_Os10g28150.1	LOC_Os10g28150	zinc knuckle domain containing protein, expressed	LOC_Os10g28150
Chr10	14616501	14617000	promoter	LCP	Distal	CGI shore	intergenic	hypermethylation	LOC_Os10g28150.1	LOC_Os10g28150	zinc knuckle domain containing protein, expressed	LOC_Os10g28150
Chr10	14618001	14618500	intergenic					hypermethylation
Chr10	14618001	14618500	promoter	LCP	Distal			hypermethylation	LOC_Os10g28150.1	LOC_Os10g28150	zinc knuckle domain containing protein, expressed	LOC_Os10g28150
Chr10	14618501	14619000	intergenic					hypermethylation
Chr10	14636001	14636500	intergenic					hypermethylation
Chr10	14636501	14637000	intergenic					hypermethylation
Chr10	14645501	14646000	intergenic					hypomethylation
Chr10	14657001	14657500	intergenic					hypermethylation
Chr10	14667001	14667500	intergenic					hypomethylation
Chr10	14693001	14693500	promoter	LCP	Intermediate			hypermethylation	LOC_Os10g28254.1	LOC_Os10g28254	expressed protein
Chr10	14693001	14693500	promoter	LCP	Proximal			hypermethylation	LOC_Os10g28254.1	LOC_Os10g28254	expressed protein
Chr10	14693001	14693500	exon	first				hypermethylation	LOC_Os10g28254.1	LOC_Os10g28254	expressed protein
Chr10	14699001	14699500	intergenic					hypomethylation
Chr10	14705501	14706000	promoter	LCP	Distal			hypermethylation	LOC_Os10g28280.1	LOC_Os10g28280	expressed protein
Chr10	14710501	14711000	exon	last		CGI shore	transcript	hypomethylation	LOC_Os10g28290.1	LOC_Os10g28290	expressed protein
Chr10	14719501	14720000	promoter	LCP	Distal			hypermethylation	LOC_Os10g28299.1	LOC_Os10g28299	expressed protein
Chr10	14738501	14739000	intergenic					hypomethylation
Chr10	14819001	14819500	promoter	LCP	Intermediate			hypomethylation	LOC_Os10g28470.1	LOC_Os10g28470	retrotransposon protein, putative, unclassified, expressed	LOC_Os10g28470
Chr10	14819001	14819500	promoter	LCP	Distal			hypomethylation	LOC_Os10g28470.1	LOC_Os10g28470	retrotransposon protein, putative, unclassified, expressed	LOC_Os10g28470
Chr10	14828001	14828500	intergenic					hypomethylation
Chr10	14835501	14836000	intron	last				hypermethylation	LOC_Os10g28510.2	LOC_Os10g28510	expressed protein
Chr10	14835501	14836000	exon	internal				hypermethylation	LOC_Os10g28510.2	LOC_Os10g28510	expressed protein
Chr10	14854001	14854500	promoter	LCP	Intermediate			hypomethylation	LOC_Os10g28540.1	LOC_Os10g28540	CAF1 family ribonuclease containing protein, expressed
Chr10	14854001	14854500	promoter	LCP	Distal			hypomethylation	LOC_Os10g28540.1	LOC_Os10g28540	CAF1 family ribonuclease containing protein, expressed
Chr10	14854501	14855000	promoter	LCP	Distal			hypomethylation	LOC_Os10g28540.1	LOC_Os10g28540	CAF1 family ribonuclease containing protein, expressed
Chr10	14865001	14865500	intergenic					hypomethylation
Chr10	14867501	14868000	intergenic					hypomethylation
Chr10	14868001	14868500	intergenic					hypomethylation
Chr10	14879001	14879500	intergenic					hypermethylation
Chr10	14882001	14882500	intergenic					hypomethylation
Chr10	14882501	14883000	intergenic					hypomethylation
Chr10	14906001	14906500	intron	last				hypomethylation	LOC_Os10g28610.1	LOC_Os10g28610	KIP1, putative, expressed
Chr10	14906001	14906500	exon	internal				hypomethylation	LOC_Os10g28610.1	LOC_Os10g28610	KIP1, putative, expressed
Chr10	14920501	14921000	promoter	LCP	Distal			hypomethylation	LOC_Os10g28630.2	LOC_Os10g28630	homocysteine S-methyltransferase protein, putative, expressed
Chr10	14920501	14921000	promoter	LCP	Intermediate			hypomethylation	LOC_Os10g28630.2	LOC_Os10g28630	homocysteine S-methyltransferase protein, putative, expressed
Chr10	14921001	14921500	promoter	LCP	Intermediate			hypermethylation	LOC_Os10g28630.2	LOC_Os10g28630	homocysteine S-methyltransferase protein, putative, expressed
Chr10	14921501	14922000	promoter	LCP	Intermediate			hypermethylation	LOC_Os10g28630.2	LOC_Os10g28630	homocysteine S-methyltransferase protein, putative, expressed
Chr10	14921501	14922000	promoter	LCP	Proximal			hypermethylation	LOC_Os10g28630.2	LOC_Os10g28630	homocysteine S-methyltransferase protein, putative, expressed
Chr10	14921501	14922000	exon	first				hypermethylation	LOC_Os10g28630.2	LOC_Os10g28630	homocysteine S-methyltransferase protein, putative, expressed
Chr10	14927001	14927500	exon	first				hypomethylation	LOC_Os10g28640.1	LOC_Os10g28640	RIO1 family protein, expressed
Chr10	14927001	14927500	intron	first				hypomethylation	LOC_Os10g28640.1	LOC_Os10g28640	RIO1 family protein, expressed
Chr10	14945501	14946000	intron	internal				hypermethylation	LOC_Os10g28660.1	LOC_Os10g28660	type I inositol-1,4,5-trisphosphate 5-phosphatase, putative, expressed
Chr10	14945501	14946000	exon	internal				hypermethylation	LOC_Os10g28660.1	LOC_Os10g28660	type I inositol-1,4,5-trisphosphate 5-phosphatase, putative, expressed
Chr10	14946001	14946500	intron	internal				hypermethylation	LOC_Os10g28660.1	LOC_Os10g28660	type I inositol-1,4,5-trisphosphate 5-phosphatase, putative, expressed
Chr10	14946001	14946500	exon	internal				hypermethylation	LOC_Os10g28660.1	LOC_Os10g28660	type I inositol-1,4,5-trisphosphate 5-phosphatase, putative, expressed
Chr10	14957501	14958000	exon	internal				hypomethylation	LOC_Os10g28665.2	LOC_Os10g28665	PPR repeat domain containing protein, putative, expressed
Chr10	14957501	14958000	exon	first				hypomethylation	LOC_Os10g28665.1	LOC_Os10g28665	PPR repeat domain containing protein, putative, expressed
Chr10	14958001	14958500	exon	internal				hypomethylation	LOC_Os10g28665.2	LOC_Os10g28665	PPR repeat domain containing protein, putative, expressed
Chr10	14958001	14958500	exon	first				hypomethylation	LOC_Os10g28665.1	LOC_Os10g28665	PPR repeat domain containing protein, putative, expressed
Chr10	14958001	14958500	promoter	LCP	Proximal			hypomethylation	LOC_Os10g28665.1	LOC_Os10g28665	PPR repeat domain containing protein, putative, expressed
Chr10	14977001	14977500	promoter	LCP	Intermediate			hypermethylation	LOC_Os10g28690.1	LOC_Os10g28690	expressed protein
Chr10	14977001	14977500	promoter	LCP	Distal			hypermethylation	LOC_Os10g28690.1	LOC_Os10g28690	expressed protein
Chr10	14981001	14981500	intergenic					hypermethylation
Chr10	14981501	14982000	intergenic					hypermethylation
Chr10	14985001	14985500	exon	internal				hypomethylation	LOC_Os10g28710.1	LOC_Os10g28710	expressed protein
Chr10	14985001	14985500	intron	internal				hypomethylation	LOC_Os10g28710.1	LOC_Os10g28710	expressed protein
Chr10	15002501	15003000	promoter	LCP	Intermediate			hypomethylation	LOC_Os10g28760.1	LOC_Os10g28760	MBTB33 - Bric-a-Brac, Tramtrack, Broad Complex BTB domain with Meprin and TRAF Homology MATH domain, expressed
Chr10	15006001	15006500	intergenic					hypomethylation
Chr10	15006001	15006500	exon	first				hypomethylation	LOC_Os10g28770.1	LOC_Os10g28770	MBTB34 - Bric-a-Brac, Tramtrack, Broad Complex BTB domain with Meprin and TRAF Homology MATH domain, expressed
Chr10	15038001	15038500	promoter	LCP	Intermediate			hypermethylation	LOC_Os10g28850.1	LOC_Os10g28850	retrotransposon protein, putative, unclassified	LOC_Os10g28850
Chr10	15038001	15038500	promoter	LCP	Proximal			hypermethylation	LOC_Os10g28850.1	LOC_Os10g28850	retrotransposon protein, putative, unclassified	LOC_Os10g28850
Chr10	15038501	15039000	promoter	LCP	Proximal			hypermethylation	LOC_Os10g28850.1	LOC_Os10g28850	retrotransposon protein, putative, unclassified	LOC_Os10g28850
Chr10	15038501	15039000	exon	first				hypermethylation	LOC_Os10g28850.1	LOC_Os10g28850	retrotransposon protein, putative, unclassified	LOC_Os10g28850
Chr10	15038501	15039000	intron	first				hypermethylation	LOC_Os10g28850.1	LOC_Os10g28850	retrotransposon protein, putative, unclassified	LOC_Os10g28850
Chr10	15038501	15039000	exon	internal				hypermethylation	LOC_Os10g28850.1	LOC_Os10g28850	retrotransposon protein, putative, unclassified	LOC_Os10g28850
Chr10	15038501	15039000	intron	internal				hypermethylation	LOC_Os10g28850.1	LOC_Os10g28850	retrotransposon protein, putative, unclassified	LOC_Os10g28850
Chr10	15043001	15043500	promoter	LCP	Distal			hypermethylation	LOC_Os10g28860.1	LOC_Os10g28860	MBTB39 - Bric-a-Brac, Tramtrack, Broad Complex BTB domain with Meprin and TRAF Homology MATH domain, expressed
Chr10	15043001	15043500	promoter	LCP	Intermediate			hypermethylation	LOC_Os10g28860.1	LOC_Os10g28860	MBTB39 - Bric-a-Brac, Tramtrack, Broad Complex BTB domain with Meprin and TRAF Homology MATH domain, expressed
Chr10	15051001	15051500	intergenic					hypermethylation
[truncated: 50,486 more rows]
