# Supplementary material for: Genome-wide analysis of DNA polymorphisms, the methylome and transcriptome revealed that multiple factors are associated with low pollen fertility in autotetraploid rice
Source: PLoS One. 2018 Aug 6;13(8):e0201854. doi: 10.1371/journal.pone.0201854 (PMC6078310; doi:10.1371/journal.pone.0201854)
Supplement: S18 Table — (XLSX) [file pone.0201854.s032.xlsx]

## Sheet: Table S18
S18 Table. A list of gene associated with differential methylated region.
Promoter-hypermethylation	First-exon-hypermethylation	Promoter-exon-intron-hypomethylation
LOC_Os10g01070	LOC_Os10g01910	LOC_Os10g01044
LOC_Os10g01900	LOC_Os10g04010	LOC_Os10g01080
LOC_Os10g02220	LOC_Os10g04040	LOC_Os10g01260
LOC_Os10g02960	LOC_Os10g04380	LOC_Os10g01290
LOC_Os10g03360	LOC_Os10g04580	LOC_Os10g01540
LOC_Os10g03430	LOC_Os10g04720	LOC_Os10g01550
LOC_Os10g03880	LOC_Os10g04840	LOC_Os10g01570
LOC_Os10g03900	LOC_Os10g07618	LOC_Os10g01610
LOC_Os10g04040	LOC_Os10g09529	LOC_Os10g01650
LOC_Os10g04370	LOC_Os10g12730	LOC_Os10g01720
LOC_Os10g04590	LOC_Os10g13980	LOC_Os10g01820
LOC_Os10g04580	LOC_Os10g17310	LOC_Os10g01830
LOC_Os10g04840	LOC_Os10g17880	LOC_Os10g01840
LOC_Os10g05400	LOC_Os10g25180	LOC_Os10g01844
LOC_Os10g05490	LOC_Os10g27050	LOC_Os10g01870
LOC_Os10g05560	LOC_Os10g27120	LOC_Os10g01880
LOC_Os10g06740	LOC_Os10g27990	LOC_Os10g02070
LOC_Os10g07520	LOC_Os10g28020	LOC_Os10g02080
LOC_Os10g07562	LOC_Os10g28254	LOC_Os10g02100
LOC_Os10g07618	LOC_Os10g28630	LOC_Os10g02160
LOC_Os10g07986	LOC_Os10g28850	LOC_Os10g02200
LOC_Os10g08230	LOC_Os10g30330	LOC_Os10g02210
LOC_Os10g08474	LOC_Os10g30690	LOC_Os10g02220
LOC_Os10g08950	LOC_Os10g33410	LOC_Os10g02276
LOC_Os10g08980	LOC_Os10g36860	LOC_Os10g02380
LOC_Os10g09310	LOC_Os10g37560	LOC_Os10g02400
LOC_Os10g09529	LOC_Os10g38800	LOC_Os10g02620
LOC_Os10g10040	LOC_Os10g40010	LOC_Os10g02650
LOC_Os10g10060	LOC_Os10g42870	LOC_Os10g02660
LOC_Os10g10160	LOC_Os11g01210	LOC_Os10g02670
LOC_Os10g10149	LOC_Os11g02230	LOC_Os10g02720
LOC_Os10g10480	LOC_Os11g05970	LOC_Os10g02780
LOC_Os10g10880	LOC_Os11g05980	LOC_Os10g02800
LOC_Os10g11060	LOC_Os11g06770	LOC_Os10g02870
LOC_Os10g11260	LOC_Os11g08190	LOC_Os10g02880
LOC_Os10g11250	LOC_Os11g10780	LOC_Os10g02980
LOC_Os10g11980	LOC_Os11g12520	LOC_Os10g03050
LOC_Os10g11970	LOC_Os11g13800	LOC_Os10g03150
LOC_Os10g12590	LOC_Os11g13960	LOC_Os10g03240
LOC_Os10g12730	LOC_Os11g16840	LOC_Os10g03320
LOC_Os10g13400	LOC_Os11g16910	LOC_Os10g03350
LOC_Os10g13450	LOC_Os11g17850	LOC_Os10g03450
LOC_Os10g13880	LOC_Os11g19030	LOC_Os10g03520
LOC_Os10g13980	LOC_Os11g23180	LOC_Os10g03560
LOC_Os10g14960	LOC_Os11g24170	LOC_Os10g03600
LOC_Os10g14970	LOC_Os11g25910	LOC_Os10g03660
LOC_Os10g15100	LOC_Os11g25990	LOC_Os10g03669
LOC_Os10g15170	LOC_Os11g27130	LOC_Os10g03700
LOC_Os10g16800	LOC_Os11g30740	LOC_Os10g03730
LOC_Os10g17070	LOC_Os11g31330	LOC_Os10g03740
LOC_Os10g17080	LOC_Os11g31430	LOC_Os10g03850
LOC_Os10g17310	LOC_Os11g31800	LOC_Os10g03870
LOC_Os10g17610	LOC_Os11g32910	LOC_Os10g04020
LOC_Os10g17600	LOC_Os11g33250	LOC_Os10g04050
LOC_Os10g17670	LOC_Os11g34690	LOC_Os10g04110
LOC_Os10g17680	LOC_Os11g35040	LOC_Os10g04150
LOC_Os10g17890	LOC_Os11g35860	LOC_Os10g04180
LOC_Os10g17880	LOC_Os11g36450	LOC_Os10g04270
LOC_Os10g18530	LOC_Os11g37010	LOC_Os10g04290
LOC_Os10g19110	LOC_Os11g37759	LOC_Os10g04342
LOC_Os10g19100	LOC_Os11g38610	LOC_Os10g04400
LOC_Os10g20290	LOC_Os11g38630	LOC_Os10g04470
LOC_Os10g20380	LOC_Os11g39020	LOC_Os10g04510
LOC_Os10g20470	LOC_Os11g39280	LOC_Os10g04540
LOC_Os10g20530	LOC_Os11g39750	LOC_Os10g04530
LOC_Os10g20560	LOC_Os11g39910	LOC_Os10g04590
LOC_Os10g21784	LOC_Os11g40180	LOC_Os10g04610
LOC_Os10g21910	LOC_Os11g40360	LOC_Os10g04620
LOC_Os10g22380	LOC_Os11g42230	LOC_Os10g04660
LOC_Os10g22850	LOC_Os11g43830	LOC_Os10g04674
LOC_Os10g22880	LOC_Os11g43900	LOC_Os10g04720
LOC_Os10g23280	LOC_Os11g45090	LOC_Os10g04730
LOC_Os10g23910	LOC_Os11g45130	LOC_Os10g04740
LOC_Os10g24090	LOC_Os11g45720	LOC_Os10g04760
LOC_Os10g24790	LOC_Os11g47630	LOC_Os10g04890
LOC_Os10g25080	LOC_Os11g47840	LOC_Os10g04910
LOC_Os10g25180	LOC_Os12g01355	LOC_Os10g04930
LOC_Os10g25210	LOC_Os12g02170	LOC_Os10g05040
LOC_Os10g25230	LOC_Os12g02420	LOC_Os10g05069
LOC_Os10g26070	LOC_Os12g02830	LOC_Os10g05200
LOC_Os10g26390	LOC_Os12g03650	LOC_Os10g05220
LOC_Os10g26380	LOC_Os12g04120	LOC_Os10g05250
LOC_Os10g26670	LOC_Os12g04130	LOC_Os10g05420
LOC_Os10g27050	LOC_Os12g05550	LOC_Os10g05570
LOC_Os10g27120	LOC_Os12g06440	LOC_Os10g05580
LOC_Os10g27310	LOC_Os12g07030	LOC_Os10g05620
LOC_Os10g27420	LOC_Os12g07160	LOC_Os10g05730
LOC_Os10g27990	LOC_Os12g08180	LOC_Os10g05800
LOC_Os10g28020	LOC_Os12g08550	LOC_Os10g05880
LOC_Os10g28140	LOC_Os12g09000	LOC_Os10g05900
LOC_Os10g28150	LOC_Os12g09250	LOC_Os10g05910
LOC_Os10g28254	LOC_Os12g10320	LOC_Os10g06080
LOC_Os10g28280	LOC_Os12g10500	LOC_Os10g06090
LOC_Os10g28299	LOC_Os12g12490	LOC_Os10g06130
LOC_Os10g28630	LOC_Os12g12620	LOC_Os10g06220
LOC_Os10g28690	LOC_Os12g13380	LOC_Os10g06210
LOC_Os10g28850	LOC_Os12g14740	LOC_Os10g06300
LOC_Os10g28860	LOC_Os12g14930	LOC_Os10g06410
LOC_Os10g29050	LOC_Os12g16350	LOC_Os10g06480
LOC_Os10g29502	LOC_Os12g16670	LOC_Os10g06740
LOC_Os10g29930	LOC_Os12g17430	LOC_Os10g07010
LOC_Os10g30330	LOC_Os12g17480	LOC_Os10g07060
LOC_Os10g30460	LOC_Os12g21798	LOC_Os10g07080
LOC_Os10g30690	LOC_Os12g22145	LOC_Os10g07114
LOC_Os10g31350	LOC_Os12g23590	LOC_Os10g07270
LOC_Os10g31970	LOC_Os12g23620	LOC_Os10g07440
LOC_Os10g32110	LOC_Os12g24500	LOC_Os10g07450
LOC_Os10g32810	LOC_Os12g25340	LOC_Os10g07480
LOC_Os10g33350	LOC_Os12g26170	LOC_Os10g07546
LOC_Os10g33410	LOC_Os12g26620	LOC_Os10g07552
LOC_Os10g33774	LOC_Os12g28020	LOC_Os10g07612
LOC_Os10g34120	LOC_Os12g29370	LOC_Os10g07578
LOC_Os10g34110	LOC_Os12g29650	LOC_Os10g07970
LOC_Os10g34420	LOC_Os12g29680	LOC_Os10g07978
LOC_Os10g34409	LOC_Os12g31900	LOC_Os10g07974
LOC_Os10g35670	LOC_Os12g32410	LOC_Os10g07998
LOC_Os10g36860	LOC_Os12g33100	LOC_Os10g08014
LOC_Os10g37060	LOC_Os12g33630	LOC_Os10g08018
LOC_Os10g37370	LOC_Os12g36020	LOC_Os10g08022
LOC_Os10g37520	LOC_Os12g36060	LOC_Os10g08390
LOC_Os10g37560	LOC_Os12g37510	LOC_Os10g08540
LOC_Os10g37570	LOC_Os12g37550	LOC_Os10g08599
LOC_Os10g37740	LOC_Os12g37910	LOC_Os10g08580
LOC_Os10g38360	LOC_Os12g38020	LOC_Os10g08590
LOC_Os10g38580	LOC_Os12g38850	LOC_Os10g08650
LOC_Os10g38870	LOC_Os12g39200	LOC_Os10g08660
LOC_Os10g39070	LOC_Os12g39870	LOC_Os10g08680
LOC_Os10g39520	LOC_Os12g39880	LOC_Os10g08780
LOC_Os10g39740	LOC_Os12g40310	LOC_Os10g08840
LOC_Os10g40010	LOC_Os12g40950	LOC_Os10g08850
LOC_Os10g40070	LOC_Os12g41900	LOC_Os10g08990
LOC_Os10g40060	LOC_Os12g41962	LOC_Os10g09240
LOC_Os10g40460	LOC_Os12g42590	LOC_Os10g09270
LOC_Os10g40470	LOC_Os12g43165	LOC_Os10g09280
LOC_Os10g40614	LOC_Os01g01010	LOC_Os10g09320
LOC_Os10g40934	LOC_Os01g01620	LOC_Os10g09380
LOC_Os10g42196	LOC_Os01g02884	LOC_Os10g09390
LOC_Os10g42420	LOC_Os01g03360	LOC_Os10g09430
LOC_Os10g42480	LOC_Os01g04005	LOC_Os10g09560
LOC_Os10g42650	LOC_Os01g05520	LOC_Os10g09570
LOC_Os10g42870	LOC_Os01g06050	LOC_Os10g09620
LOC_Os10g42860	LOC_Os01g06060	LOC_Os10g09740
LOC_Os11g01460	LOC_Os01g06720	LOC_Os10g09790
LOC_Os11g01630	LOC_Os01g07250	LOC_Os10g09800
LOC_Os11g02070	LOC_Os01g08250	LOC_Os10g09810
LOC_Os11g02150	LOC_Os01g09740	LOC_Os10g09850
LOC_Os11g02290	LOC_Os01g10420	LOC_Os10g09870
LOC_Os11g02350	LOC_Os01g12440	LOC_Os10g10030
LOC_Os11g02620	LOC_Os01g12890	LOC_Os10g10040
LOC_Os11g03190	LOC_Os01g13270	LOC_Os10g10100
LOC_Os11g04104	LOC_Os01g13350	LOC_Os10g10190
LOC_Os11g04267	LOC_Os01g13430	LOC_Os10g10244
LOC_Os11g04540	LOC_Os01g13780	LOC_Os10g10320
LOC_Os11g05550	LOC_Os01g15000	LOC_Os10g10360
LOC_Os11g05680	LOC_Os01g16060	LOC_Os10g10390
LOC_Os11g05970	LOC_Os01g16990	LOC_Os10g10410
LOC_Os11g05950	LOC_Os01g18040	LOC_Os10g10420
LOC_Os11g05980	LOC_Os01g21790	LOC_Os10g10480
LOC_Os11g06130	LOC_Os01g22910	LOC_Os10g10520
LOC_Os11g06420	LOC_Os01g24060	LOC_Os10g10550
LOC_Os11g06430	LOC_Os01g26174	LOC_Os10g10680
LOC_Os11g06470	LOC_Os01g26370	LOC_Os10g10870
LOC_Os11g06890	LOC_Os01g27190	LOC_Os10g11034
LOC_Os11g07040	LOC_Os01g28600	LOC_Os10g11070
LOC_Os11g07250	LOC_Os01g32120	LOC_Os10g11110
LOC_Os11g07700	LOC_Os01g32150	LOC_Os10g11190
LOC_Os11g07780	LOC_Os01g32300	LOC_Os10g11270
LOC_Os11g08190	LOC_Os01g34610	LOC_Os10g11280
LOC_Os11g08610	LOC_Os01g34890	LOC_Os10g11340
LOC_Os11g10500	LOC_Os01g35120	LOC_Os10g11330
LOC_Os11g10780	LOC_Os01g36850	LOC_Os10g11354
LOC_Os11g11350	LOC_Os01g37000	LOC_Os10g11384
LOC_Os11g12520	LOC_Os01g37070	LOC_Os10g11454
LOC_Os11g12570	LOC_Os01g37090	LOC_Os10g11506
LOC_Os11g12760	LOC_Os01g39150	LOC_Os10g11520
LOC_Os11g13680	LOC_Os01g40450	LOC_Os10g11730
LOC_Os11g13800	LOC_Os01g41360	LOC_Os10g11750
LOC_Os11g13960	LOC_Os01g41770	LOC_Os10g11794
LOC_Os11g13970	LOC_Os01g42560	LOC_Os10g11820
LOC_Os11g14070	LOC_Os01g42820	LOC_Os10g11889
LOC_Os11g15120	LOC_Os01g43280	LOC_Os10g12010
LOC_Os11g15620	LOC_Os01g43520	LOC_Os10g12050
LOC_Os11g15610	LOC_Os01g43980	LOC_Os10g12080
LOC_Os11g16260	LOC_Os01g46984	LOC_Os10g12110
LOC_Os11g16850	LOC_Os01g47750	LOC_Os10g12120
LOC_Os11g16840	LOC_Os01g48140	LOC_Os10g12130
LOC_Os11g16910	LOC_Os01g48910	LOC_Os10g12190
LOC_Os11g16970	LOC_Os01g49026	LOC_Os10g12174
LOC_Os11g17180	LOC_Os01g49180	LOC_Os10g12330
LOC_Os11g17300	LOC_Os01g50530	LOC_Os10g12354
LOC_Os11g17670	LOC_Os01g54290	LOC_Os10g12520
LOC_Os11g17850	LOC_Os01g60990	LOC_Os10g12530
LOC_Os11g18194	LOC_Os01g63900	LOC_Os10g12539
LOC_Os11g19030	LOC_Os01g65010	LOC_Os10g12548
LOC_Os11g19360	LOC_Os01g65904	LOC_Os10g12560
LOC_Os11g19350	LOC_Os01g69120	LOC_Os10g12610
LOC_Os11g20260	LOC_Os01g71940	LOC_Os10g12640
LOC_Os11g20239	LOC_Os01g71930	LOC_Os10g13370
LOC_Os11g22610	LOC_Os01g72810	LOC_Os10g13430
LOC_Os11g22870	LOC_Os01g72820	LOC_Os10g13500
LOC_Os11g22970	LOC_Os01g74310	LOC_Os10g13630
LOC_Os11g22960	LOC_Os01g74610	LOC_Os10g13620
LOC_Os11g23180	LOC_Os02g02100	LOC_Os10g13660
LOC_Os11g23200	LOC_Os02g06220	LOC_Os10g13694
LOC_Os11g23238	LOC_Os02g06754	LOC_Os10g13730
LOC_Os11g24070	LOC_Os02g07030	LOC_Os10g13770
LOC_Os11g24170	LOC_Os02g07920	LOC_Os10g13780
LOC_Os11g24484	LOC_Os02g08190	LOC_Os10g13830
LOC_Os11g24470	LOC_Os02g08470	LOC_Os10g13880
LOC_Os11g24730	LOC_Os02g09330	LOC_Os10g13940
LOC_Os11g25060	LOC_Os02g11050	LOC_Os10g13930
LOC_Os11g25110	LOC_Os02g15540	LOC_Os10g14040
LOC_Os11g25874	LOC_Os02g15980	LOC_Os10g14050
LOC_Os11g25910	LOC_Os02g17160	LOC_Os10g14194
LOC_Os11g25920	LOC_Os02g17280	LOC_Os10g14230
LOC_Os11g26290	LOC_Os02g18320	LOC_Os10g14295
LOC_Os11g26430	LOC_Os02g18990	LOC_Os10g14814
LOC_Os11g26590	LOC_Os02g20880	LOC_Os10g14870
LOC_Os11g26770	LOC_Os02g20870	LOC_Os10g14860
LOC_Os11g27130	LOC_Os02g22780	LOC_Os10g14940
LOC_Os11g27530	LOC_Os02g23860	LOC_Os10g14930
LOC_Os11g27590	LOC_Os02g25200	LOC_Os10g14950
LOC_Os11g28280	LOC_Os02g25630	LOC_Os10g14960
LOC_Os11g28720	LOC_Os02g25730	LOC_Os10g15130
LOC_Os11g28810	LOC_Os02g25800	LOC_Os10g15390
LOC_Os11g29030	LOC_Os02g28340	LOC_Os10g15320
LOC_Os11g29380	LOC_Os02g29060	LOC_Os10g15330
LOC_Os11g29370	LOC_Os02g29160	LOC_Os10g15240
LOC_Os11g29680	LOC_Os02g29464	LOC_Os10g15180
LOC_Os11g29670	LOC_Os02g30080	LOC_Os10g15190
LOC_Os11g29790	LOC_Os02g30460	LOC_Os10g16410
LOC_Os11g30500	LOC_Os02g30880	LOC_Os10g16440
LOC_Os11g30740	LOC_Os02g34040	LOC_Os10g16580
LOC_Os11g31330	LOC_Os02g34760	LOC_Os10g16570
LOC_Os11g31430	LOC_Os02g34970	LOC_Os10g16640
LOC_Os11g31800	LOC_Os02g35310	LOC_Os10g16750
LOC_Os11g32160	LOC_Os02g36070	LOC_Os10g16760
LOC_Os11g32240	LOC_Os02g36220	LOC_Os10g16810
LOC_Os11g32250	LOC_Os02g36590	LOC_Os10g16974
LOC_Os11g32530	LOC_Os02g36990	LOC_Os10g17030
LOC_Os11g32910	LOC_Os02g37250	LOC_Os10g17040
LOC_Os11g33090	LOC_Os02g38200	LOC_Os10g17100
LOC_Os11g33250	LOC_Os02g38440	LOC_Os10g17230
LOC_Os11g34270	LOC_Os02g39190	LOC_Os10g17280
LOC_Os11g34690	LOC_Os02g39410	LOC_Os10g17300
LOC_Os11g35040	LOC_Os02g39660	LOC_Os10g17330
LOC_Os11g35410	LOC_Os02g39840	LOC_Os10g17370
LOC_Os11g35430	LOC_Os02g40000	LOC_Os10g17390
LOC_Os11g35570	LOC_Os02g40650	LOC_Os10g17380
LOC_Os11g35580	LOC_Os02g43090	LOC_Os10g17454
LOC_Os11g35860	LOC_Os02g43840	LOC_Os10g17590
LOC_Os11g36420	LOC_Os02g44155	LOC_Os10g17724
LOC_Os11g36410	LOC_Os02g46760	LOC_Os10g17740
LOC_Os11g36450	LOC_Os02g47140	LOC_Os10g17750
LOC_Os11g36550	LOC_Os02g47480	LOC_Os10g17810
LOC_Os11g37170	LOC_Os02g48260	LOC_Os10g17990
LOC_Os11g37759	LOC_Os02g50250	LOC_Os10g18160
LOC_Os11g38610	LOC_Os02g50580	LOC_Os10g18234
LOC_Os11g39000	LOC_Os02g51220	LOC_Os10g18350
LOC_Os11g39280	LOC_Os02g52250	LOC_Os10g18364
LOC_Os11g39670	LOC_Os02g52920	LOC_Os10g18490
LOC_Os11g39750	LOC_Os02g53220	LOC_Os10g18660
LOC_Os11g39910	LOC_Os02g54200	LOC_Os10g18940
LOC_Os11g40180	LOC_Os02g55200	LOC_Os10g19050
LOC_Os11g40249	LOC_Os02g56610	LOC_Os10g19160
LOC_Os11g40230	LOC_Os02g57050	LOC_Os10g19200
LOC_Os11g40320	LOC_Os02g57070	LOC_Os10g19190
LOC_Os11g40315	LOC_Os03g01590	LOC_Os10g19270
LOC_Os11g40360	LOC_Os03g02310	LOC_Os10g19300
LOC_Os11g41500	LOC_Os03g02820	LOC_Os10g19290
LOC_Os11g41710	LOC_Os03g04440	LOC_Os10g19890
LOC_Os11g42230	LOC_Os03g05350	LOC_Os10g19880
LOC_Os11g43770	LOC_Os03g07680	LOC_Os10g19898
LOC_Os11g43780	LOC_Os03g08470	LOC_Os10g19960
LOC_Os11g43900	LOC_Os03g10200	LOC_Os10g20040
LOC_Os11g44560	LOC_Os03g10900	LOC_Os10g20060
LOC_Os11g44980	LOC_Os03g12250	LOC_Os10g20120
LOC_Os11g44990	LOC_Os03g14290	LOC_Os10g20170
LOC_Os11g45060	LOC_Os03g17460	LOC_Os10g20240
LOC_Os11g45090	LOC_Os03g17510	LOC_Os10g20250
LOC_Os11g45080	LOC_Os03g17930	LOC_Os10g20260
LOC_Os11g45710	LOC_Os03g19470	LOC_Os10g20310
LOC_Os11g45950	LOC_Os03g19840	LOC_Os10g20320
LOC_Os11g46250	LOC_Os03g20120	LOC_Os10g20330
LOC_Os11g47620	LOC_Os03g20930	LOC_Os10g20370
LOC_Os11g47630	LOC_Os03g22190	LOC_Os10g20380
LOC_Os11g47840	LOC_Os03g24510	LOC_Os10g20390
LOC_Os11g48000	LOC_Os03g25910	LOC_Os10g20450
LOC_Os12g02340	LOC_Os03g25980	LOC_Os10g20460
LOC_Os12g02420	LOC_Os03g26540	LOC_Os10g20470
LOC_Os12g02730	LOC_Os03g26900	LOC_Os10g20480
LOC_Os12g02840	LOC_Os03g27450	LOC_Os10g20500
LOC_Os12g02830	LOC_Os03g27490	LOC_Os10g20540
LOC_Os12g04130	LOC_Os03g27850	LOC_Os10g20610
LOC_Os12g04120	LOC_Os03g30290	LOC_Os10g20630
LOC_Os12g04230	LOC_Os03g36710	LOC_Os10g20750
LOC_Os12g04260	LOC_Os03g36830	LOC_Os10g20770
LOC_Os12g05334	LOC_Os03g37110	LOC_Os10g20860
LOC_Os12g05550	LOC_Os03g37120	LOC_Os10g20890
LOC_Os12g05860	LOC_Os03g38250	LOC_Os10g20960
LOC_Os12g06010	LOC_Os03g40725	LOC_Os10g20940
LOC_Os12g06210	LOC_Os03g41970	LOC_Os10g21080
LOC_Os12g06280	LOC_Os03g43080	LOC_Os10g21190
LOC_Os12g06270	LOC_Os03g44780	LOC_Os10g21350
LOC_Os12g06340	LOC_Os03g47930	LOC_Os10g21360
LOC_Os12g06590	LOC_Os03g49580	LOC_Os10g21470
LOC_Os12g06730	LOC_Os03g50355	LOC_Os10g21620
LOC_Os12g07030	LOC_Os03g53250	LOC_Os10g21770
LOC_Os12g07170	LOC_Os03g53530	LOC_Os10g21810
LOC_Os12g07160	LOC_Os03g60150	LOC_Os10g21830
LOC_Os12g07310	LOC_Os03g60976	LOC_Os10g21860
LOC_Os12g08140	LOC_Os03g62440	LOC_Os10g21890
LOC_Os12g08260	LOC_Os03g62810	LOC_Os10g21910
LOC_Os12g08240	LOC_Os03g63370	LOC_Os10g21940
LOC_Os12g08480	LOC_Os03g63920	LOC_Os10g21956
LOC_Os12g08720	LOC_Os03g64269	LOC_Os10g22039
LOC_Os12g09000	LOC_Os04g01160	LOC_Os10g22030
LOC_Os12g09089	LOC_Os04g01530	LOC_Os10g22050
LOC_Os12g09140	LOC_Os04g01674	LOC_Os10g22060
LOC_Os12g09130	LOC_Os04g01750	LOC_Os10g22430
LOC_Os12g09250	LOC_Os04g02010	LOC_Os10g22560
LOC_Os12g10410	LOC_Os04g04300	LOC_Os10g22570
LOC_Os12g10500	LOC_Os04g06790	LOC_Os10g22640
LOC_Os12g12340	LOC_Os04g08749	LOC_Os10g22720
LOC_Os12g12490	LOC_Os04g09530	LOC_Os10g22780
LOC_Os12g12514	LOC_Os04g10070	LOC_Os10g22770
LOC_Os12g12620	LOC_Os04g10230	LOC_Os10g22800
LOC_Os12g12630	LOC_Os04g10219	LOC_Os10g22810
LOC_Os12g12980	LOC_Os04g10750	LOC_Os10g22860
LOC_Os12g12970	LOC_Os04g12200	LOC_Os10g22869
LOC_Os12g13360	LOC_Os04g13900	LOC_Os10g22890
LOC_Os12g13380	LOC_Os04g13970	LOC_Os10g22930
LOC_Os12g13390	LOC_Os04g14550	LOC_Os10g22940
LOC_Os12g13590	LOC_Os04g14560	LOC_Os10g22960
LOC_Os12g13940	LOC_Os04g14690	LOC_Os10g23004
LOC_Os12g14250	LOC_Os04g14880	LOC_Os10g23030
LOC_Os12g14680	LOC_Os04g16070	LOC_Os10g23150
LOC_Os12g14740	LOC_Os04g16850	LOC_Os10g23204
LOC_Os12g14830	LOC_Os04g17430	LOC_Os10g23190
LOC_Os12g14930	LOC_Os04g17970	LOC_Os10g23280
LOC_Os12g14960	LOC_Os04g18244	LOC_Os10g23890
LOC_Os12g15222	LOC_Os04g18690	LOC_Os10g23900
LOC_Os12g15330	LOC_Os04g18870	LOC_Os10g23910
LOC_Os12g15550	LOC_Os04g19060	LOC_Os10g23980
LOC_Os12g15790	LOC_Os04g20164	LOC_Os10g23970
LOC_Os12g15990	LOC_Os04g22090	LOC_Os10g24020
LOC_Os12g16000	LOC_Os04g22880	LOC_Os10g24050
LOC_Os12g16130	LOC_Os04g25330	LOC_Os10g24070
LOC_Os12g16120	LOC_Os04g25580	LOC_Os10g24110
LOC_Os12g16290	LOC_Os04g27540	LOC_Os10g24100
LOC_Os12g16350	LOC_Os04g27960	LOC_Os10g24170
LOC_Os12g17220	LOC_Os04g28160	LOC_Os10g24180
LOC_Os12g17320	LOC_Os04g28560	LOC_Os10g24190
LOC_Os12g17430	LOC_Os04g28780	LOC_Os10g24200
LOC_Os12g17680	LOC_Os04g28790	LOC_Os10g24210
LOC_Os12g17860	LOC_Os04g30410	LOC_Os10g24220
LOC_Os12g18550	LOC_Os04g33780	LOC_Os10g24230
LOC_Os12g18760	LOC_Os04g34050	LOC_Os10g24270
LOC_Os12g19270	LOC_Os04g34300	LOC_Os10g24310
LOC_Os12g19260	LOC_Os04g35650	LOC_Os10g24330
LOC_Os12g19381	LOC_Os04g36620	LOC_Os10g24350
LOC_Os12g19510	LOC_Os04g36740	LOC_Os10g24450
LOC_Os12g19590	LOC_Os04g36800	LOC_Os10g24470
LOC_Os12g19820	LOC_Os04g38990	LOC_Os10g24640
LOC_Os12g21798	LOC_Os04g39170	LOC_Os10g24650
LOC_Os12g21930	LOC_Os04g39840	LOC_Os10g24920
LOC_Os12g21920	LOC_Os04g39910	LOC_Os10g25090
LOC_Os12g22530	LOC_Os04g39970	LOC_Os10g25100
LOC_Os12g22520	LOC_Os04g42920	LOC_Os10g25110
LOC_Os12g23590	LOC_Os04g43824	LOC_Os10g25120
LOC_Os12g23610	LOC_Os04g43930	LOC_Os10g25130
LOC_Os12g23620	LOC_Os04g49790	LOC_Os10g25140
LOC_Os12g23990	LOC_Os04g49800	LOC_Os10g25200
LOC_Os12g23980	LOC_Os04g51980	LOC_Os10g25349
LOC_Os12g24084	LOC_Os04g52510	LOC_Os10g25380
LOC_Os12g24390	LOC_Os04g52790	LOC_Os10g25450
LOC_Os12g24510	LOC_Os04g53994	LOC_Os10g25550
LOC_Os12g24500	LOC_Os04g54930	LOC_Os10g25565
LOC_Os12g24750	LOC_Os04g58055	LOC_Os10g25680
LOC_Os12g25220	LOC_Os04g59624	LOC_Os10g25760
LOC_Os12g25340	LOC_Os05g01960	LOC_Os10g25780
LOC_Os12g25680	LOC_Os05g01990	LOC_Os10g25850
LOC_Os12g25850	LOC_Os05g02520	LOC_Os10g25830
LOC_Os12g25940	LOC_Os05g02680	LOC_Os10g25890
LOC_Os12g26170	LOC_Os05g03480	LOC_Os10g25900
LOC_Os12g26300	LOC_Os05g03690	LOC_Os10g25920
LOC_Os12g26370	LOC_Os05g04060	LOC_Os10g25980
LOC_Os12g27010	LOC_Os05g04890	LOC_Os10g25990
LOC_Os12g27254	LOC_Os05g06070	LOC_Os10g26040
LOC_Os12g27420	LOC_Os05g06340	LOC_Os10g26145
LOC_Os12g27450	LOC_Os05g06580	LOC_Os10g26140
LOC_Os12g27570	LOC_Os05g07140	LOC_Os10g26280
LOC_Os12g27650	LOC_Os05g07420	LOC_Os10g26400
LOC_Os12g27640	LOC_Os05g07840	LOC_Os10g26420
LOC_Os12g27690	LOC_Os05g08950	LOC_Os10g26460
LOC_Os12g27740	LOC_Os05g10810	LOC_Os10g26540
LOC_Os12g28020	LOC_Os05g11640	LOC_Os10g26530
LOC_Os12g28240	LOC_Os05g14080	LOC_Os10g26550
LOC_Os12g29330	LOC_Os05g14310	LOC_Os10g26610
LOC_Os12g29370	LOC_Os05g15330	LOC_Os10g26660
LOC_Os12g29650	LOC_Os05g18360	LOC_Os10g26650
LOC_Os12g29660	LOC_Os05g18810	LOC_Os10g26730
LOC_Os12g29680	LOC_Os05g20080	LOC_Os10g26960
LOC_Os12g30690	LOC_Os05g20240	LOC_Os10g26990
LOC_Os12g31040	LOC_Os05g21180	LOC_Os10g27090
LOC_Os12g32260	LOC_Os05g22314	LOC_Os10g27100
LOC_Os12g32410	LOC_Os05g22970	LOC_Os10g27230
LOC_Os12g32420	LOC_Os05g23580	LOC_Os10g27260
LOC_Os12g32940	LOC_Os05g24230	LOC_Os10g27280
LOC_Os12g33070	LOC_Os05g25075	LOC_Os10g27300
LOC_Os12g33090	LOC_Os05g28530	LOC_Os10g27330
LOC_Os12g33100	LOC_Os05g28980	LOC_Os10g27470
LOC_Os12g33630	LOC_Os05g30150	LOC_Os10g27460
LOC_Os12g33640	LOC_Os05g30270	LOC_Os10g27480
LOC_Os12g34104	LOC_Os05g32060	LOC_Os10g27990
LOC_Os12g34990	LOC_Os05g33880	LOC_Os10g28009
LOC_Os12g35170	LOC_Os05g34320	LOC_Os10g28060
LOC_Os12g35380	LOC_Os05g34570	LOC_Os10g28290
LOC_Os12g35550	LOC_Os05g36010	LOC_Os10g28470
LOC_Os12g36030	LOC_Os05g37100	LOC_Os10g28540
LOC_Os12g36060	LOC_Os05g37470	LOC_Os10g28610
LOC_Os12g36070	LOC_Os05g38160	LOC_Os10g28630
LOC_Os12g36940	LOC_Os05g39190	LOC_Os10g28640
LOC_Os12g37010	LOC_Os05g41550	LOC_Os10g28665
LOC_Os12g37510	LOC_Os05g41790	LOC_Os10g28710
LOC_Os12g37550	LOC_Os05g43480	LOC_Os10g28760
LOC_Os12g37560	LOC_Os05g44200	LOC_Os10g28770
LOC_Os12g37570	LOC_Os05g44830	LOC_Os10g29040
LOC_Os12g37640	LOC_Os05g44970	LOC_Os10g29090
LOC_Os12g37690	LOC_Os05g45200	LOC_Os10g29230
LOC_Os12g37860	LOC_Os05g46680	LOC_Os10g29420
LOC_Os12g37910	LOC_Os05g48610	LOC_Os10g29410
LOC_Os12g38020	LOC_Os05g49320	LOC_Os10g29450
LOC_Os12g38370	LOC_Os05g49630	LOC_Os10g29460
LOC_Os12g38850	LOC_Os06g04290	LOC_Os10g29540
LOC_Os12g39200	LOC_Os06g05750	LOC_Os10g29630
LOC_Os12g39260	LOC_Os06g06280	LOC_Os10g29620
LOC_Os12g39420	LOC_Os06g07640	LOC_Os10g29650
LOC_Os12g39410	LOC_Os06g08340	LOC_Os10g29800
LOC_Os12g39450	LOC_Os06g08450	LOC_Os10g29810
LOC_Os12g39890	LOC_Os06g11090	LOC_Os10g29820
LOC_Os12g40150	LOC_Os06g12050	LOC_Os10g30010
LOC_Os12g40260	LOC_Os06g12129	LOC_Os10g30040
LOC_Os12g40310	LOC_Os06g12960	LOC_Os10g30054
LOC_Os12g40840	LOC_Os06g13230	LOC_Os10g30070
LOC_Os12g40950	LOC_Os06g13830	LOC_Os10g30100
LOC_Os12g41180	LOC_Os06g14300	LOC_Os10g30130
LOC_Os12g41230	LOC_Os06g15730	LOC_Os10g30240
LOC_Os12g41240	LOC_Os06g16410	LOC_Os10g30270
LOC_Os12g41270	LOC_Os06g17480	LOC_Os10g30260
LOC_Os12g41680	LOC_Os06g18140	LOC_Os10g30300
LOC_Os12g41700	LOC_Os06g19060	LOC_Os10g30290
LOC_Os12g41840	LOC_Os06g19160	LOC_Os10g30390
LOC_Os12g41900	LOC_Os06g19740	LOC_Os10g30420
LOC_Os12g41930	LOC_Os06g21870	LOC_Os10g30520
LOC_Os12g41920	LOC_Os06g22919	LOC_Os10g30560
LOC_Os12g41962	LOC_Os06g23114	LOC_Os10g30590
LOC_Os12g42190	LOC_Os06g23870	LOC_Os10g30610
LOC_Os12g42590	LOC_Os06g25250	LOC_Os10g30620
LOC_Os12g42580	LOC_Os06g27450	LOC_Os10g30640
LOC_Os12g43100	LOC_Os06g28300	LOC_Os10g30670
LOC_Os12g43340	LOC_Os06g29220	LOC_Os10g30660
LOC_Os01g01010	LOC_Os06g32040	LOC_Os10g30690
LOC_Os01g01610	LOC_Os06g32870	LOC_Os10g30870
LOC_Os01g01620	LOC_Os06g33410	LOC_Os10g30910
LOC_Os01g01710	LOC_Os06g33870	LOC_Os10g31000
LOC_Os01g02290	LOC_Os06g36830	LOC_Os10g31030
LOC_Os01g02884	LOC_Os06g39020	LOC_Os10g31060
LOC_Os01g03010	LOC_Os06g39520	LOC_Os10g31070
LOC_Os01g03360	LOC_Os06g40920	LOC_Os10g31170
LOC_Os01g03429	LOC_Os06g41030	LOC_Os10g31240
LOC_Os01g03740	LOC_Os06g43150	LOC_Os10g31250
LOC_Os01g03780	LOC_Os06g43640	LOC_Os10g31460
LOC_Os01g03770	LOC_Os06g43740	LOC_Os10g31530
LOC_Os01g03870	LOC_Os06g44420	LOC_Os10g31630
LOC_Os01g04130	LOC_Os06g45090	LOC_Os10g31680
LOC_Os01g04190	LOC_Os06g45570	LOC_Os10g31700
LOC_Os01g04180	LOC_Os06g45580	LOC_Os10g31730
LOC_Os01g04230	LOC_Os06g45870	LOC_Os10g31750
LOC_Os01g04690	LOC_Os06g46820	LOC_Os10g31740
LOC_Os01g05070	LOC_Os06g46920	LOC_Os10g31760
LOC_Os01g05400	LOC_Os06g47200	LOC_Os10g31770
LOC_Os01g05520	LOC_Os06g47980	LOC_Os10g31864
LOC_Os01g06060	LOC_Os06g49290	LOC_Os10g31900
LOC_Os01g06050	LOC_Os06g50290	LOC_Os10g31910
LOC_Os01g06250	LOC_Os07g01490	LOC_Os10g31990
LOC_Os01g06240	LOC_Os07g02310	LOC_Os10g32030
LOC_Os01g06310	LOC_Os07g02560	LOC_Os10g32040
LOC_Os01g06300	LOC_Os07g02620	LOC_Os10g32050
LOC_Os01g06570	LOC_Os07g02640	LOC_Os10g32060
LOC_Os01g06560	LOC_Os07g02674	LOC_Os10g32100
LOC_Os01g06670	LOC_Os07g02980	LOC_Os10g32410
LOC_Os01g06720	LOC_Os07g03950	LOC_Os10g32405
LOC_Os01g07150	LOC_Os07g04110	LOC_Os10g32520
LOC_Os01g07250	LOC_Os07g05710	LOC_Os10g32540
LOC_Os01g08250	LOC_Os07g06430	LOC_Os10g32560
LOC_Os01g08440	LOC_Os07g06720	LOC_Os10g32580
LOC_Os01g08450	LOC_Os07g06890	LOC_Os10g32590
LOC_Os01g08470	LOC_Os07g08040	LOC_Os10g32670
LOC_Os01g09640	LOC_Os07g10139	LOC_Os10g32760
LOC_Os01g09740	LOC_Os07g12370	LOC_Os10g32770
LOC_Os01g09980	LOC_Os07g12480	LOC_Os10g32810
LOC_Os01g10430	LOC_Os07g14370	LOC_Os10g32960
LOC_Os01g10420	LOC_Os07g14380	LOC_Os10g33000
LOC_Os01g10520	LOC_Os07g16224	LOC_Os10g32990
LOC_Os01g11110	LOC_Os07g16930	LOC_Os10g33040
LOC_Os01g11240	LOC_Os07g17740	LOC_Os10g33130
LOC_Os01g11414	LOC_Os07g18660	LOC_Os10g33140
LOC_Os01g11580	LOC_Os07g20430	LOC_Os10g33270
LOC_Os01g11570	LOC_Os07g20630	LOC_Os10g33290
LOC_Os01g11900	LOC_Os07g24090	LOC_Os10g33400
LOC_Os01g12100	LOC_Os07g26060	LOC_Os10g33420
LOC_Os01g12110	LOC_Os07g26910	LOC_Os10g33500
LOC_Os01g12440	LOC_Os07g28640	LOC_Os10g33530
LOC_Os01g12720	LOC_Os07g30820	LOC_Os10g33630
LOC_Os01g12810	LOC_Os07g33630	LOC_Os10g33660
LOC_Os01g12800	LOC_Os07g34840	LOC_Os10g33710
LOC_Os01g12890	LOC_Os07g34870	LOC_Os10g33770
LOC_Os01g13270	LOC_Os07g36470	LOC_Os10g33790
LOC_Os01g13350	LOC_Os07g37040	LOC_Os10g33800
LOC_Os01g13440	LOC_Os07g40880	LOC_Os10g33830
LOC_Os01g13430	LOC_Os07g41530	LOC_Os10g33920
LOC_Os01g13590	LOC_Os07g41810	LOC_Os10g33930
LOC_Os01g13610	LOC_Os07g42300	LOC_Os10g34078
LOC_Os01g13780	LOC_Os07g42730	LOC_Os10g34130
LOC_Os01g13770	LOC_Os07g43600	LOC_Os10g34140
LOC_Os01g13950	LOC_Os07g44190	LOC_Os10g34150
LOC_Os01g14910	LOC_Os07g44910	LOC_Os10g34220
LOC_Os01g14940	LOC_Os07g46580	LOC_Os10g34350
LOC_Os01g14980	LOC_Os07g48130	LOC_Os10g34380
LOC_Os01g15000	LOC_Os07g49390	LOC_Os10g34400
LOC_Os01g14990	LOC_Os08g01580	LOC_Os10g34420
LOC_Os01g15740	LOC_Os08g01980	LOC_Os10g34409
LOC_Os01g16050	LOC_Os08g02140	LOC_Os10g34430
LOC_Os01g16380	LOC_Os08g02290	LOC_Os10g34490
LOC_Os01g16990	LOC_Os08g02730	LOC_Os10g34602
LOC_Os01g17020	LOC_Os08g04560	LOC_Os10g34680
LOC_Os01g17190	LOC_Os08g05800	LOC_Os10g34720
LOC_Os01g17970	LOC_Os08g08500	LOC_Os10g34750
LOC_Os01g18040	LOC_Os08g10250	LOC_Os10g35050
LOC_Os01g18530	LOC_Os08g10290	LOC_Os10g35130
LOC_Os01g18930	LOC_Os08g13310	LOC_Os10g35180
LOC_Os01g19470	LOC_Os08g14070	LOC_Os10g35210
LOC_Os01g20204	LOC_Os08g14950	LOC_Os10g35200
LOC_Os01g21210	LOC_Os08g16130	LOC_Os10g35260
LOC_Os01g21480	LOC_Os08g16770	LOC_Os10g35280
LOC_Os01g21790	LOC_Os08g17060	LOC_Os10g35290
LOC_Os01g22570	LOC_Os08g23800	LOC_Os10g35294
LOC_Os01g22590	LOC_Os08g24290	LOC_Os10g35370
LOC_Os01g22720	LOC_Os08g24390	LOC_Os10g35390
LOC_Os01g22930	LOC_Os08g27050	LOC_Os10g35436
LOC_Os01g23490	LOC_Os08g27100	LOC_Os10g35450
LOC_Os01g23740	LOC_Os08g28060	LOC_Os10g35460
LOC_Os01g23750	LOC_Os08g28380	LOC_Os10g35520
LOC_Os01g23880	LOC_Os08g32750	LOC_Os10g35560
LOC_Os01g24060	LOC_Os08g33320	LOC_Os10g35570
LOC_Os01g24310	LOC_Os08g33488	LOC_Os10g35580
LOC_Os01g25065	LOC_Os08g33920	LOC_Os10g35604
LOC_Os01g25679	LOC_Os08g34740	LOC_Os10g35644
LOC_Os01g26174	LOC_Os08g36500	LOC_Os10g35820
LOC_Os01g26370	LOC_Os08g36530	LOC_Os10g35810
LOC_Os01g26940	LOC_Os08g38010	LOC_Os10g35960
LOC_Os01g27030	LOC_Os08g38160	LOC_Os10g36110
LOC_Os01g27230	LOC_Os08g38660	LOC_Os10g36229
LOC_Os01g27250	LOC_Os08g39480	LOC_Os10g36270
LOC_Os01g27630	LOC_Os08g39850	LOC_Os10g36420
LOC_Os01g27640	LOC_Os08g39970	LOC_Os10g36430
LOC_Os01g28270	LOC_Os08g42040	LOC_Os10g36490
LOC_Os01g28610	LOC_Os08g43140	LOC_Os10g36590
LOC_Os01g28600	LOC_Os08g43590	LOC_Os10g36626
LOC_Os01g28790	LOC_Os08g44370	LOC_Os10g36690
LOC_Os01g29430	LOC_Os09g02930	LOC_Os10g36710
LOC_Os01g31190	LOC_Os09g02950	LOC_Os10g36720
LOC_Os01g31470	LOC_Os09g05060	LOC_Os10g36810
LOC_Os01g31660	LOC_Os09g07010	LOC_Os10g36870
LOC_Os01g31770	LOC_Os09g07080	LOC_Os10g36950
LOC_Os01g32120	LOC_Os09g07180	LOC_Os10g37034
LOC_Os01g32130	LOC_Os09g07660	LOC_Os10g37090
LOC_Os01g32110	LOC_Os09g08190	LOC_Os10g37280
LOC_Os01g32160	LOC_Os09g08254	LOC_Os10g37340
LOC_Os01g32150	LOC_Os09g08890	LOC_Os10g37410
LOC_Os01g32300	LOC_Os09g08910	LOC_Os10g37400
LOC_Os01g32730	LOC_Os09g09510	LOC_Os10g37430
LOC_Os01g33030	LOC_Os09g10290	LOC_Os10g37420
LOC_Os01g33090	LOC_Os09g10300	LOC_Os10g37490
LOC_Os01g33220	LOC_Os09g10500	LOC_Os10g37540
LOC_Os01g33290	LOC_Os09g10620	LOC_Os10g37530
LOC_Os01g33770	LOC_Os09g10770	LOC_Os10g37620
LOC_Os01g33930	LOC_Os09g11120	LOC_Os10g37630
LOC_Os01g34060	LOC_Os09g11480	LOC_Os10g37690
LOC_Os01g34320	LOC_Os09g12540	LOC_Os10g37680
LOC_Os01g34610	LOC_Os09g13010	LOC_Os10g37810
LOC_Os01g34600	LOC_Os09g13630	LOC_Os10g37850
LOC_Os01g34780	LOC_Os09g13990	LOC_Os10g37899
LOC_Os01g34880	LOC_Os09g14880	LOC_Os10g37960
LOC_Os01g34890	LOC_Os09g15350	LOC_Os10g38020
LOC_Os01g35970	LOC_Os09g16100	LOC_Os10g38060
LOC_Os01g35960	LOC_Os09g17620	LOC_Os10g38340
LOC_Os01g36480	LOC_Os09g18470	LOC_Os10g38570
LOC_Os01g36660	LOC_Os09g19620	LOC_Os10g38402
LOC_Os01g36690	LOC_Os09g21910	LOC_Os10g38440
LOC_Os01g36860	LOC_Os09g25590	LOC_Os10g38489
LOC_Os01g36850	LOC_Os09g26530	LOC_Os10g38640
LOC_Os01g36890	LOC_Os09g28980	LOC_Os10g38710
LOC_Os01g36870	LOC_Os09g28990	LOC_Os10g38834
LOC_Os01g36880	LOC_Os09g29620	LOC_Os10g38850
LOC_Os01g37000	LOC_Os09g29670	LOC_Os10g38870
LOC_Os01g36984	LOC_Os09g30120	LOC_Os10g38890
LOC_Os01g37070	LOC_Os09g31498	LOC_Os10g38930
LOC_Os01g37060	LOC_Os09g32770	LOC_Os10g38920
LOC_Os01g37090	LOC_Os09g32960	LOC_Os10g38940
LOC_Os01g37260	LOC_Os09g33480	LOC_Os10g39070
LOC_Os01g37250	LOC_Os09g34150	LOC_Os10g39120
LOC_Os01g37300	LOC_Os09g34340	LOC_Os10g39130
LOC_Os01g38600	LOC_Os09g35000	LOC_Os10g39140
LOC_Os01g38680	LOC_Os09g36650	LOC_Os10g39150
LOC_Os01g38690	LOC_Os09g38772	LOC_Os10g39220
LOC_Os01g38700	LOC_Os09g39610	LOC_Os10g39230
LOC_Os01g39160		LOC_Os10g39270
LOC_Os01g39170		LOC_Os10g39434
LOC_Os01g39540		LOC_Os10g39440
LOC_Os01g39710		LOC_Os10g39489
LOC_Os01g40450		LOC_Os10g39500
LOC_Os01g40740		LOC_Os10g39520
LOC_Os01g41350		LOC_Os10g39540
LOC_Os01g41360		LOC_Os10g39570
LOC_Os01g41460		LOC_Os10g39640
LOC_Os01g41510		LOC_Os10g39670
LOC_Os01g41690		LOC_Os10g39680
LOC_Os01g41680		LOC_Os10g39760
LOC_Os01g41790		LOC_Os10g39900
LOC_Os01g42260		LOC_Os10g39910
LOC_Os01g42460		LOC_Os10g39930
LOC_Os01g42500		LOC_Os10g39940
LOC_Os01g42560		LOC_Os10g39980
LOC_Os01g42610		LOC_Os10g40010
LOC_Os01g42700		LOC_Os10g40020
LOC_Os01g42820		LOC_Os10g40100
LOC_Os01g43290		LOC_Os10g40110
LOC_Os01g43520		LOC_Os10g40200
LOC_Os01g43710		LOC_Os10g40210
LOC_Os01g43980		LOC_Os10g40220
LOC_Os01g43970		LOC_Os10g40260
LOC_Os01g45914		LOC_Os10g40324
LOC_Os01g45920		LOC_Os10g40390
LOC_Os01g46120		LOC_Os10g40410
LOC_Os01g46110		LOC_Os10g40520
LOC_Os01g46260		LOC_Os10g40555
LOC_Os01g46700		LOC_Os10g40550
LOC_Os01g46900		LOC_Os10g40559
LOC_Os01g46984		LOC_Os10g40600
LOC_Os01g47350		LOC_Os10g40740
LOC_Os01g47750		LOC_Os10g40780
LOC_Os01g48150		LOC_Os10g40800
LOC_Os01g48170		LOC_Os10g40960
LOC_Os01g48280		LOC_Os10g40990
LOC_Os01g48339		LOC_Os10g41000
LOC_Os01g48330		LOC_Os10g41260
LOC_Os01g48410		LOC_Os10g41300
LOC_Os01g48660		LOC_Os10g41330
LOC_Os01g48650		LOC_Os10g41360
LOC_Os01g48840		LOC_Os10g41390
LOC_Os01g48910		LOC_Os10g41520
LOC_Os01g49026		LOC_Os10g41510
LOC_Os01g49024		LOC_Os10g41534
LOC_Os01g49900		LOC_Os10g41560
LOC_Os01g50080		LOC_Os10g41580
LOC_Os01g50430		LOC_Os10g41590
LOC_Os01g52160		LOC_Os10g41730
LOC_Os01g52150		LOC_Os10g41790
LOC_Os01g53320		LOC_Os10g41820
LOC_Os01g53330		LOC_Os10g41838
LOC_Os01g54060		LOC_Os10g41850
LOC_Os01g54480		LOC_Os10g41860
LOC_Os01g54830		LOC_Os10g41870
LOC_Os01g55630		LOC_Os10g41940
LOC_Os01g55620		LOC_Os10g41960
LOC_Os01g56690		LOC_Os10g41970
LOC_Os01g57735		LOC_Os10g42020
LOC_Os01g58010		LOC_Os10g42030
LOC_Os01g59520		LOC_Os10g42170
LOC_Os01g59700		LOC_Os10g42150
LOC_Os01g59730		LOC_Os10g42160
LOC_Os01g59819		LOC_Os10g42180
LOC_Os01g59850		LOC_Os10g42196
LOC_Os01g59840		LOC_Os10g42220
LOC_Os01g60360		LOC_Os10g42250
LOC_Os01g60880		LOC_Os10g42299
LOC_Os01g60990		LOC_Os10g42320
LOC_Os01g61290		LOC_Os10g42340
LOC_Os01g61460		LOC_Os10g42400
LOC_Os01g62610		LOC_Os10g42410
LOC_Os01g63410		LOC_Os10g42439
LOC_Os01g63760		LOC_Os10g42470
LOC_Os01g63800		LOC_Os10g42510
LOC_Os01g63900		LOC_Os10g42540
LOC_Os01g65010		LOC_Os10g42630
LOC_Os01g65290		LOC_Os10g42640
LOC_Os01g65410		LOC_Os10g42660
LOC_Os01g65902		LOC_Os10g42670
LOC_Os01g66660		LOC_Os10g42720
LOC_Os01g66650		LOC_Os10g42754
LOC_Os01g66860		LOC_Os10g42760
LOC_Os01g67300		LOC_Os10g42840
LOC_Os01g67364		LOC_Os10g42940
LOC_Os01g67770		LOC_Os10g42970
LOC_Os01g67835		LOC_Os11g01020
LOC_Os01g67830		LOC_Os11g01010
LOC_Os01g68240		LOC_Os11g01240
LOC_Os01g68230		LOC_Os11g01260
LOC_Os01g69010		LOC_Os11g01280
LOC_Os01g69120		LOC_Os11g01320
LOC_Os01g69960		LOC_Os11g01470
LOC_Os01g70220		LOC_Os11g01570
LOC_Os01g70370		LOC_Os11g01610
LOC_Os01g70400		LOC_Os11g01730
LOC_Os01g70460		LOC_Os11g01740
LOC_Os01g70470		LOC_Os11g01910
LOC_Os01g70550		LOC_Os11g01900
LOC_Os01g71040		LOC_Os11g02100
LOC_Os01g71090		LOC_Os11g02150
LOC_Os01g71940		LOC_Os11g02210
LOC_Os01g71930		LOC_Os11g02389
LOC_Os01g72070		LOC_Os11g02379
LOC_Os01g72740		LOC_Os11g02540
LOC_Os01g72820		LOC_Os11g02750
LOC_Os01g73332		LOC_Os11g02850
LOC_Os01g73860		LOC_Os11g02840
LOC_Os01g73900		LOC_Os11g02890
LOC_Os01g74220		LOC_Os11g02950
LOC_Os01g74210		LOC_Os11g02964
LOC_Os01g74310		LOC_Os11g03230
LOC_Os01g74620		LOC_Os11g03240
LOC_Os01g74610		LOC_Os11g03270
LOC_Os02g01720		LOC_Os11g03290
LOC_Os02g01800		LOC_Os11g03360
LOC_Os02g02110		LOC_Os11g03400
LOC_Os02g02100		LOC_Os11g03440
LOC_Os02g02720		LOC_Os11g03484
LOC_Os02g02870		LOC_Os11g03510
LOC_Os02g02990		LOC_Os11g03570
LOC_Os02g03410		LOC_Os11g03600
LOC_Os02g03770		LOC_Os11g03780
LOC_Os02g04080		LOC_Os11g03880
LOC_Os02g04540		LOC_Os11g03970
LOC_Os02g04670		LOC_Os11g04120
LOC_Os02g04660		LOC_Os11g04140
LOC_Os02g05000		LOC_Os11g04220
LOC_Os02g05800		LOC_Os11g04230
LOC_Os02g06220		LOC_Os11g04300
LOC_Os02g06215		LOC_Os11g04380
LOC_Os02g06588		LOC_Os11g04370
LOC_Os02g06754		LOC_Os11g04520
LOC_Os02g06750		LOC_Os11g04530
LOC_Os02g07030		LOC_Os11g04650
LOC_Os02g07920		LOC_Os11g04660
LOC_Os02g08050		LOC_Os11g04690
LOC_Os02g08190		LOC_Os11g04730
LOC_Os02g08470		LOC_Os11g04880
LOC_Os02g09140		LOC_Os11g04960
LOC_Os02g09130		LOC_Os11g04954
LOC_Os02g09330		LOC_Os11g04990
LOC_Os02g10510		LOC_Os11g05140
LOC_Os02g10650		LOC_Os11g05160
LOC_Os02g10640		LOC_Os11g05190
LOC_Os02g11060		LOC_Os11g05290
LOC_Os02g11050		LOC_Os11g05300
LOC_Os02g11790		LOC_Os11g05320
LOC_Os02g12370		LOC_Os11g05340
LOC_Os02g12360		LOC_Os11g05390
LOC_Os02g12960		LOC_Os11g05394
LOC_Os02g13330		LOC_Os11g05400
LOC_Os02g13890		LOC_Os11g05600
LOC_Os02g13910		LOC_Os11g05580
LOC_Os02g14320		LOC_Os11g05590
LOC_Os02g14860		LOC_Os11g05650
LOC_Os02g14855		LOC_Os11g05700
LOC_Os02g15090		LOC_Os11g05820
LOC_Os02g15540		LOC_Os11g05840
LOC_Os02g15980		LOC_Os11g05880
LOC_Os02g16580		LOC_Os11g05900
LOC_Os02g16560		LOC_Os11g05940
LOC_Os02g16909		LOC_Os11g06010
LOC_Os02g16940		LOC_Os11g06100
LOC_Os02g17160		LOC_Os11g06130
LOC_Os02g17280		LOC_Os11g06150
LOC_Os02g18180		LOC_Os11g06290
LOC_Os02g18320		LOC_Os11g06320
LOC_Os02g18450		LOC_Os11g06340
LOC_Os02g18440		LOC_Os11g06330
LOC_Os02g18720		LOC_Os11g06390
LOC_Os02g18790		LOC_Os11g06440
LOC_Os02g18990		LOC_Os11g06470
LOC_Os02g19210		LOC_Os11g06500
LOC_Os02g19510		LOC_Os11g06570
LOC_Os02g19629		LOC_Os11g06595
LOC_Os02g20630		LOC_Os11g06590
LOC_Os02g20880		LOC_Os11g06630
LOC_Os02g20870		LOC_Os11g06760
LOC_Os02g21540		LOC_Os11g06750
LOC_Os02g21580		LOC_Os11g06790
LOC_Os02g21780		LOC_Os11g06850
LOC_Os02g22490		LOC_Os11g06980
LOC_Os02g22780		LOC_Os11g07120
LOC_Os02g23821		LOC_Os11g07100
LOC_Os02g23860		LOC_Os11g07124
LOC_Os02g24070		LOC_Os11g07160
LOC_Os02g24060		LOC_Os11g07150
LOC_Os02g25200		LOC_Os11g07170
LOC_Os02g25190		LOC_Os11g07180
LOC_Os02g25630		LOC_Os11g07260
LOC_Os02g25730		LOC_Os11g07270
LOC_Os02g25740		LOC_Os11g07280
LOC_Os02g25800		LOC_Os11g07290
LOC_Os02g25790		LOC_Os11g07310
LOC_Os02g26180		LOC_Os11g07330
LOC_Os02g26390		LOC_Os11g07380
LOC_Os02g26630		LOC_Os11g07450
LOC_Os02g26740		LOC_Os11g07460
LOC_Os02g26750		LOC_Os11g07470
LOC_Os02g26920		LOC_Os11g07510
LOC_Os02g27240		LOC_Os11g07530
LOC_Os02g27270		LOC_Os11g07590
LOC_Os02g27310		LOC_Os11g07740
LOC_Os02g27420		LOC_Os11g07890
LOC_Os02g27580		LOC_Os11g07880
LOC_Os02g28560		LOC_Os11g46160
LOC_Os02g29020		LOC_Os11g07900
LOC_Os02g29060		LOC_Os11g08060
LOC_Os02g29160		LOC_Os11g08070
LOC_Os02g29464		LOC_Os11g08090
LOC_Os02g29740		LOC_Os11g08110
LOC_Os02g30080		LOC_Os11g08120
LOC_Os02g30460		LOC_Os11g08200
LOC_Os02g30880		LOC_Os11g08330
LOC_Os02g31080		LOC_Os11g08380
LOC_Os02g31230		LOC_Os11g08390
LOC_Os02g31300		LOC_Os11g08460
LOC_Os02g32180		LOC_Os11g08510
LOC_Os02g32570		LOC_Os11g08569
LOC_Os02g33110		LOC_Os11g08590
LOC_Os02g34040		LOC_Os11g08620
LOC_Os02g34060		LOC_Os11g08610
LOC_Os02g34750		LOC_Os11g08660
LOC_Os02g34970		LOC_Os11g08650
LOC_Os02g35230		LOC_Os11g08670
LOC_Os02g35310		LOC_Os11g08840
LOC_Os02g35560		LOC_Os11g08860
LOC_Os02g35800		LOC_Os11g08950
LOC_Os02g36070		LOC_Os11g08980
LOC_Os02g36140		LOC_Os11g08990
LOC_Os02g36220		LOC_Os11g09010
LOC_Os02g36340		LOC_Os11g09000
LOC_Os02g36590		LOC_Os11g09020
LOC_Os02g36720		LOC_Os11g09060
LOC_Os02g36950		LOC_Os11g09050
LOC_Os02g36990		LOC_Os11g09070
LOC_Os02g37250		LOC_Os11g09190
LOC_Os02g37880		LOC_Os11g09210
LOC_Os02g38210		LOC_Os11g09350
LOC_Os02g38200		LOC_Os11g09478
LOC_Os02g38350		LOC_Os11g09520
LOC_Os02g38450		LOC_Os11g09530
LOC_Os02g38440		LOC_Os11g09600
LOC_Os02g39200		LOC_Os11g09810
LOC_Os02g39190		LOC_Os11g09940
LOC_Os02g39290		LOC_Os11g09970
LOC_Os02g39840		LOC_Os11g09990
LOC_Os02g40000		LOC_Os11g10040
LOC_Os02g40420		LOC_Os11g10050
LOC_Os02g40650		LOC_Os11g10060
LOC_Os02g40640		LOC_Os11g10070
LOC_Os02g42020		LOC_Os11g10080
LOC_Os02g42270		LOC_Os11g10130
LOC_Os02g42280		LOC_Os11g10140
LOC_Os02g42506		LOC_Os11g10180
LOC_Os02g42570		LOC_Os11g10330
LOC_Os02g42860		LOC_Os11g10420
LOC_Os02g43070		LOC_Os11g10480
LOC_Os02g43090		LOC_Os11g10640
LOC_Os02g43840		LOC_Os11g11000
LOC_Os02g44155		LOC_Os11g11050
LOC_Os02g44510		LOC_Os11g11060
LOC_Os02g44900		LOC_Os11g11170
LOC_Os02g45240		LOC_Os11g11200
LOC_Os02g45710		LOC_Os11g11270
LOC_Os02g45790		LOC_Os11g11390
LOC_Os02g46060		LOC_Os11g11420
LOC_Os02g46110		LOC_Os11g11490
LOC_Os02g46130		LOC_Os11g11660
LOC_Os02g46750		LOC_Os11g11740
LOC_Os02g46830		LOC_Os11g11890
LOC_Os02g47140		LOC_Os11g11990
LOC_Os02g47420		LOC_Os11g12080
LOC_Os02g47480		LOC_Os11g12420
LOC_Os02g48270		LOC_Os11g12500
LOC_Os02g48260		LOC_Os11g12510
LOC_Os02g48450		LOC_Os11g12530
LOC_Os02g48810		LOC_Os11g12620
LOC_Os02g50030		LOC_Os11g12650
LOC_Os02g50310		LOC_Os11g12660
LOC_Os02g50580		LOC_Os11g12730
LOC_Os02g50630		LOC_Os11g12770
LOC_Os02g51050		LOC_Os11g13430
LOC_Os02g51100		LOC_Os11g13560
LOC_Os02g51110		LOC_Os11g13670
LOC_Os02g51220		LOC_Os11g13694
LOC_Os02g51330		LOC_Os11g13710
LOC_Os02g51730		LOC_Os11g13720
LOC_Os02g52000		LOC_Os11g13810
LOC_Os02g52170		LOC_Os11g13850
LOC_Os02g52590		LOC_Os11g13860
LOC_Os02g52610		LOC_Os11g13870
LOC_Os02g52920		LOC_Os11g13960
LOC_Os02g53200		LOC_Os11g14010
LOC_Os02g53230		LOC_Os11g14050
LOC_Os02g53220		LOC_Os11g14080
LOC_Os02g53920		LOC_Os11g14110
LOC_Os02g54390		LOC_Os11g14230
LOC_Os02g55130		LOC_Os11g14300
LOC_Os02g55200		LOC_Os11g14340
LOC_Os02g55860		LOC_Os11g14370
LOC_Os02g56610		LOC_Os11g14380
LOC_Os02g56700		LOC_Os11g14530
LOC_Os02g56740		LOC_Os11g14525
LOC_Os02g57060		LOC_Os11g14640
LOC_Os02g57070		LOC_Os11g14630
LOC_Os02g57140		LOC_Os11g14650
LOC_Os02g57540		LOC_Os11g14660
LOC_Os02g58490		LOC_Os11g14760
LOC_Os03g01008		LOC_Os11g14900
LOC_Os03g01390		LOC_Os11g15000
LOC_Os03g01442		LOC_Os11g14990
LOC_Os03g01580		LOC_Os11g15030
LOC_Os03g01590		LOC_Os11g15020
LOC_Os03g01630		LOC_Os11g15040
LOC_Os03g02320		LOC_Os11g15050
LOC_Os03g02310		LOC_Os11g15170
LOC_Os03g02550		LOC_Os11g15220
LOC_Os03g02540		LOC_Os11g15210
LOC_Os03g02780		LOC_Os11g15260
LOC_Os03g02790		LOC_Os11g15320
LOC_Os03g02770		LOC_Os11g15440
LOC_Os03g02820		LOC_Os11g15570
LOC_Os03g03420		LOC_Os11g16260
LOC_Os03g03510		LOC_Os11g16280
LOC_Os03g03670		LOC_Os11g16310
LOC_Os03g03690		LOC_Os11g16320
LOC_Os03g04450		LOC_Os11g16330
LOC_Os03g04440		LOC_Os11g16390
LOC_Os03g04950		LOC_Os11g16420
LOC_Os03g05060		LOC_Os11g16460
LOC_Os03g05180		LOC_Os11g16530
LOC_Os03g05690		LOC_Os11g16540
LOC_Os03g06070		LOC_Os11g16550
LOC_Os03g07680		LOC_Os11g16630
LOC_Os03g07790		LOC_Os11g16990
LOC_Os03g08230		LOC_Os11g17080
LOC_Os03g08390		LOC_Os11g17160
LOC_Os03g08460		LOC_Os11g17250
LOC_Os03g08470		LOC_Os11g17320
LOC_Os03g09030		LOC_Os11g17380
LOC_Os03g09110		LOC_Os11g17390
LOC_Os03g09230		LOC_Os11g17460
LOC_Os03g09250		LOC_Os11g17480
LOC_Os03g09970		LOC_Os11g17600
LOC_Os03g10200		LOC_Os11g17610
LOC_Os03g10900		LOC_Os11g17700
LOC_Os03g11410		LOC_Os11g17740
LOC_Os03g11430		LOC_Os11g17900
LOC_Os03g11520		LOC_Os11g17970
LOC_Os03g11510		LOC_Os11g18070
LOC_Os03g11750		LOC_Os11g18080
LOC_Os03g11734		LOC_Os11g18120
LOC_Os03g12250		LOC_Os11g18170
LOC_Os03g12600		LOC_Os11g18194
LOC_Os03g13020		LOC_Os11g18240
LOC_Os03g13010		LOC_Os11g18260
LOC_Os03g13450		LOC_Os11g18320
LOC_Os03g14120		LOC_Os11g18400
LOC_Os03g14310		LOC_Os11g18382
LOC_Os03g14770		LOC_Os11g18480
LOC_Os03g14920		LOC_Os11g18540
LOC_Os03g14990		LOC_Os11g18690
LOC_Os03g15410		LOC_Os11g18700
LOC_Os03g16740		LOC_Os11g18770
LOC_Os03g17359		LOC_Os11g18810
LOC_Os03g17420		LOC_Os11g18830
LOC_Os03g17460		LOC_Os11g18870
LOC_Os03g17930		LOC_Os11g18890
LOC_Os03g18120		LOC_Os11g18880
LOC_Os03g18700		LOC_Os11g18940
LOC_Os03g19510		LOC_Os11g18947
LOC_Os03g19580		LOC_Os11g19030
LOC_Os03g19670		LOC_Os11g19060
LOC_Os03g19840		LOC_Os11g19050
LOC_Os03g19980		LOC_Os11g19110
LOC_Os03g20120		LOC_Os11g19130
LOC_Os03g20940		LOC_Os11g19200
LOC_Os03g20930		LOC_Os11g19230
LOC_Os03g21720		LOC_Os11g19310
LOC_Os03g21840		LOC_Os11g19380
LOC_Os03g22190		LOC_Os11g19550
LOC_Os03g22690		LOC_Os11g19570
LOC_Os03g22740		LOC_Os11g19560
LOC_Os03g22750		LOC_Os11g19590
LOC_Os03g23040		LOC_Os11g19600
LOC_Os03g23840		LOC_Os11g19670
LOC_Os03g24510		LOC_Os11g19660
LOC_Os03g24520		LOC_Os11g19730
LOC_Os03g25110		LOC_Os11g19810
LOC_Os03g25120		LOC_Os11g19820
LOC_Os03g25910		LOC_Os11g19880
LOC_Os03g25980		LOC_Os11g19970
LOC_Os03g25970		LOC_Os11g20000
LOC_Os03g26044		LOC_Os11g20020
LOC_Os03g26350		LOC_Os11g20239
LOC_Os03g26360		LOC_Os11g20260
LOC_Os03g26500		LOC_Os11g20270
LOC_Os03g26540		LOC_Os11g20300
LOC_Os03g26770		LOC_Os11g20330
LOC_Os03g26890		LOC_Os11g20384
LOC_Os03g26900		LOC_Os11g20480
LOC_Os03g27450		LOC_Os11g20554
LOC_Os03g27490		LOC_Os11g20590
LOC_Os03g27484		LOC_Os11g20610
LOC_Os03g27830		LOC_Os11g20620
LOC_Os03g27850		LOC_Os11g20689
LOC_Os03g28280		LOC_Os11g21890
LOC_Os03g28430		LOC_Os11g21900
LOC_Os03g28420		LOC_Os11g21940
LOC_Os03g28990		LOC_Os11g22030
LOC_Os03g29020		LOC_Os11g22130
LOC_Os03g29650		LOC_Os11g22230
LOC_Os03g30290		LOC_Os11g22404
LOC_Os03g30680		LOC_Os11g22420
LOC_Os03g30760		LOC_Os11g22430
LOC_Os03g31260		LOC_Os11g22470
LOC_Os03g31300		LOC_Os11g22480
LOC_Os03g31310		LOC_Os11g22530
LOC_Os03g31940		LOC_Os11g22580
LOC_Os03g31944		LOC_Os11g22600
LOC_Os03g32499		LOC_Os11g22640
LOC_Os03g32490		LOC_Os11g22690
LOC_Os03g32850		LOC_Os11g22730
LOC_Os03g33760		LOC_Os11g22720
LOC_Os03g34210		LOC_Os11g22740
LOC_Os03g34280		LOC_Os11g22750
LOC_Os03g34270		LOC_Os11g22850
LOC_Os03g35340		LOC_Os11g23130
LOC_Os03g36710		LOC_Os11g23120
LOC_Os03g36700		LOC_Os11g23200
LOC_Os03g36830		LOC_Os11g23230
LOC_Os03g36870		LOC_Os11g23236
LOC_Os03g37120		LOC_Os11g23234
LOC_Os03g37110		LOC_Os11g23790
LOC_Os03g37440		LOC_Os11g23880
LOC_Os03g37860		LOC_Os11g23890
LOC_Os03g38050		LOC_Os11g23900
LOC_Os03g38250		LOC_Os11g23990
LOC_Os03g38390		LOC_Os11g24050
LOC_Os03g39710		LOC_Os11g24140
LOC_Os03g39960		LOC_Os11g24150
LOC_Os03g39940		LOC_Os11g24170
LOC_Os03g40090		LOC_Os11g24220
LOC_Os03g40650		LOC_Os11g24290
LOC_Os03g41350		LOC_Os11g24300
LOC_Os03g41980		LOC_Os11g24330
LOC_Os03g41960		LOC_Os11g24374
LOC_Os03g41970		LOC_Os11g24500
LOC_Os03g42310		LOC_Os11g24510
LOC_Os03g43080		LOC_Os11g24540
LOC_Os03g44050		LOC_Os11g24550
LOC_Os03g44370		LOC_Os11g24560
LOC_Os03g44560		LOC_Os11g24570
LOC_Os03g44760		LOC_Os11g24690
LOC_Os03g45820		LOC_Os11g24890
LOC_Os03g45990		LOC_Os11g25070
LOC_Os03g46640		LOC_Os11g25060
LOC_Os03g47190		LOC_Os11g25090
LOC_Os03g47500		LOC_Os11g25180
LOC_Os03g47584		LOC_Os11g25350
LOC_Os03g47930		LOC_Os11g25390
LOC_Os03g48440		LOC_Os11g25430
LOC_Os03g48600		LOC_Os11g25454
LOC_Os03g48780		LOC_Os11g25510
LOC_Os03g49330		LOC_Os11g25550
LOC_Os03g49480		LOC_Os11g25700
LOC_Os03g49500		LOC_Os11g25720
LOC_Os03g49580		LOC_Os11g25770
LOC_Os03g49640		LOC_Os11g25760
LOC_Os03g50355		LOC_Os11g25980
LOC_Os03g50420		LOC_Os11g26000
LOC_Os03g50520		LOC_Os11g26020
LOC_Os03g50670		LOC_Os11g26070
LOC_Os03g50660		LOC_Os11g26050
LOC_Os03g50790		LOC_Os11g26060
LOC_Os03g50885		LOC_Os11g26080
LOC_Os03g50880		LOC_Os11g26130
LOC_Os03g51620		LOC_Os11g26140
LOC_Os03g53170		LOC_Os11g26220
LOC_Os03g53250		LOC_Os11g26240
LOC_Os03g53500		LOC_Os11g26360
LOC_Os03g53530		LOC_Os11g26370
LOC_Os03g54040		LOC_Os11g26400
LOC_Os03g54030		LOC_Os11g26410
LOC_Os03g54050		LOC_Os11g26420
LOC_Os03g54160		LOC_Os11g26460
LOC_Os03g54920		LOC_Os11g26540
LOC_Os03g55010		LOC_Os11g26600
LOC_Os03g55100		LOC_Os11g26720
LOC_Os03g56600		LOC_Os11g26830
LOC_Os03g56590		LOC_Os11g26850
LOC_Os03g56700		LOC_Os11g26860
LOC_Os03g57930		LOC_Os11g26920
LOC_Os03g58110		LOC_Os11g26930
LOC_Os03g58250		LOC_Os11g26950
LOC_Os03g58300		LOC_Os11g26956
LOC_Os03g58800		LOC_Os11g26980
LOC_Os03g58940		LOC_Os11g26990
LOC_Os03g59390		LOC_Os11g27020
LOC_Os03g59610		LOC_Os11g27030
LOC_Os03g59600		LOC_Os11g27100
LOC_Os03g60150		LOC_Os11g27110
LOC_Os03g60560		LOC_Os11g27170
LOC_Os03g60710		LOC_Os11g27250
LOC_Os03g60700		LOC_Os11g27264
LOC_Os03g60900		LOC_Os11g27329
LOC_Os03g60930		LOC_Os11g27440
LOC_Os03g60976		LOC_Os11g27430
LOC_Os03g61170		LOC_Os11g27520
LOC_Os03g61200		LOC_Os11g27570
LOC_Os03g61190		LOC_Os11g27660
LOC_Os03g61390		LOC_Os11g27710
LOC_Os03g62060		LOC_Os11g27740
LOC_Os03g62050		LOC_Os11g27760
LOC_Os03g62450		LOC_Os11g27810
LOC_Os03g62430		LOC_Os11g27870
LOC_Os03g62440		LOC_Os11g27880
LOC_Os03g62590		LOC_Os11g27980
LOC_Os03g62660		LOC_Os11g28030
LOC_Os03g62810		LOC_Os11g28210
LOC_Os03g62800		LOC_Os11g28250
LOC_Os03g63150		LOC_Os11g28290
LOC_Os03g63160		LOC_Os11g28300
LOC_Os03g63370		LOC_Os11g28360
LOC_Os03g63920		LOC_Os11g28410
LOC_Os03g64269		LOC_Os11g28500
LOC_Os04g01160		LOC_Os11g28540
LOC_Os04g01530		LOC_Os11g28700
LOC_Os04g01674		LOC_Os11g28740
LOC_Os04g01760		LOC_Os11g28840
LOC_Os04g01750		LOC_Os11g28870
LOC_Os04g01800		LOC_Os11g28900
LOC_Os04g02010		LOC_Os11g28950
LOC_Os04g02830		LOC_Os11g29050
LOC_Os04g03020		LOC_Os11g29274
LOC_Os04g04300		LOC_Os11g29290
LOC_Os04g04820		LOC_Os11g29370
LOC_Os04g04940		LOC_Os11g29390
LOC_Os04g05540		LOC_Os11g29400
LOC_Os04g06220		LOC_Os11g29410
LOC_Os04g06310		LOC_Os11g29430
LOC_Os04g06790		LOC_Os11g29450
LOC_Os04g07810		LOC_Os11g29480
LOC_Os04g07770		LOC_Os11g29520
LOC_Os04g08370		LOC_Os11g29570
LOC_Os04g08749		LOC_Os11g29730
LOC_Os04g09410		LOC_Os11g29770
LOC_Os04g09690		LOC_Os11g29940
LOC_Os04g09680		LOC_Os11g29970
LOC_Os04g10070		LOC_Os11g30030
LOC_Os04g10130		LOC_Os11g30130
LOC_Os04g10230		LOC_Os11g30350
LOC_Os04g10219		LOC_Os11g30370
LOC_Os04g10300		LOC_Os11g30390
LOC_Os04g10480		LOC_Os11g30520
LOC_Os04g10730		LOC_Os11g30600
LOC_Os04g11195		LOC_Os11g30790
LOC_Os04g11220		LOC_Os11g30780
LOC_Os04g11300		LOC_Os11g30840
LOC_Os04g11630		LOC_Os11g30910
LOC_Os04g12200		LOC_Os11g30920
LOC_Os04g12720		LOC_Os11g30960
LOC_Os04g12950		LOC_Os11g31000
LOC_Os04g12970		LOC_Os11g31010
LOC_Os04g13050		LOC_Os11g31030
LOC_Os04g13450		LOC_Os11g31150
LOC_Os04g13900		LOC_Os11g31140
LOC_Os04g13910		LOC_Os11g31160
LOC_Os04g13980		LOC_Os11g31220
LOC_Os04g14000		LOC_Os11g31230
LOC_Os04g14080		LOC_Os11g31340
LOC_Os04g14130		LOC_Os11g31410
LOC_Os04g14550		LOC_Os11g31430
LOC_Os04g14560		LOC_Os11g31440
LOC_Os04g14690		LOC_Os11g31450
LOC_Os04g14740		LOC_Os11g31550
LOC_Os04g14780		LOC_Os11g31600
LOC_Os04g14790		LOC_Os11g31640
LOC_Os04g14880		LOC_Os11g31680
LOC_Os04g14890		LOC_Os11g31705
LOC_Os04g15560		LOC_Os11g31710
LOC_Os04g16080		LOC_Os11g31720
LOC_Os04g16070		LOC_Os11g31750
LOC_Os04g16590		LOC_Os11g31770
LOC_Os04g16580		LOC_Os11g31780
LOC_Os04g16842		LOC_Os11g31850
LOC_Os04g17010		LOC_Os11g31880
LOC_Os04g17430		LOC_Os11g31890
LOC_Os04g17970		LOC_Os11g31950
LOC_Os04g17980		LOC_Os11g31980
LOC_Os04g18180		LOC_Os11g31990
LOC_Os04g18690		LOC_Os11g32030
LOC_Os04g18820		LOC_Os11g32020
LOC_Os04g18850		LOC_Os11g32110
LOC_Os04g18840		LOC_Os11g32240
LOC_Os04g18870		LOC_Os11g32230
LOC_Os04g19060		LOC_Os11g32260
LOC_Os04g19114		LOC_Os11g32350
LOC_Os04g19340		LOC_Os11g32360
LOC_Os04g19620		LOC_Os11g32369
LOC_Os04g19630		LOC_Os11g32410
LOC_Os04g20280		LOC_Os11g32470
LOC_Os04g21200		LOC_Os11g32460
LOC_Os04g21740		LOC_Os11g32510
LOC_Os04g21730		LOC_Os11g32520
LOC_Os04g22090		LOC_Os11g32530
LOC_Os04g22390		LOC_Os11g32550
LOC_Os04g22610		LOC_Os11g32620
LOC_Os04g22880		LOC_Os11g32690
LOC_Os04g22900		LOC_Os11g32750
LOC_Os04g23000		LOC_Os11g32759
LOC_Os04g23610		LOC_Os11g32810
LOC_Os04g24220		LOC_Os11g32850
LOC_Os04g24460		LOC_Os11g32870
LOC_Os04g25580		LOC_Os11g32900
LOC_Os04g26910		LOC_Os11g32880
LOC_Os04g26930		LOC_Os11g32890
LOC_Os04g26960		LOC_Os11g33060
LOC_Os04g26950		LOC_Os11g33070
LOC_Os04g27450		LOC_Os11g33240
LOC_Os04g27540		LOC_Os11g33330
LOC_Os04g27720		LOC_Os11g33360
LOC_Os04g27760		LOC_Os11g33394
LOC_Os04g27790		LOC_Os11g33450
LOC_Os04g27960		LOC_Os11g33440
LOC_Os04g28160		LOC_Os11g33938
LOC_Os04g28310		LOC_Os11g33942
LOC_Os04g28570		LOC_Os11g33970
LOC_Os04g28560		LOC_Os11g34130
LOC_Os04g28800		LOC_Os11g34140
LOC_Os04g28790		LOC_Os11g34170
LOC_Os04g29750		LOC_Os11g34160
LOC_Os04g30010		LOC_Os11g34210
LOC_Os04g30410		LOC_Os11g34240
LOC_Os04g30590		LOC_Os11g34290
LOC_Os04g30630		LOC_Os11g34300
LOC_Os04g30810		LOC_Os11g34305
LOC_Os04g31230		LOC_Os11g34420
LOC_Os04g31240		LOC_Os11g34460
LOC_Os04g31220		LOC_Os11g34624
LOC_Os04g31890		LOC_Os11g34660
LOC_Os04g32480		LOC_Os11g34690
LOC_Os04g32600		LOC_Os11g34710
LOC_Os04g32620		LOC_Os11g34750
LOC_Os04g33380		LOC_Os11g34860
LOC_Os04g33780		LOC_Os11g34850
LOC_Os04g33820		LOC_Os11g34920
LOC_Os04g33860		LOC_Os11g34910
LOC_Os04g34050		LOC_Os11g34960
LOC_Os04g34930		LOC_Os11g34950
LOC_Os04g35160		LOC_Os11g34970
LOC_Os04g35250		LOC_Os11g35050
LOC_Os04g35590		LOC_Os11g35060
LOC_Os04g35840		LOC_Os11g35090
LOC_Os04g36010		LOC_Os11g35110
LOC_Os04g36620		LOC_Os11g35274
LOC_Os04g36740		LOC_Os11g35320
LOC_Os04g36790		LOC_Os11g35410
LOC_Os04g36800		LOC_Os11g35520
LOC_Os04g36810		LOC_Os11g35530
LOC_Os04g38480		LOC_Os11g35560
LOC_Os04g38990		LOC_Os11g35620
LOC_Os04g38980		LOC_Os11g35630
LOC_Os04g39070		LOC_Os11g35690
LOC_Os04g39170		LOC_Os11g35710
LOC_Os04g39780		LOC_Os11g35762
LOC_Os04g39840		LOC_Os11g35780
LOC_Os04g39970		LOC_Os11g35810
LOC_Os04g40720		LOC_Os11g35840
LOC_Os04g40980		LOC_Os11g35880
LOC_Os04g41630		LOC_Os11g35920
LOC_Os04g41620		LOC_Os11g35930
LOC_Os04g41690		LOC_Os11g35970
LOC_Os04g41680		LOC_Os11g35980
LOC_Os04g42080		LOC_Os11g36010
LOC_Os04g42134		LOC_Os11g36060
LOC_Os04g42240		LOC_Os11g36070
LOC_Os04g42360		LOC_Os11g36090
LOC_Os04g42350		LOC_Os11g36150
LOC_Os04g42730		LOC_Os11g36190
LOC_Os04g42720		LOC_Os11g36200
LOC_Os04g42920		LOC_Os11g36270
LOC_Os04g43020		LOC_Os11g36310
LOC_Os04g43400		LOC_Os11g36320
LOC_Os04g43824		LOC_Os11g36390
LOC_Os04g43930		LOC_Os11g36380
LOC_Os04g44810		LOC_Os11g36560
LOC_Os04g45210		LOC_Os11g36660
LOC_Os04g45190		LOC_Os11g36679
LOC_Os04g45480		LOC_Os11g36719
LOC_Os04g45510		LOC_Os11g36760
LOC_Os04g46300		LOC_Os11g36770
LOC_Os04g46320		LOC_Os11g36850
LOC_Os04g47420		LOC_Os11g36860
LOC_Os04g47730		LOC_Os11g36960
LOC_Os04g47760		LOC_Os11g37080
LOC_Os04g47740		LOC_Os11g37190
LOC_Os04g48170		LOC_Os11g37230
LOC_Os04g48290		LOC_Os11g37290
LOC_Os04g48375		LOC_Os11g37300
LOC_Os04g49130		LOC_Os11g37330
LOC_Os04g49630		LOC_Os11g37510
LOC_Os04g49800		LOC_Os11g37540
LOC_Os04g49790		LOC_Os11g37610
LOC_Os04g50110		LOC_Os11g37660
LOC_Os04g50720		LOC_Os11g37690
LOC_Os04g50890		LOC_Os11g37700
LOC_Os04g51580		LOC_Os11g37720
LOC_Os04g51980		LOC_Os11g37730
LOC_Os04g52020		LOC_Os11g37759
LOC_Os04g52260		LOC_Os11g37850
LOC_Os04g52460		LOC_Os11g37880
LOC_Os04g52520		LOC_Os11g37920
LOC_Os04g52510		LOC_Os11g37990
LOC_Os04g52650		LOC_Os11g38000
LOC_Os04g52640		LOC_Os11g38150
LOC_Os04g52790		LOC_Os11g38170
LOC_Os04g53994		LOC_Os11g38210
LOC_Os04g54800		LOC_Os11g38200
LOC_Os04g54930		LOC_Os11g38390
LOC_Os04g55200		LOC_Os11g38620
LOC_Os04g55550		LOC_Os11g38630
LOC_Os04g55710		LOC_Os11g38640
LOC_Os04g56560		LOC_Os11g38720
LOC_Os04g56570		LOC_Os11g38810
LOC_Os04g58050		LOC_Os11g38850
LOC_Os04g58060		LOC_Os11g38860
LOC_Os04g58055		LOC_Os11g38970
LOC_Os04g58700		LOC_Os11g39040
LOC_Os04g58734		LOC_Os11g39230
LOC_Os04g58770		LOC_Os11g39300
LOC_Os04g58810		LOC_Os11g39370
LOC_Os04g58880		LOC_Os11g39650
LOC_Os04g58920		LOC_Os11g39670
LOC_Os04g58960		LOC_Os11g39940
LOC_Os04g59540		LOC_Os11g40060
LOC_Os04g59624		LOC_Os11g40070
LOC_Os05g01020		LOC_Os11g40100
LOC_Os05g01320		LOC_Os11g40110
LOC_Os05g01670		LOC_Os11g40390
LOC_Os05g01960		LOC_Os11g40420
LOC_Os05g01990		LOC_Os11g40430
LOC_Os05g02130		LOC_Os11g40450
LOC_Os05g02340		LOC_Os11g40480
LOC_Os05g02350		LOC_Os11g40500
LOC_Os05g02400		LOC_Os11g40510
LOC_Os05g02520		LOC_Os11g40540
LOC_Os05g02540		LOC_Os11g40550
LOC_Os05g02530		LOC_Os11g40560
LOC_Os05g02770		LOC_Os11g40570
LOC_Os05g02860		LOC_Os11g40690
LOC_Os05g03174		LOC_Os11g40780
LOC_Os05g03490		LOC_Os11g40810
LOC_Os05g03480		LOC_Os11g40820
LOC_Os05g03690		LOC_Os11g40870
LOC_Os05g03680		LOC_Os11g41100
LOC_Os05g03830		LOC_Os11g41180
LOC_Os05g03910		LOC_Os11g41210
LOC_Os05g04030		LOC_Os11g41410
LOC_Os05g04020		LOC_Os11g41460
LOC_Os05g04190		LOC_Os11g41450
LOC_Os05g04830		LOC_Os11g41540
LOC_Os05g04890		LOC_Os11g41770
LOC_Os05g05240		LOC_Os11g41780
LOC_Os05g05346		LOC_Os11g41820
LOC_Os05g05330		LOC_Os11g41910
LOC_Os05g05580		LOC_Os11g41990
LOC_Os05g05620		LOC_Os11g42190
LOC_Os05g05720		LOC_Os11g42290
LOC_Os05g05980		LOC_Os11g42420
LOC_Os05g06070		LOC_Os11g42570
LOC_Os05g06080		LOC_Os11g42710
LOC_Os05g06190		LOC_Os11g42850
LOC_Os05g06340		LOC_Os11g42900
LOC_Os05g06440		LOC_Os11g43230
LOC_Os05g06490		LOC_Os11g43320
LOC_Os05g06480		LOC_Os11g43490
LOC_Os05g06580		LOC_Os11g43510
LOC_Os05g06740		LOC_Os11g43640
LOC_Os05g06780		LOC_Os11g43700
LOC_Os05g07140		LOC_Os11g43720
LOC_Os05g07420		LOC_Os11g43750
LOC_Os05g07830		LOC_Os11g43760
LOC_Os05g07840		LOC_Os11g43890
LOC_Os05g07980		LOC_Os11g43934
LOC_Os05g07990		LOC_Os11g43950
LOC_Os05g08070		LOC_Os11g43970
LOC_Os05g08780		LOC_Os11g43990
LOC_Os05g08950		LOC_Os11g44014
LOC_Os05g08960		LOC_Os11g44030
LOC_Os05g09300		LOC_Os11g44190
LOC_Os05g09360		LOC_Os11g44230
LOC_Os05g10370		LOC_Os11g44240
LOC_Os05g10770		LOC_Os11g44300
LOC_Os05g10810		LOC_Os11g44390
LOC_Os05g10860		LOC_Os11g44550
LOC_Os05g11210		LOC_Os11g44560
LOC_Os05g11200		LOC_Os11g44600
LOC_Os05g11640		LOC_Os11g44640
LOC_Os05g11840		LOC_Os11g44660
LOC_Os05g11950		LOC_Os11g44680
LOC_Os05g11990		LOC_Os11g44670
LOC_Os05g12060		LOC_Os11g44800
LOC_Os05g12200		LOC_Os11g44850
LOC_Os05g13580		LOC_Os11g44880
LOC_Os05g13670		LOC_Os11g44960
LOC_Os05g14080		LOC_Os11g44970
LOC_Os05g14070		LOC_Os11g45160
LOC_Os05g14300		LOC_Os11g45510
LOC_Os05g14310		LOC_Os11g45530
LOC_Os05g15330		LOC_Os11g45590
LOC_Os05g15400		LOC_Os11g45580
LOC_Os05g15960		LOC_Os11g45620
LOC_Os05g16200		LOC_Os11g45710
LOC_Os05g16280		LOC_Os11g45740
LOC_Os05g17270		LOC_Os11g45980
LOC_Os05g17260		LOC_Os11g45970
LOC_Os05g17590		LOC_Os11g45990
LOC_Os05g17880		LOC_Os11g46820
LOC_Os05g17870		LOC_Os11g47290
LOC_Os05g18360		LOC_Os11g47443
LOC_Os05g18810		LOC_Os11g47451
LOC_Os05g18800		LOC_Os11g47452
LOC_Os05g19520		LOC_Os11g47650
LOC_Os05g19620		LOC_Os11g47660
LOC_Os05g19690		LOC_Os11g47830
LOC_Os05g20100		LOC_Os11g47950
LOC_Os05g20240		LOC_Os11g47980
LOC_Os05g20570		LOC_Os11g48090
LOC_Os05g21180		LOC_Os12g01050
LOC_Os05g21170		LOC_Os12g01250
LOC_Os05g22330		LOC_Os12g01330
LOC_Os05g22314		LOC_Os12g01370
LOC_Os05g22410		LOC_Os12g01490
LOC_Os05g22730		LOC_Os12g01570
LOC_Os05g22970		LOC_Os12g01590
LOC_Os05g23300		LOC_Os12g01620
LOC_Os05g23570		LOC_Os12g01710
LOC_Os05g23580		LOC_Os12g01922
LOC_Os05g24050		LOC_Os12g01930
LOC_Os05g24230		LOC_Os12g02020
LOC_Os05g25080		LOC_Os12g02060
LOC_Os05g25480		LOC_Os12g02094
LOC_Os05g25580		LOC_Os12g02180
LOC_Os05g26140		LOC_Os12g02350
LOC_Os05g26260		LOC_Os12g02400
LOC_Os05g26710		LOC_Os12g02500
LOC_Os05g26840		LOC_Os12g02510
LOC_Os05g26860		LOC_Os12g02589
LOC_Os05g26850		LOC_Os12g02640
LOC_Os05g27420		LOC_Os12g02660
LOC_Os05g27990		LOC_Os12g02680
LOC_Os05g28040		LOC_Os12g02750
LOC_Os05g28080		LOC_Os12g02980
LOC_Os05g28540		LOC_Os12g03040
LOC_Os05g28530		LOC_Os12g03080
LOC_Os05g28810		LOC_Os12g03150
LOC_Os05g28980		LOC_Os12g03160
LOC_Os05g30150		LOC_Os12g03260
LOC_Os05g30240		LOC_Os12g03480
LOC_Os05g30280		LOC_Os12g03500
LOC_Os05g30270		LOC_Os12g03594
LOC_Os05g30400		LOC_Os12g03630
LOC_Os05g30600		LOC_Os12g03640
LOC_Os05g30590		LOC_Os12g03660
LOC_Os05g30640		LOC_Os12g03690
LOC_Os05g30760		LOC_Os12g04060
LOC_Os05g31300		LOC_Os12g04160
LOC_Os05g31730		LOC_Os12g04450
LOC_Os05g31910		LOC_Os12g04460
LOC_Os05g32060		LOC_Os12g04530
LOC_Os05g32050		LOC_Os12g04520
LOC_Os05g32390		LOC_Os12g04660
LOC_Os05g33070		LOC_Os12g04750
LOC_Os05g33280		LOC_Os12g04830
LOC_Os05g33880		LOC_Os12g04840
LOC_Os05g34320		LOC_Os12g04960
LOC_Os05g34580		LOC_Os12g04980
LOC_Os05g34570		LOC_Os12g05260
LOC_Os05g34940		LOC_Os12g05360
LOC_Os05g34930		LOC_Os12g05650
LOC_Os05g36010		LOC_Os12g05709
LOC_Os05g36360		LOC_Os12g05780
LOC_Os05g37100		LOC_Os12g05790
LOC_Os05g37225		LOC_Os12g05860
LOC_Os05g37450		LOC_Os12g06040
LOC_Os05g37480		LOC_Os12g06070
LOC_Os05g37470		LOC_Os12g06120
LOC_Os05g37680		LOC_Os12g06110
LOC_Os05g37710		LOC_Os12g06180
LOC_Os05g37800		LOC_Os12g06200
LOC_Os05g37840		LOC_Os12g06230
LOC_Os05g37830		LOC_Os12g06335
LOC_Os05g38160		LOC_Os12g06370
LOC_Os05g38430		LOC_Os12g06380
LOC_Os05g38540		LOC_Os12g06464
LOC_Os05g38640		LOC_Os12g06490
LOC_Os05g38810		LOC_Os12g06520
LOC_Os05g39190		LOC_Os12g06560
LOC_Os05g40050		LOC_Os12g06630
LOC_Os05g40790		LOC_Os12g06650
LOC_Os05g41210		LOC_Os12g06660
LOC_Os05g41790		LOC_Os12g06670
LOC_Os05g41830		LOC_Os12g06680
LOC_Os05g43360		LOC_Os12g06730
LOC_Os05g43480		LOC_Os12g06720
LOC_Os05g43470		LOC_Os12g06790
LOC_Os05g43540		LOC_Os12g06800
LOC_Os05g44160		LOC_Os12g06810
LOC_Os05g44140		LOC_Os12g06910
LOC_Os05g44200		LOC_Os12g06900
LOC_Os05g44830		LOC_Os12g06920
LOC_Os05g44970		LOC_Os12g06980
LOC_Os05g45010		LOC_Os12g07020
LOC_Os05g45280		LOC_Os12g07010
LOC_Os05g45440		LOC_Os12g07150
LOC_Os05g45510		LOC_Os12g07210
LOC_Os05g46680		LOC_Os12g07220
LOC_Os05g46740		LOC_Os12g07260
LOC_Os05g47870		LOC_Os12g07280
LOC_Os05g48200		LOC_Os12g07270
LOC_Os05g48330		LOC_Os12g07290
LOC_Os05g48360		LOC_Os12g07300
LOC_Os05g48610		LOC_Os12g07340
LOC_Os05g49220		LOC_Os12g07370
LOC_Os05g49320		LOC_Os12g07530
LOC_Os05g49620		LOC_Os12g07610
LOC_Os05g50090		LOC_Os12g07730
LOC_Os05g50190		LOC_Os12g07770
LOC_Os05g50360		LOC_Os12g07800
LOC_Os05g51670		LOC_Os12g07810
LOC_Os06g01200		LOC_Os12g07820
LOC_Os06g01440		LOC_Os12g07830
LOC_Os06g02480		LOC_Os12g07950
LOC_Os06g02560		LOC_Os12g07970
LOC_Os06g02740		LOC_Os12g07980
LOC_Os06g02830		LOC_Os12g08000
LOC_Os06g02960		LOC_Os12g08030
LOC_Os06g03970		LOC_Os12g08080
LOC_Os06g03960		LOC_Os12g08130
LOC_Os06g04200		LOC_Os12g08150
LOC_Os06g04190		LOC_Os12g08170
LOC_Os06g04290		LOC_Os12g08180
LOC_Os06g04620		LOC_Os12g08280
LOC_Os06g05740		LOC_Os12g08430
LOC_Os06g06280		LOC_Os12g08564
LOC_Os06g06610		LOC_Os12g08670
LOC_Os06g06870		LOC_Os12g08660
LOC_Os06g07320		LOC_Os12g08725
LOC_Os06g07360		LOC_Os12g08780
LOC_Os06g07370		LOC_Os12g09000
LOC_Os06g07350		LOC_Os12g09089
LOC_Os06g07480		LOC_Os12g09140
LOC_Os06g07640		LOC_Os12g09150
LOC_Os06g07700		LOC_Os12g09210
LOC_Os06g07760		LOC_Os12g09240
LOC_Os06g07860		LOC_Os12g09420
LOC_Os06g07960		LOC_Os12g09480
LOC_Os06g07850		LOC_Os12g09490
LOC_Os06g08340		LOC_Os12g09500
LOC_Os06g08450		LOC_Os12g09510
LOC_Os06g08810		LOC_Os12g09530
LOC_Os06g08820		LOC_Os12g09550
LOC_Os06g09110		LOC_Os12g09610
LOC_Os06g09320		LOC_Os12g09739
LOC_Os06g09400		LOC_Os12g09910
LOC_Os06g10260		LOC_Os12g09900
LOC_Os06g10350		LOC_Os12g10090
LOC_Os06g10800		LOC_Os12g10140
LOC_Os06g11100		LOC_Os12g10160
LOC_Os06g11260		LOC_Os12g10180
LOC_Os06g11300		LOC_Os12g10184
LOC_Os06g12050		LOC_Os12g10190
LOC_Os06g12140		LOC_Os12g10200
LOC_Os06g12129		LOC_Os12g10330
LOC_Os06g12390		LOC_Os12g10440
LOC_Os06g12810		LOC_Os12g10490
LOC_Os06g12960		LOC_Os12g10480
LOC_Os06g13180		LOC_Os12g10510
LOC_Os06g13230		LOC_Os12g10520
LOC_Os06g13830		LOC_Os12g10604
LOC_Os06g14300		LOC_Os12g10650
LOC_Os06g14310		LOC_Os12g10700
LOC_Os06g16250		LOC_Os12g10720
LOC_Os06g16410		LOC_Os12g10710
LOC_Os06g16510		LOC_Os12g10740
LOC_Os06g16700		LOC_Os12g10750
LOC_Os06g16810		LOC_Os12g10760
LOC_Os06g17460		LOC_Os12g10784
LOC_Os06g17480		LOC_Os12g10820
LOC_Os06g18130		LOC_Os12g11370
LOC_Os06g18820		LOC_Os12g11940
LOC_Os06g18810		LOC_Os12g12000
LOC_Os06g19060		LOC_Os12g12260
LOC_Os06g19160		LOC_Os12g12270
LOC_Os06g19170		LOC_Os12g12330
LOC_Os06g19390		LOC_Os12g12340
LOC_Os06g19700		LOC_Os12g12360
LOC_Os06g19740		LOC_Os12g12480
LOC_Os06g20710		LOC_Os12g12490
LOC_Os06g20770		LOC_Os12g12500
LOC_Os06g20820		LOC_Os12g12870
LOC_Os06g20860		LOC_Os12g12950
LOC_Os06g21440		LOC_Os12g12970
LOC_Os06g21870		LOC_Os12g12990
LOC_Os06g22490		LOC_Os12g13050
LOC_Os06g22520		LOC_Os12g13120
LOC_Os06g22829		LOC_Os12g13170
LOC_Os06g23030		LOC_Os12g13295
LOC_Os06g23114		LOC_Os12g13300
LOC_Os06g23870		LOC_Os12g13320
LOC_Os06g24100		LOC_Os12g13380
LOC_Os06g24090		LOC_Os12g13450
LOC_Os06g24120		LOC_Os12g13470
LOC_Os06g25250		LOC_Os12g13490
LOC_Os06g25550		LOC_Os12g13570
LOC_Os06g26180		LOC_Os12g13580
LOC_Os06g27460		LOC_Os12g13590
LOC_Os06g27450		LOC_Os12g13650
LOC_Os06g27480		LOC_Os12g13660
LOC_Os06g28124		LOC_Os12g13720
LOC_Os06g28260		LOC_Os12g13780
LOC_Os06g28300		LOC_Os12g13850
LOC_Os06g28430		LOC_Os12g13840
LOC_Os06g28540		LOC_Os12g13930
LOC_Os06g28980		LOC_Os12g13950
LOC_Os06g29080		LOC_Os12g14070
LOC_Os06g29270		LOC_Os12g14126
LOC_Os06g29300		LOC_Os12g14120
LOC_Os06g29570		LOC_Os12g14170
LOC_Os06g30250		LOC_Os12g14200
LOC_Os06g30500		LOC_Os12g14230
LOC_Os06g30830		LOC_Os12g14280
LOC_Os06g30840		LOC_Os12g14290
LOC_Os06g32040		LOC_Os12g14374
LOC_Os06g32220		LOC_Os12g14420
LOC_Os06g32340		LOC_Os12g14410
LOC_Os06g32420		LOC_Os12g14430
LOC_Os06g32650		LOC_Os12g14550
LOC_Os06g32700		LOC_Os12g14580
LOC_Os06g32730		LOC_Os12g14670
LOC_Os06g32870		LOC_Os12g14699
LOC_Os06g33410		LOC_Os12g14740
LOC_Os06g33870		LOC_Os12g14780
LOC_Os06g33860		LOC_Os12g14830
LOC_Os06g34020		LOC_Os12g14890
LOC_Os06g35250		LOC_Os12g15020
LOC_Os06g35740		LOC_Os12g15080
LOC_Os06g35800		LOC_Os12g15070
LOC_Os06g35880		LOC_Os12g15090
LOC_Os06g36070		LOC_Os12g15110
LOC_Os06g36720		LOC_Os12g15130
LOC_Os06g36710		LOC_Os12g15140
LOC_Os06g36830		LOC_Os12g15400
LOC_Os06g37020		LOC_Os12g15420
LOC_Os06g37500		LOC_Os12g15460
LOC_Os06g39020		LOC_Os12g15500
LOC_Os06g39040		LOC_Os12g15590
LOC_Os06g39050		LOC_Os12g15640
LOC_Os06g39230		LOC_Os12g15650
LOC_Os06g39380		LOC_Os12g15630
LOC_Os06g39520		LOC_Os12g15680
LOC_Os06g40210		LOC_Os12g15670
LOC_Os06g40870		LOC_Os12g15730
LOC_Os06g40920		LOC_Os12g15760
LOC_Os06g41030		LOC_Os12g15990
LOC_Os06g41150		LOC_Os12g16040
LOC_Os06g41370		LOC_Os12g16030
LOC_Os06g41670		LOC_Os12g16060
LOC_Os06g42180		LOC_Os12g16070
LOC_Os06g42390		LOC_Os12g16170
LOC_Os06g43150		LOC_Os12g16210
LOC_Os06g43450		LOC_Os12g16280
LOC_Os06g43440		LOC_Os12g16290
LOC_Os06g43630		LOC_Os12g16580
LOC_Os06g43640		LOC_Os12g16590
LOC_Os06g43650		LOC_Os12g16610
LOC_Os06g43770		LOC_Os12g16650
LOC_Os06g43820		LOC_Os12g16710
LOC_Os06g43870		LOC_Os12g16750
LOC_Os06g44420		LOC_Os12g16800
LOC_Os06g44860		LOC_Os12g16810
LOC_Os06g45050		LOC_Os12g16830
LOC_Os06g45200		LOC_Os12g16900
LOC_Os06g45300		LOC_Os12g16920
LOC_Os06g45510		LOC_Os12g16960
LOC_Os06g45580		LOC_Os12g17080
LOC_Os06g45870		LOC_Os12g17090
LOC_Os06g46366		LOC_Os12g17190
LOC_Os06g46360		LOC_Os12g17240
LOC_Os06g46372		LOC_Os12g17260
LOC_Os06g46500		LOC_Os12g17250
LOC_Os06g46820		LOC_Os12g17270
LOC_Os06g46920		LOC_Os12g17290
LOC_Os06g47200		LOC_Os12g17420
LOC_Os06g47990		LOC_Os12g17450
LOC_Os06g47980		LOC_Os12g17490
LOC_Os06g48600		LOC_Os12g17620
LOC_Os06g48770		LOC_Os12g17690
LOC_Os06g48940		LOC_Os12g17860
LOC_Os06g48930		LOC_Os12g17890
LOC_Os06g49290		LOC_Os12g17900
LOC_Os06g50290		LOC_Os12g17910
LOC_Os06g50280		LOC_Os12g17920
LOC_Os07g01490		LOC_Os12g18010
LOC_Os07g01890		LOC_Os12g18080
LOC_Os07g01960		LOC_Os12g18110
LOC_Os07g01990		LOC_Os12g18120
LOC_Os07g02030		LOC_Os12g18170
LOC_Os07g02040		LOC_Os12g18190
LOC_Os07g02310		LOC_Os12g18374
LOC_Os07g02550		LOC_Os12g18390
LOC_Os07g02650		LOC_Os12g18450
LOC_Os07g02640		LOC_Os12g18500
LOC_Os07g02674		LOC_Os12g18530
LOC_Os07g02800		LOC_Os12g18540
LOC_Os07g02980		LOC_Os12g18550
LOC_Os07g03120		LOC_Os12g18610
LOC_Os07g03610		LOC_Os12g18640
LOC_Os07g03840		LOC_Os12g18650
LOC_Os07g03880		LOC_Os12g18729
LOC_Os07g04070		LOC_Os12g18760
LOC_Os07g05120		LOC_Os12g18820
LOC_Os07g05170		LOC_Os12g18830
LOC_Os07g05710		LOC_Os12g18880
LOC_Os07g06440		LOC_Os12g18900
LOC_Os07g06430		LOC_Os12g18910
LOC_Os07g06610		LOC_Os12g18930
LOC_Os07g06720		LOC_Os12g18960
LOC_Os07g06770		LOC_Os12g18970
LOC_Os07g06890		LOC_Os12g19040
LOC_Os07g06950		LOC_Os12g19100
LOC_Os07g07160		LOC_Os12g19090
LOC_Os07g07150		LOC_Os12g19140
LOC_Os07g07220		LOC_Os12g19370
LOC_Os07g07290		LOC_Os12g19381
LOC_Os07g07360		LOC_Os12g19470
LOC_Os07g07350		LOC_Os12g19549
LOC_Os07g07420		LOC_Os12g19590
LOC_Os07g07630		LOC_Os12g19720
LOC_Os07g07950		LOC_Os12g19850
LOC_Os07g08050		LOC_Os12g19860
LOC_Os07g08040		LOC_Os12g19940
LOC_Os07g08090		LOC_Os12g19930
LOC_Os07g08870		LOC_Os12g19960
LOC_Os07g09140		LOC_Os12g20000
LOC_Os07g09130		LOC_Os12g19990
LOC_Os07g09570		LOC_Os12g20010
LOC_Os07g09600		LOC_Os12g20020
LOC_Os07g10150		LOC_Os12g20130
LOC_Os07g11000		LOC_Os12g20144
LOC_Os07g11280		LOC_Os12g20150
LOC_Os07g11490		LOC_Os12g20169
LOC_Os07g11560		LOC_Os12g20270
LOC_Os07g11850		LOC_Os12g20290
LOC_Os07g12110		LOC_Os12g20350
LOC_Os07g12370		LOC_Os12g20380
LOC_Os07g12480		LOC_Os12g20420
LOC_Os07g13520		LOC_Os12g20470
LOC_Os07g13960		LOC_Os12g21500
LOC_Os07g13950		LOC_Os12g21510
LOC_Os07g14210		LOC_Os12g21570
LOC_Os07g14380		LOC_Os12g21600
LOC_Os07g14370		LOC_Os12g21798
LOC_Os07g15300		LOC_Os12g21830
LOC_Os07g15310		LOC_Os12g21890
LOC_Os07g15510		LOC_Os12g21940
LOC_Os07g16224		LOC_Os12g21980
LOC_Os07g16420		LOC_Os12g21990
LOC_Os07g16770		LOC_Os12g22070
LOC_Os07g16930		LOC_Os12g22060
LOC_Os07g17550		LOC_Os12g22090
LOC_Os07g17740		LOC_Os12g22150
LOC_Os07g17750		LOC_Os12g22145
LOC_Os07g18230		LOC_Os12g22160
LOC_Os07g18340		LOC_Os12g22284
LOC_Os07g18660		LOC_Os12g22300
LOC_Os07g18670		LOC_Os12g22330
LOC_Os07g18690		LOC_Os12g22340
LOC_Os07g18900		LOC_Os12g22470
LOC_Os07g18890		LOC_Os12g22480
LOC_Os07g18930		LOC_Os12g22600
LOC_Os07g19060		LOC_Os12g22610
LOC_Os07g20200		LOC_Os12g22660
LOC_Os07g20300		LOC_Os12g22760
LOC_Os07g20400		LOC_Os12g22940
LOC_Os07g20430		LOC_Os12g23040
LOC_Os07g20544		LOC_Os12g23060
LOC_Os07g20630		LOC_Os12g23180
LOC_Os07g20680		LOC_Os12g23250
LOC_Os07g22810		LOC_Os12g23300
LOC_Os07g23880		LOC_Os12g23390
LOC_Os07g24090		LOC_Os12g23470
LOC_Os07g25500		LOC_Os12g23480
LOC_Os07g25760		LOC_Os12g23520
LOC_Os07g26020		LOC_Os12g23580
LOC_Os07g26010		LOC_Os12g23680
LOC_Os07g26030		LOC_Os12g23790
LOC_Os07g26060		LOC_Os12g23780
LOC_Os07g26160		LOC_Os12g23920
LOC_Os07g26460		LOC_Os12g23930
LOC_Os07g26690		LOC_Os12g23940
LOC_Os07g26900		LOC_Os12g23960
LOC_Os07g26910		LOC_Os12g24020
LOC_Os07g27310		LOC_Os12g24080
LOC_Os07g27320		LOC_Os12g24100
LOC_Os07g27390		LOC_Os12g24090
LOC_Os07g27470		LOC_Os12g24160
LOC_Os07g27590		LOC_Os12g24170
LOC_Os07g27650		LOC_Os12g24220
LOC_Os07g28160		LOC_Os12g24230
LOC_Os07g28430		LOC_Os12g24250
LOC_Os07g28640		LOC_Os12g24320
LOC_Os07g28670		LOC_Os12g24410
LOC_Os07g28860		LOC_Os12g24430
LOC_Os07g28980		LOC_Os12g24420
LOC_Os07g29630		LOC_Os12g24500
LOC_Os07g29780		LOC_Os12g24550
LOC_Os07g30820		LOC_Os12g24555
LOC_Os07g32690		LOC_Os12g24740
LOC_Os07g33410		LOC_Os12g24780
LOC_Os07g33790		LOC_Os12g24790
LOC_Os07g34190		LOC_Os12g24920
LOC_Os07g34510		LOC_Os12g24930
LOC_Os07g34650		LOC_Os12g25080
LOC_Os07g34840		LOC_Os12g25180
LOC_Os07g34870		LOC_Os12g25220
LOC_Os07g35510		LOC_Os12g25290
LOC_Os07g35660		LOC_Os12g25300
LOC_Os07g35650		LOC_Os12g25460
LOC_Os07g35720		LOC_Os12g25490
LOC_Os07g35730		LOC_Os12g25510
LOC_Os07g36470		LOC_Os12g25550
LOC_Os07g36544		LOC_Os12g25710
LOC_Os07g37040		LOC_Os12g25734
LOC_Os07g37100		LOC_Os12g25760
LOC_Os07g38750		LOC_Os12g25820
LOC_Os07g38780		LOC_Os12g25860
LOC_Os07g38930		LOC_Os12g25870
LOC_Os07g38970		LOC_Os12g25920
LOC_Os07g39670		LOC_Os12g26060
LOC_Os07g39960		LOC_Os12g26080
LOC_Os07g39970		LOC_Os12g26160
LOC_Os07g40470		LOC_Os12g26250
LOC_Os07g40700		LOC_Os12g26280
LOC_Os07g40750		LOC_Os12g26270
LOC_Os07g40880		LOC_Os12g26310
LOC_Os07g40870		LOC_Os12g26320
LOC_Os07g40930		LOC_Os12g26380
LOC_Os07g41140		LOC_Os12g26410
LOC_Os07g41260		LOC_Os12g26660
LOC_Os07g41360		LOC_Os12g26720
LOC_Os07g41810		LOC_Os12g26950
LOC_Os07g42250		LOC_Os12g27040
LOC_Os07g42300		LOC_Os12g27090
LOC_Os07g42730		LOC_Os12g27096
LOC_Os07g43040		LOC_Os12g27102
LOC_Os07g43600		LOC_Os12g27120
LOC_Os07g43870		LOC_Os12g27140
LOC_Os07g44130		LOC_Os12g27160
LOC_Os07g44120		LOC_Os12g27220
LOC_Os07g44190		LOC_Os12g27254
LOC_Os07g44400		LOC_Os12g27310
LOC_Os07g44410		LOC_Os12g27370
LOC_Os07g44600		LOC_Os12g27530
LOC_Os07g44610		LOC_Os12g27580
LOC_Os07g44910		LOC_Os12g27730
LOC_Os07g46580		LOC_Os12g27740
LOC_Os07g46590		LOC_Os12g27790
LOC_Os07g47530		LOC_Os12g28010
LOC_Os07g47670		LOC_Os12g28100
LOC_Os07g48130		LOC_Os12g28280
LOC_Os07g48180		LOC_Os12g28500
LOC_Os07g48330		LOC_Os12g28490
LOC_Os07g48710		LOC_Os12g28520
LOC_Os07g49390		LOC_Os12g28620
LOC_Os08g01180		LOC_Os12g28710
LOC_Os08g01990		LOC_Os12g28850
LOC_Os08g02140		LOC_Os12g28870
LOC_Os08g02130		LOC_Os12g29160
LOC_Os08g02290		LOC_Os12g29150
LOC_Os08g02360		LOC_Os12g29350
LOC_Os08g02400		LOC_Os12g29380
LOC_Os08g03570		LOC_Os12g29434
LOC_Os08g03670		LOC_Os12g29530
LOC_Os08g03676		LOC_Os12g29550
LOC_Os08g03790		LOC_Os12g29560
LOC_Os08g04040		LOC_Os12g29580
LOC_Os08g04180		LOC_Os12g29630
LOC_Os08g04350		LOC_Os12g29640
LOC_Os08g04430		LOC_Os12g29660
LOC_Os08g04640		LOC_Os12g29680
LOC_Os08g05110		LOC_Os12g29690
LOC_Os08g05250		LOC_Os12g29800
LOC_Os08g05520		LOC_Os12g30020
LOC_Os08g06070		LOC_Os12g30030
LOC_Os08g06620		LOC_Os12g30040
LOC_Os08g06880		LOC_Os12g30060
LOC_Os08g07060		LOC_Os12g30080
LOC_Os08g07040		LOC_Os12g30180
LOC_Os08g07050		LOC_Os12g30214
LOC_Os08g07270		LOC_Os12g30200
LOC_Os08g07530		LOC_Os12g30320
LOC_Os08g07570		LOC_Os12g30340
LOC_Os08g07820		LOC_Os12g30540
LOC_Os08g07830		LOC_Os12g30590
LOC_Os08g08060		LOC_Os12g30610
LOC_Os08g08050		LOC_Os12g30600
LOC_Os08g08500		LOC_Os12g30720
LOC_Os08g08840		LOC_Os12g30760
LOC_Os08g09010		LOC_Os12g30770
LOC_Os08g09420		LOC_Os12g30780
LOC_Os08g09410		LOC_Os12g30790
LOC_Os08g09840		LOC_Os12g30920
LOC_Os08g10250		LOC_Os12g30940
LOC_Os08g10290		LOC_Os12g30950
LOC_Os08g10330		LOC_Os12g31130
LOC_Os08g10340		LOC_Os12g31280
LOC_Os08g11060		LOC_Os12g31330
LOC_Os08g11050		LOC_Os12g31350
LOC_Os08g12830		LOC_Os12g31440
LOC_Os08g13310		LOC_Os12g31510
LOC_Os08g14070		LOC_Os12g31550
LOC_Os08g14330		LOC_Os12g31640
LOC_Os08g14400		LOC_Os12g31770
LOC_Os08g15410		LOC_Os12g31780
LOC_Os08g15510		LOC_Os12g31810
LOC_Os08g16130		LOC_Os12g31860
LOC_Os08g16700		LOC_Os12g31920
LOC_Os08g16780		LOC_Os12g31960
LOC_Os08g16770		LOC_Os12g32040
LOC_Os08g17070		LOC_Os12g32180
LOC_Os08g17060		LOC_Os12g32200
LOC_Os08g19350		LOC_Os12g32310
LOC_Os08g19340		LOC_Os12g32320
LOC_Os08g19790		LOC_Os12g32330
LOC_Os08g19780		LOC_Os12g32380
LOC_Os08g19890		LOC_Os12g32410
LOC_Os08g20160		LOC_Os12g32440
LOC_Os08g20200		LOC_Os12g32450
LOC_Os08g22960		LOC_Os12g32520
LOC_Os08g23220		LOC_Os12g32544
LOC_Os08g23800		LOC_Os12g32590
LOC_Os08g23790		LOC_Os12g32730
LOC_Os08g23960		LOC_Os12g32810
LOC_Os08g24000		LOC_Os12g32814
LOC_Os08g24010		LOC_Os12g32870
LOC_Os08g24130		LOC_Os12g32980
LOC_Os08g24290		LOC_Os12g32986
LOC_Os08g24360		LOC_Os12g32992
LOC_Os08g24390		LOC_Os12g33020
LOC_Os08g24680		LOC_Os12g33150
LOC_Os08g24670		LOC_Os12g33194
LOC_Os08g24920		LOC_Os12g33280
LOC_Os08g25370		LOC_Os12g33289
LOC_Os08g25820		LOC_Os12g33300
LOC_Os08g25860		LOC_Os12g33320
LOC_Os08g25890		LOC_Os12g33460
LOC_Os08g26120		LOC_Os12g33580
LOC_Os08g27020		LOC_Os12g33640
LOC_Os08g27050		LOC_Os12g33700
LOC_Os08g27100		LOC_Os12g33730
LOC_Os08g27250		LOC_Os12g34102
LOC_Os08g28200		LOC_Os12g34160
LOC_Os08g28190		LOC_Os12g34210
LOC_Os08g28380		LOC_Os12g34200
LOC_Os08g28670		LOC_Os12g34240
LOC_Os08g28860		LOC_Os12g34260
LOC_Os08g29200		LOC_Os12g34310
LOC_Os08g29230		LOC_Os12g34320
LOC_Os08g29660		LOC_Os12g34340
LOC_Os08g30554		LOC_Os12g34330
LOC_Os08g30580		LOC_Os12g34350
LOC_Os08g30790		LOC_Os12g34400
LOC_Os08g30910		LOC_Os12g34410
LOC_Os08g31140		LOC_Os12g34390
[truncated: 9,030 more rows]
