# Supplementary material for: Genome-wide analysis of DNA polymorphisms, the methylome and transcriptome revealed that multiple factors are associated with low pollen fertility in autotetraploid rice
Source: PLoS One. 2018 Aug 6;13(8):e0201854. doi: 10.1371/journal.pone.0201854 (PMC6078310; doi:10.1371/journal.pone.0201854)
Supplement: S19 Table — (XLSX) [file pone.0201854.s033.xlsx]

## Sheet: Table S19
S19 Table. KEGG of the hypomethylated genes during meiosis in 02428-4x.
Description	Number of Genes	P-value	FDR
Metabolic pathways	369	2.28e-12	1.43e-09
RNA transport	59	4.71e-07	0.000147
Spliceosome	67	7.17e-06	0.00112
Aminoacyl-tRNA biosynthesis	31	5.51e-06	0.00112
Carbon fixation in photosynthetic organisms	35	1.41e-05	0.00177
Ribosome biogenesis in eukaryotes	36	1.99e-05	0.00207
Biosynthesis of secondary metabolites	178	7.53e-05	0.00672
Purine metabolism	44	9.79e-05	0.00765
Circadian rhythm - plant	16	0.000112	0.00779
Nucleotide excision repair	28	0.000186	0.0116
mRNA surveillance pathway	38	0.000386	0.0201
Proteasome	27	0.000377	0.0201
RNA degradation	33	0.000628	0.0302
