# Supplementary material for: Genome-wide analysis of DNA polymorphisms, the methylome and transcriptome revealed that multiple factors are associated with low pollen fertility in autotetraploid rice
Source: PLoS One. 2018 Aug 6;13(8):e0201854. doi: 10.1371/journal.pone.0201854 (PMC6078310; doi:10.1371/journal.pone.0201854)
Supplement: S20 Table — (XLSX) [file pone.0201854.s034.xlsx]

## Sheet: Table S20
S20 Table. The differentially methylated genes associated with meiosis in 02428-4x.
Gene ID	Annotation	Methylation	Region	Gene name	Description	Reference		Reference	Title
LOC_Os01g01689	phosphatidylinositol 3- and 4-kinase family protein, expressed	hypomethylation	Exon, Intron	ATM	meiosis genes (Arabidopsis)	Jin et al. 2013		Cao et al. 2015	Histone H2B Monoubiquitination Mediated by HISTONE MONOUBIQUITINATION1 and HISTONE MONOUBIQUITINATION2 Is Involved in Anther Development by Regulating Tapetum Degradation-Related Genes in Rice
LOC_Os01g02290	Ser/Thr receptor-like kinase, putative, expressed	hypermethylation	Promoter		Up-regulation in meiosis of Taichung65-4x	Wu et al. 2014		China rice data center	http://www.ricedata.cn/gene/
LOC_Os01g02450	retrotransposon protein, putative, unclassified, expressed	hypomethylation	Promoter, Exon, Intron		PMCs-specific	Tang et al. 2010		Deveshwar et al. 2011	Analysis of anther transcriptomes to identify genes contributing to meiosis and male gametophyte development in rice
LOC_Os01g03360	BBTI5 - Bowman-Birk type bran trypsin inhibitor precursor, expressed	hypermethylation	Promoter, First exon		Up-regulation in meiosis of Taichung65-4x	Wu et al. 2014		Ding et al. 2001	Isolation and characterization of OsDMC1 , the rice homologue of the yeast DMC1 gene essential for meiosis
LOC_Os01g03870	expressed protein	hypermethylation	Promoter		pollen development in rice	Deveshwar et al. 2011		Ding et al. 2012	A long noncoding RNA regulates photoperiod-sensitive male sterility, an essential component of hybrid rice
LOC_Os01g05530	expressed protein	hypomethylation	Intron		PMCs-specific	Nguyen et al. 2016		Fu et al. 2014	The Rice Basic Helix-Loop-Helix Transcription Factor TDR INTERACTING PROTEIN2 Is a Central Switch in Early Anther Development
LOC_Os01g06560	transcription factor HBP-1b, putative, expressed	hypermethylation	Promoter		anther-related in neo-tetraploid rice	Guo et al. 2017		Fujita et al. 2010	Rice Expression Atlas In Reproductive Development
LOC_Os01g07480	DUF260 domain containing protein, putative, expressed	hypomethylation	Promoter		anther-related in neo-tetraploid rice	Guo et al. 2017		Guo et al. 2017	Transcriptome analysis of neotetraploid rice reveals specific differential gene expressions associated with fertility and heterosis
LOC_Os01g08020	boron transporter protein, putative, expressed	hypomethylation	Promoter, Intron		PMCs-specific	Tang et al. 2010		Hong et al. 2010	OsKu70 Is Associated with Developmental Growth and Genome Stability in Rice
LOC_Os01g08550	aminoacyl-tRNA synthetase, putative, expressed	hypomethylation	Exon, Intron		PMCs-specific	Tang et al. 2010		Hu et al. 2016	The Exonuclease Homolog OsRAD1 Promotes Accurate Meiotic Double-Strand Break Repair by Suppressing Nonhomologous End Joining
LOC_Os01g09320	NADP-dependent malic enzyme, chloroplast precursor, putative, expressed	hypomethylation	Exon, Intron		pollen development in rice	Deveshwar et al. 2011		Hu et al. 2017	Meiotic Chromosome Association 1 Interacts with TOP3α and Regulates Meiotic Recombination in Rice
LOC_Os01g09570	6-phosphofructokinase, putative, expressed	hypomethylation	Exon, Intron		pollen development in rice	Deveshwar et al. 2011		Jin et al. 2013	Rice Male Development under Drought Stress: Phenotypic Changes and Stage-Dependent Transcriptomic Reprogramming
LOC_Os01g09670	pollen-specific protein SF21, putative, expressed	hypomethylation	Exon, Intron		pollen development in rice	Deveshwar et al. 2011		Jung et al. 2005	Rice Undeveloped Tapetum1 Is a Major Regulator of Early Tapetum Development
LOC_Os01g10130	RNA-dependent RNA polymerase, putative, expressed	hypomethylation	Promoter, Exon, Intron		pollen development in rice	Deveshwar et al. 2011		Kwon et al. 2012	Overexpression of OsRecQl4 and/or OsExo1 Enhances DSB-Induced Homologous Recombination in Rice
LOC_Os01g10504	OsMADS3 - MADS-box family gene with MIKCc type-box, expressed	hypomethylation	Promoter	OSMADS3	pollen sterility genes	China rice data center		Li et al. 2013	Replication Protein A2c Coupled with Replication Protein A1c Regulates Crossover Formation during Meiosis in Rice.
LOC_Os01g10690	POLD3 - Putative DNA polymerase delta complex subunit, expressed	hypomethylation	Exon, Intron		anther-related in neo-tetraploid rice	Guo et al. 2017		Li et al. 2015	An anther development F-box (ADF) protein regulated by tapetum degeneration retardation (TDR) controls rice anther development
LOC_Os01g11040	SCAR-like protein 2, putative, expressed	hypomethylation	Promoter	TUT1; ES1; OsSCAR1	pollen sterility genes	China rice data center		Luo et al. 2006	RTS, a rice anther-specific gene is required for male fertility and its promoter sequence directs tissue-specific gene expression in different plant species
LOC_Os01g11130	RNA recognition motif containing protein, putative, expressed	hypomethylation	Exon, Intron		PMCs-specific	Tang et al. 2010		Luo et al. 2013	The role of OsMSH5 in crossover formation during rice meiosis
LOC_Os01g11660	GDSL-like lipase/acylhydrolase, putative, expressed	hypomethylation	Promoter, Exon		anther-related in neo-tetraploid rice	Guo et al. 2017		Nguyen et al. 2016	Genome-wide identification and analysis of rice genes preferentially expressed in pollen at an early developmental stage
LOC_Os01g11940	osFTL1 FT-Like1 homologous to Flowering Locus T gene; contains Pfam profile PF01161: Phosphatidylethanolamine-binding protein, expressed	hypomethylation	Promoter, Exon		PMCs-specific	Nguyen et al. 2016		Nonomura et al. 2004	The Novel Gene HOMOLOGOUS PAIRING ABERRATION IN RICE MEIOSIS1 of Rice Encodes a Putative Coiled-Coil Protein Required for Homologous Chromosome Pairing in Meiosis
LOC_Os01g12280	hAT dimerisation domain-containing protein, putative, expressed	hypomethylation	Promoter		anther-related in neo-tetraploid rice	Guo et al. 2017		Shao et al. 2011	OsREC8 Is Essential for Chromatid Cohesion and Metaphase I Monopolar Orientation in Rice Meiosis.
LOC_Os01g12290	S-locus lectin protein kinase family protein, putative, expressed	hypomethylation	Promoter, Exon		PMCs-specific	Tang et al. 2010		Shen et al. 2012	ZIP4 in homologous chromosome synapsis and crossover formation in rice meiosis
LOC_Os01g12420	receptor-like protein kinase, putative, expressed	hypomethylation	Exon		Up-regulation in meiosis of Taichung65-4x	Wu et al. 2014		Tang et al. 2010	Global Gene Profiling of Laser-Captured Pollen Mother Cells Indicates Molecular Pathways and Gene Subfamilies Involved in Rice Meiosis
LOC_Os01g13530	ABIL2, putative, expressed	hypomethylation	Promoter, Exon, Intron		PMCs-specific	Tang et al. 2010		The Arabidopsis Information Resource (TAIR)	https://www.arabidopsis.org/index.jsp
LOC_Os01g13610	isoflavone reductase homolog IRL, putative, expressed	hypermethylation	Promoter		Up-regulation in meiosis of Taichung65-4x	Wu et al. 2014		Wang et al. 2010	Down-regulation of the OsPDCD5 gene induced photoperiod-sensitive male sterility in rice
LOC_Os01g14180	expressed protein	hypomethylation	Exon, Intron		PMCs-specific	Tang et al. 2010		Wang et al. 2016	OsDMC1 Is Not Required for Homologous Pairing in Rice Meiosis
LOC_Os01g14210	expressed protein	hypomethylation	Promoter		meiosis stage-specific	Deveshwar et al. 2011		Wang et al. 2017	Resolvase OsGEN1 Mediates DNA Repair by Homologous Recombination
LOC_Os01g14220	expressed protein	hypomethylation	Promoter		meiosis stage-specific	Deveshwar et al. 2011		Wu et al. 2014	Comparative cytological and transcriptomic analysis of pollen development in autotetraploid and diploid rice
LOC_Os01g15000	lipase, putative, expressed	hypermethylation	Promoter, First exon		anther-related in neo-tetraploid rice	Guo et al. 2017		Xue et al. 2016	OsMTOPVIB Promotes Meiotic DNA Double-Strand Break Formation in Rice
LOC_Os01g15530	tetratricopeptide-like helical, putative, expressed	hypomethylation	Promoter		PMCs-specific	Tang et al. 2010		Yant et al. 2013	Meiotic adaptation to genome duplication in Arabidopsis arenosa
LOC_Os01g18870	helix-loop-helix DNA-binding domain containing protein, expressed	hypomethylation	Promoter	TIP2; bHLH142	tapetum genes	Fu et al. 2014		Yu et al. 2016	A Rice Ca2+ Binding Protein Is Required for Tapetum Function and Pollen Formation
LOC_Os01g18880	ubiquitin carboxyl-terminal hydrolase, family 1, putative, expressed	hypomethylation	Exon, Intron		PMCs-specific	Tang et al. 2010		Zhao et al. 2015	Two ATP Binding Cassette G Transporters, Rice ATP Binding Cassette G26 and ATP Binding Cassette G15, Collaboratively Regulate Rice Male Reproduction
LOC_Os01g19280	expressed protein	hypomethylation	Promoter		meiosis stage-specific	Deveshwar et al. 2011		Zhao et al. 2016	NARROW AND ROLLED LEAF 2 regulates leaf shape, male fertility, and seed size in rice
LOC_Os01g21860	AGAP010768-PA, putative, expressed	hypomethylation	Intron		PMCs-specific	Tang et al. 2010
LOC_Os01g22954	serine carboxypeptidase, putative, expressed	hypomethylation	Promoter, Exon, Intron		PMCs-specific	Tang et al. 2010
LOC_Os01g24010	pleiotropic drug resistance protein, putative, expressed	hypomethylation	Exon, Intron		PMCs-specific	Tang et al. 2010
LOC_Os01g24060	importin subunit alpha, putative, expressed	hypermethylation	Promoter, First exon		PMCs-specific	Tang et al. 2010
LOC_Os01g24950	exocyst complex component 6, putative, expressed	hypomethylation	Promoter, Exon		PMCs-specific	Tang et al. 2010
LOC_Os01g25240	expressed protein	hypomethylation	Promoter		PMCs-specific	Tang et al. 2010
LOC_Os01g27340	glutathione S-transferase, putative, expressed	hypomethylation	Promoter		meiosis stage-specific	Tang et al. 2010
LOC_Os01g28690	nucleoporin autopeptidase domain containing protein, expressed	hypomethylation	Promoter		PMCs-specific	Tang et al. 2010
LOC_Os01g33090	expressed protein	hypermethylation	Promoter		PMCs-specific	Tang et al. 2010
LOC_Os01g34350	RNA-dependent RNA polymerase, putative, expressed	hypomethylation	Exon, Intron		PMCs-specific	Tang et al. 2010
LOC_Os01g36390	MCM4 - Putative minichromosome maintenance MCM complex subunit 4, expressed	hypomethylation	Promoter		Specific down-regulation in meiosis of Taichung65-4x	Wu et al. 2014
LOC_Os01g37000	carboxyl-terminal peptidase, putative, expressed	hypermethylation	Promoter, First exon		anther-related in neo-tetraploid rice	Guo et al. 2017
LOC_Os01g38520	expressed protein	hypomethylation	Promoter		PMCs-specific	Tang et al. 2010
LOC_Os01g38670	transporter family protein, putative, expressed	hypomethylation	Promoter	OsMST8	pollen sterility genes	China rice data center
LOC_Os01g41290	OsFBD5 - F-box and FBD domain containing protein, expressed	hypomethylation	Exon, Intron		PMCs-specific	Tang et al. 2010
LOC_Os01g41510	calcineurin B, putative, expressed	hypermethylation	Promoter		Specific up-regulation in meiosis of Taichung65-4x	Wu et al. 2014
LOC_Os01g41900	Myb transcription factor, putative, expressed	hypomethylation	Promoter		anther-related in neo-tetraploid rice	Guo et al. 2017
LOC_Os01g42090	nodulin MtN3 family protein, putative, expressed	hypomethylation	Intron		PMCs-specific	Tang et al. 2010
LOC_Os01g42110	nodulin MtN3 family protein, putative, expressed	hypomethylation	Promoter, Exon, Intron		PMCs-specific	Tang et al. 2010
LOC_Os01g42370	pleiotropic drug resistance protein, putative, expressed	hypomethylation	Exon, Intron		PMCs-specific	Tang et al. 2010
LOC_Os01g42410	pleiotropic drug resistance protein, putative, expressed	hypomethylation	Promoter, Exon, Intron		Up-regulation in meiosis of Taichung65-4x	Wu et al. 2014
LOC_Os01g42800	MEE18, putative, expressed	hypomethylation	Exon, Intron		pollen development in rice	Deveshwar et al. 2011
LOC_Os01g42870	transferase family protein, putative, expressed	hypomethylation	Promoter		pollen development in rice	Deveshwar et al. 2011
LOC_Os01g42880	transferase family protein, putative, expressed	hypomethylation	Exon	MEC1	meiosis genes (Arabidopsis)	Jin et al 2013
LOC_Os01g43895	expressed protein	hypomethylation	Promoter		anther-related in neo-tetraploid rice	Guo et al. 2017
LOC_Os01g43910	CGMC_MAPKCMGC_2.4 - CGMC includes CDA, MAPK, GSK3, and CLKC kinases, expressed	hypomethylation	Exon		pollen development in rice	Deveshwar et al. 2011
LOC_Os01g45274	carbonic anhydrase, chloroplast precursor, putative, expressed	hypomethylation	Promoter		Specific up-regulation in meiosis of Taichung65-4x	Wu et al. 2014
LOC_Os01g45530	single-stranded DNA-binding protein, putative, expressed	hypomethylation	Promoter		PMCs-specific	Tang et al. 2010
LOC_Os01g45914	expressed protein	hypermethylation	Promoter		Down-regulation in meiosis of Taichung65-4x	Wu et al. 2014
LOC_Os01g46260	expressed protein	hypermethylation	Promoter		meiosis stage-specific	Tang et al. 2010
LOC_Os01g46760	protein phosphatase 2C, putative, expressed	hypomethylation	Promoter		PMCs-specific	Tang et al. 2010
LOC_Os01g47080	pyruvate kinase, putative, expressed	hypomethylation	Exon, Intron		pollen development in rice	Deveshwar et al. 2011
LOC_Os01g48800	purine permease, putative, expressed	hypomethylation	Promoter, Exon		Specific up-regulation in meiosis of Taichung65-4x	Wu et al. 2014
LOC_Os01g48990	uncharacterized kinase mug58, putative, expressed	hypomethylation	Promoter, Exon		pollen development in rice	Deveshwar et al. 2011
LOC_Os01g49000	katanin p60 ATPase-containing subunit, putative, expressed	hypomethylation	Exon, Intron		pollen development in rice	Deveshwar et al. 2011
LOC_Os01g49150	anti-silencing protein, ASF1-like domain containing protein, expressed	hypomethylation	Promoter, Exon		pollen development in rice	Deveshwar et al. 2011
LOC_Os01g50100	ABC transporter, ATP-binding protein, putative, expressed	hypomethylation	Promoter		Specific up-regulation in meiosis of Taichung65-4x	Wu et al. 2014
LOC_Os01g50980	cullin, putative, expressed	hypomethylation	Promoter, Exon, Intron		PMCs-specific	Tang et al. 2010
LOC_Os01g51700	ras-related protein, putative, expressed	hypomethylation	Promoter, Exon		pollen development in rice	Deveshwar et al. 2011
LOC_Os01g51754	alpha-amylase precursor, putative, expressed	hypomethylation	Intron		pollen development in rice	Deveshwar et al. 2011
LOC_Os01g51810	pentatricopeptide, putative, expressed	hypomethylation	Promoter		pollen development in rice	Deveshwar et al. 2011
LOC_Os01g52130	sulfate transporter, putative, expressed	hypomethylation	Promoter, Exon, Intron		Up-regulation in meiosis of Taichung65-4x	Wu et al. 2014
LOC_Os01g53560	phosphoesterase, putative, expressed	hypomethylation	Exon, Intron		PMCs-specific	Tang et al. 2010
LOC_Os01g53930	hexokinase, putative, expressed	hypomethylation	Exon, Intron	OsHXK6	pollen sterility genes	China rice data center
LOC_Os01g54810	lipase, putative, expressed	hypomethylation	Exon	THIS1	pollen sterility genes	China rice data center
LOC_Os01g55610	peptide transporter PTR2, putative, expressed	hypomethylation	Exon		PMCs-specific	Nguyen et al. 2016
LOC_Os01g56200	BTBA2 - Bric-a-Brac,Tramtrack, Broad Complex BTB domain with Ankyrin repeat region, expressed	hypomethylation	Exon, Intron		pollen development in rice	Deveshwar et al. 2011
LOC_Os01g56940	flap endonuclease, putative, expressed	hypomethylation	Promoter	OsEXO1	meiosis genes	Kwon et al. 2012
LOC_Os01g57610	OsGH3.1 - Probable indole-3-acetic acid-amido synthetase, expressed	hypomethylation	Exon		PMCs-specific	Nguyen et al. 2016
LOC_Os01g58220	translation initiation factor SUI1, putative, expressed	hypomethylation	Intron		anther-related in neo-tetraploid rice	Guo et al. 2017
LOC_Os01g58690	endonuclease/exonuclease/phosphatase family domain containing protein, expressed	hypomethylation	Promoter		PMCs-specific	Tang et al. 2010
LOC_Os01g59300	expressed protein	hypomethylation	Promoter		anther-related in neo-tetraploid rice	Guo et al. 2017
LOC_Os01g59340	dihydropyrimidinase, putative, expressed	hypomethylation	Exon, Intron		pollen development in rice	Deveshwar et al. 2011
LOC_Os01g61210	bet v I allergen family protein, putative, expressed	hypomethylation	Promoter		meiosis stage-specific	Deveshwar et al. 2011
LOC_Os01g61460	leaf senescence related protein, putative, expressed	hypermethylation	Promoter		Up-regulation in meiosis of Taichung65-4x	Wu et al. 2014
LOC_Os01g62500	OsFtsH3 FtsH protease, homologue of AtFtsH3/10, expressed	hypomethylation	Exon		PMCs-specific	Tang et al. 2010
LOC_Os01g62610	peptidyl-prolyl cis-trans isomerase, FKBP-type, putative, expressed	hypermethylation	Promoter, First exon		Up-regulation in meiosis of Taichung65-4x	Wu et al. 2014
LOC_Os01g63540	cytochrome P450, putative, expressed	hypomethylation	Promoter		Specific up-regulation in meiosis of Taichung65-4x	Wu et al. 2014
LOC_Os01g63840	3-deoxy-D-manno-octulosonic-acid transferase, putative, expressed	hypomethylation	Exon, Intron		pollen development in rice	Deveshwar et al. 2011
LOC_Os01g64310	no apical meristem protein, putative, expressed	hypomethylation	Promoter		Up-regulation in meiosis of Taichung65-4x	Wu et al. 2014
LOC_Os01g64450	harpin-induced protein 1 domain containing protein, expressed	hypomethylation	Exon		Up-regulation in meiosis of Taichung65-4x	Wu et al. 2014
LOC_Os01g64730	bZIP transcription factor domain containing protein, expressed	hypomethylation	Exon, Intron		pollen development in rice	Deveshwar et al. 2011
LOC_Os01g64760	Yip1 domain containing protein, expressed	hypomethylation	Exon, Intron		pollen development in rice	Deveshwar et al. 2011
LOC_Os01g64900	HEAT, putative, expressed	hypomethylation	Exon, Intron		PMCs-specific	Tang et al. 2010
LOC_Os01g64920	nuclear matrix protein 1, putative, expressed	hypomethylation	Promoter		pollen development in rice	Deveshwar et al. 2011
LOC_Os01g64930	expressed protein	hypomethylation	Exon, Intron		pollen development in rice	Deveshwar et al. 2011
LOC_Os01g65090	aminotransferase, classes I and II, domain containing protein, expressed	hypomethylation	Exon, Intron		pollen development in rice	Deveshwar et al. 2011
LOC_Os01g65460	beta-galactosidase precursor, putative, expressed	hypomethylation	Promoter, Exon, Intron		pollen development in rice	Deveshwar et al. 2011
LOC_Os01g65660	amino acid transporter, putative, expressed	hypomethylation	Promoter, Exon, Intron		PMCs-specific	Tang et al. 2010
LOC_Os01g66260	expressed protein	hypomethylation	Promoter		anther-related in neo-tetraploid rice	Guo et al. 2017
LOC_Os01g66420	PHD finger protein, putative, expressed	hypomethylation	Exon		pollen development in rice	Deveshwar et al. 2011
LOC_Os01g66690	ZIP4/SPO22, putative, expressed	hypomethylation	Exon	OsZIP4	meiosis genes	Shen et al. 2012
LOC_Os01g66700	beta-hexosaminidase precursor, putative, expressed	hypomethylation	Intron		PMCs-specific	Tang et al. 2010
LOC_Os01g66720	NADP-dependent oxidoreductase, putative, expressed	hypomethylation	Exon, Intron		PMCs-specific	Tang et al. 2010
LOC_Os01g66990	expressed protein	hypomethylation	Exon, Intron		PMCs-specific	Tang et al. 2010
LOC_Os01g67250	Rad21 / Rec8 like protein, putative, expressed	hypomethylation	Exon, Intron	SYN4	meiosis genes (Arabidopsis)	Yant et al. 2013
LOC_Os01g67330	nucleotide-sugar transporter family protein, putative, expressed	hypomethylation	Exon, Intron		PMCs-specific	Tang et al. 2010
LOC_Os01g67480	helix-loop-helix DNA-binding domain containing protein, expressed	hypomethylation	Exon		Up-regulation in meiosis of Taichung65-4x	Wu et al. 2014
LOC_Os01g68560	OsMADS98 - MADS-box family gene with M-beta type-box, expressed	hypomethylation	Promoter		meiosis stage-specific	Fujita et al. 2010
LOC_Os01g70440	LEML1 - Anther-specific LEM1 family protein precursor, expressed	hypomethylation	Promoter	RTS	tapetum genes	Luo et al. 2006
LOC_Os01g71010	lipase precursor, putative, expressed	hypomethylation	Promoter		pollen development in rice	Deveshwar et al. 2011
LOC_Os01g71090	xylanase inhibitor, putative, expressed	hypermethylation	Promoter		Up-regulation in meiosis of Taichung65-4x	Wu et al. 2014
LOC_Os01g71250	expressed protein	hypomethylation	Exon		PMCs-specific	Tang et al. 2010
LOC_Os01g71320	hexokinase, putative, expressed	hypomethylation	Promoter		PMCs-specific	Tang et al. 2010
LOC_Os01g71624	expressed protein	hypomethylation	Promoter, Exon, Intron		Up-regulation in meiosis of Taichung65-4x	Wu et al. 2014
LOC_Os01g73680	aspartyl aminopeptidase, putative, expressed	hypomethylation	Promoter, Exon, Intron		pollen development in rice	Deveshwar et al. 2011
LOC_Os01g73700	RCLEA2 - Root cap and Late embryogenesis related family protein precursor, putative, expressed	hypomethylation	Exon		anther-related in neo-tetraploid rice	Guo et al. 2017
LOC_Os01g74200	protein kinase domain containing protein, expressed	hypomethylation	Promoter		pollen development in rice	Deveshwar et al. 2011
LOC_Os02g01110	translation initiation factor IF-3, putative, expressed	hypomethylation	Exon		pollen development in rice	Deveshwar et al. 2011
LOC_Os02g01350	expressed protein	hypomethylation	Exon, Intron		pollen development in rice	Deveshwar et al. 2011
LOC_Os02g01380	expressed protein	hypomethylation	Exon		pollen development in rice	Deveshwar et al. 2011
LOC_Os02g01740	U5 small nuclear ribonucleoprotein 200 kDa helicase, putative, expressed	hypomethylation	Exon		pollen development in rice	Deveshwar et al. 2011
LOC_Os02g01980	GDSL-like lipase/acylhydrolase, putative, expressed	hypomethylation	Promoter, Exon		meiosis stage-specific	Fujita et al. 2010
LOC_Os02g02020	pentatricopeptide, putative, expressed	hypomethylation	Exon		PMCs-specific	Tang et al. 2010
LOC_Os02g02250	expressed protein	hypomethylation	Exon, Intron		PMCs-specific	Tang et al. 2010
LOC_Os02g02540	glutamate receptor, putative, expressed	hypomethylation	Exon		PMCs-specific	Tang et al. 2010
LOC_Os02g02780	protein kinase family protein, putative, expressed	hypomethylation	Promoter		anther-related in neo-tetraploid rice	Guo et al. 2017
LOC_Os02g02800	AGAP001222-PA, putative, expressed	hypomethylation	Promoter		PMCs-specific	Tang et al. 2010
LOC_Os02g04050	chromosome segregation protein, putative, expressed	hypomethylation	Promoter, Exon, Intron	SMC3	meiosis genes (Arabidopsis)	Yant et al. 2013
LOC_Os02g04080	chromosome segregation protein sudA, putative, expressed	hypermethylation	Promoter, First exon	SMC3	meiosis genes (Arabidopsis)	Yant et al. 2013
LOC_Os02g04230	CGMC_MAPKCMGC_2.7 - CGMC includes CDA, MAPK, GSK3, and CLKC kinases, expressed	hypomethylation	Promoter, Exon, Intron		PMCs-specific	Tang et al. 2010
LOC_Os02g04570	expressed protein	hypomethylation	Promoter		anther-related in neo-tetraploid rice	Guo et al. 2017
LOC_Os02g04900	expressed protein	hypomethylation	Promoter		meiosis stage-specific	Deveshwar et al. 2011
LOC_Os02g05000	expressed protein	hypermethylation	Promoter		PMCs-specific	Tang et al. 2010
LOC_Os02g05030	sucrose-phosphatase, putative, expressed	hypomethylation	Exon, Intron		pollen development in rice	Deveshwar et al. 2011
LOC_Os02g05610	ZOS2-03 - C2H2 zinc finger protein, expressed	hypomethylation	Exon		meiosis stage-specific	Tang et al. 2010
LOC_Os02g05870	expressed protein	hypomethylation	Intron		pollen development in rice	Deveshwar et al. 2011
LOC_Os02g05930	phytosulfokine receptor precursor, putative, expressed	hypomethylation	Promoter, Exon		pollen development in rice	Deveshwar et al. 2011
LOC_Os02g06754	expressed protein	hypermethylation	Promoter, First exon		PMCs-specific	Tang et al. 2010
LOC_Os02g07480	transglycosylase SLT domain containing protein, expressed	hypomethylation	Promoter, Exon, Intron		anther-related in neo-tetraploid rice	Guo et al. 2017
LOC_Os02g08140	CAMK_KIN1/SNF1/Nim1_like.14 - CAMK includes calcium/calmodulin depedent protein kinases, expressed	hypomethylation	Exon		PMCs-specific	Tang et al. 2010
LOC_Os02g08330	gp176, putative, expressed	hypomethylation	Promoter		anther-related in neo-tetraploid rice	Guo et al. 2017
LOC_Os02g08490	chaperone protein clpB 1, putative, expressed	hypomethylation	Promoter, Exon, Intron		PMCs-specific	Tang et al. 2010
LOC_Os02g08530	protein kinase family protein, putative, expressed	hypomethylation	Exon		meiosis stage-specific	Deveshwar et al. 2011
LOC_Os02g09920	PHD-finger domain containing protein, putative, expressed	hypomethylation	Promoter		PMCs-specific	Tang et al. 2010
LOC_Os02g10100	leucine-rich repeat receptor protein kinase EXS precursor, putative, expressed	hypomethylation	Exon, Intron		PMCs-specific	Tang et al. 2010
LOC_Os02g10790	expressed protein	hypomethylation	Exon, Intron		pollen development in rice	Deveshwar et al. 2011
LOC_Os02g10990	FAD binding domain of DNA photolyase domain containing protein, expressed	hypomethylation	Promoter		pollen development in rice	Deveshwar et al. 2011
LOC_Os02g13600	expressed protein	hypomethylation	Promoter		meiosis stage-specific	Fujita et al. 2010
LOC_Os02g13870	aquaporin protein, putative, expressed	hypomethylation	Exon, Intron		pollen development in rice	Deveshwar et al. 2011
LOC_Os02g14860	prefoldin subunit, putative, expressed	hypermethylation	Promoter, First exon		PMCs-specific	Tang et al. 2010
LOC_Os02g16610	harpin-induced protein 1 domain containing protein, expressed	hypomethylation	Promoter		anther-related in neo-tetraploid rice	Guo et al. 2017
LOC_Os02g16620	reticulon domain containing protein, putative, expressed	hypomethylation	Promoter		anther-related in neo-tetraploid rice	Guo et al. 2017
LOC_Os02g17470	RNA-binding protein-related, putative, expressed	hypomethylation	Exon		pollen development in rice	Deveshwar et al. 2011
LOC_Os02g17500	transporter family protein, putative, expressed	hypomethylation	Exon, Intron		pollen development in rice	Deveshwar et al. 2011
LOC_Os02g17620	isochorismatase family protein, putative, expressed	hypomethylation	Promoter		pollen development in rice	Deveshwar et al. 2011
LOC_Os02g18870	GDSL-like lipase/acylhydrolase, putative, expressed	hypomethylation	Exon, Intron		meiosis stage-specific	Deveshwar et al. 2011
LOC_Os02g21260	OsFBL8 - F-box domain and LRR containing protein, expressed	hypomethylation	Exon, Intron		PMCs-specific	Tang et al. 2010
LOC_Os02g22190	glycosyltransferase, putative, expressed	hypomethylation	Exon		pollen development in rice	Deveshwar et al. 2011
LOC_Os02g22780	T-complex protein, putative, expressed	hypermethylation	Promoter, First exon		pollen development in rice	Deveshwar et al. 2011
LOC_Os02g29150	OsFBO11 - F-box and other domain containing protein, expressed	hypomethylation	Exon, Intron		PMCs-specific	Tang et al. 2010
LOC_Os02g30140	expressed protein	hypomethylation	Promoter, Exon, Intron		PMCs-specific	Tang et al. 2010
LOC_Os02g30320	drought-induced protein 1, putative, expressed	hypomethylation	Promoter		Up-regulation in meiosis of Taichung65-4x	Wu et al. 2014
LOC_Os02g30840	RNA pseudouridine synthase, putative, expressed	hypomethylation	Exon, Intron		PMCs-specific	Tang et al. 2010
LOC_Os02g31080	hydroxyproline-rich glycoprotein family protein, putative, expressed	hypermethylation	Promoter		Up-regulation in meiosis of Taichung65-4x	Wu et al. 2014
LOC_Os02g31290	AML1, putative, expressed	hypomethylation	Exon, Intron	AML1;AML4	meiosis genes (Arabidopsis)	Jin et al 2013
LOC_Os02g32190	expressed protein	hypomethylation	Exon, Intron		meiosis stage-specific	Fujita et al. 2010
LOC_Os02g32520	ERD1 protein, chloroplast precursor, putative, expressed	hypomethylation	Promoter, Exon, Intron		Specific up-regulation in meiosis of Taichung65-4x	Wu et al. 2014
LOC_Os02g32570	SNF2 family N-terminal domain containing protein, expressed	hypermethylation	Promoter	RAD5a	meiosis genes (Arabidopsis)	Jin et al 2013
LOC_Os02g32814	heavy metal-associated domain containing protein, expressed	hypomethylation	Intron		pollen development in rice	Deveshwar et al. 2011
LOC_Os02g33080	N-carbamoylputrescine amidase, putative, expressed	hypomethylation	Exon, Intron		Specific up-regulation in meiosis of Taichung65-4x	Wu et al. 2014
LOC_Os02g33110	glycosyl hydrolases, putative, expressed	hypermethylation	Promoter		Up-regulation in meiosis of Taichung65-4x	Wu et al. 2014
LOC_Os02g33560	expressed protein	hypomethylation	Intron		PMCs-specific	Tang et al. 2010
LOC_Os02g34060	expressed protein	hypermethylation	Promoter		meiosis stage-specific	Fujita et al. 2010
LOC_Os02g36590	CPuORF19 - conserved peptide uORF-containing transcript, expressed	hypermethylation	Promoter, First exon		Up-regulation in meiosis of Taichung65-4x	Wu et al. 2014
LOC_Os02g36950	uncharacterized Cys-rich domain containing protein, putative, expressed	hypermethylation	Promoter		pollen development in rice	Deveshwar et al. 2011
LOC_Os02g37020	expressed protein	hypomethylation	Intron		PMCs-specific	Tang et al. 2010
LOC_Os02g38260	glycosyl hydrolase family 5 protein, putative, expressed	hypomethylation	Promoter, Exon		meiosis stage-specific	Fujita et al. 2010
LOC_Os02g38804	protein phosphatase 2C containing protein, expressed	hypomethylation	Promoter		PMCs-specific	Nguyen et al. 2016
LOC_Os02g39230	cyclin-F1-4, putative, expressed	hypomethylation	Promoter, Exon		anther-related in neo-tetraploid rice	Guo et al. 2017
LOC_Os02g39410	protein phosphatase 2C, putative, expressed	hypermethylation	First exon		PMCs-specific	Tang et al. 2010
LOC_Os02g39850	transferase family protein, putative, expressed	hypomethylation	Exon, Intron		Up-regulation in meiosis of Taichung65-4x	Wu et al. 2014
LOC_Os02g39880	expressed protein	hypomethylation	Exon, Intron		PMCs-specific	Tang et al. 2010
LOC_Os02g40784	WAX2, putative, expressed	hypomethylation	Promoter		PMCs-specific	Nguyen et al. 2016
LOC_Os02g42530	expressed protein	hypomethylation	Exon, Intron		PMCs-specific	Tang et al. 2010
LOC_Os02g42670	DUF1771 domain containing protein, putative, expressed	hypomethylation	Exon, Intron		PMCs-specific	Tang et al. 2010
LOC_Os02g45100	mitochondrial import inner membrane translocase subunit Tim17, putative, expressed	hypomethylation	Promoter		Specific up-regulation in meiosis of Taichung65-4x	Wu et al. 2014
LOC_Os02g45590	PPR repeat domain containing protein, putative, expressed	hypomethylation	Exon, Intron		PMCs-specific	Tang et al. 2010
LOC_Os02g46730	expressed protein	hypomethylation	Exon, Intron		PMCs-specific	Tang et al. 2010
LOC_Os02g47370	transcription factor TF2, putative, expressed	hypomethylation	Promoter		PMCs-specific	Tang et al. 2010
LOC_Os02g47760	AAA-type ATPase family protein, putative, expressed	hypomethylation	Exon, Intron		pollen development in rice	Deveshwar et al. 2011
LOC_Os02g48010	nuclear matrix constituent protein 1-like, putative, expressed	hypomethylation	Exon	ZIP1	meiosis genes (Arabidopsis)	Jin et al 2013
LOC_Os02g48122	PPR repeat domain containing protein, putative, expressed	hypomethylation	Exon		PMCs-specific	Tang et al. 2010
LOC_Os02g48790	AML1, putative, expressed	hypomethylation	Exon, Intron	AML5	meiosis genes (Arabidopsis)	Jin et al 2013
LOC_Os02g49730	pre-mRNA processing ribonucleoprotein, binding region, putative, expressed	hypomethylation	Exon, Intron		PMCs-specific	Tang et al. 2010
LOC_Os02g50570	retrotransposon protein, putative, unclassified, expressed	hypomethylation	Exon		PMCs-specific	Tang et al. 2010
LOC_Os02g50630	E2F family transcription factor protein, putative, expressed	hypermethylation	Promoter, First exon		Specific down-regulation in meiosis of Taichung65-4x	Wu et al. 2014
LOC_Os02g50680	AAA-type ATPase family protein, putative, expressed	hypomethylation	Exon, Intron		PMCs-specific	Tang et al. 2010
LOC_Os02g50820	nucleobase-ascorbate transporter, putative, expressed	hypomethylation	Exon, Intron		PMCs-specific	Tang et al. 2010
LOC_Os02g53120	Peptidase family C50, putative, expressed	hypomethylation	Promoter, Exon, Intron	ESP	meiosis genes (Arabidopsis)	Yant et al. 2013
LOC_Os02g53230	transcription elongation factor SPT5 homolog 1, putative, expressed	hypermethylation	Promoter		anther-related in neo-tetraploid rice	Guo et al. 2017
LOC_Os02g53430	DNA-3-methyladenine glycosylase, putative, expressed	hypomethylation	Promoter		PMCs-specific	Tang et al. 2010
LOC_Os02g54000	mRNA cap guanine-N7 methyltransferase 2, putative, expressed	hypomethylation	Exon, Intron		PMCs-specific	Tang et al. 2010
LOC_Os02g54190	pectinesterase, putative, expressed	hypomethylation	Exon		Specific down-regulation in meiosis of Taichung65-4x	Wu et al. 2014
LOC_Os02g54330	OsFBDUF14 - F-box and DUF domain containing protein, expressed	hypomethylation	Promoter		anther-related in neo-tetraploid rice	Guo et al. 2017
LOC_Os02g54390	hypro1, putative, expressed	hypermethylation	Promoter		anther-related in neo-tetraploid rice	Guo et al. 2017
LOC_Os02g54760	cyclic nucleotide-gated ion channel 14, putative, expressed	hypomethylation	Exon, Intron		Specific up-regulation in meiosis of Taichung65-4x	Wu et al. 2014
LOC_Os02g54780	CYPRO4, putative, expressed	hypomethylation	Promoter, Exon		anther-related in neo-tetraploid rice	Guo et al. 2017
LOC_Os02g55020	uncharacterized PPR-repeat protein, putative, expressed	hypomethylation	Promoter, Exon		PMCs-specific	Tang et al. 2010
LOC_Os02g55550	F-box/LRR-repeat protein 14, putative, expressed	hypomethylation	Promoter, Exon, Intron		anther-related in neo-tetraploid rice	Guo et al. 2017
LOC_Os02g55950	ATMAK10, putative, expressed	hypomethylation	Promoter, Exon, Intron		pollen development in rice	Deveshwar et al. 2011
LOC_Os02g55970	ANTH, putative, expressed	hypomethylation	Promoter, Exon, Intron		Specific up-regulation in meiosis of Taichung65-4x	Wu et al. 2014
LOC_Os02g56250	GATA zinc finger domain containing protein, expressed	hypomethylation	Promoter		PMCs-specific	Tang et al. 2010
LOC_Os02g57690	kelch repeat protein, putative, expressed	hypomethylation	Exon, Intron		PMCs-specific	Tang et al. 2010
LOC_Os02g57820	AT hook motif domain containing protein, expressed	hypomethylation	Promoter, Exon, Intron		PMCs-specific	Tang et al. 2010
LOC_Os02g58139	OsSigP1 - Putative Type I Signal Peptidase homologue; employs a putative Ser/His catalytic dyad, expressed	hypomethylation	Promoter, Exon, Intron		pollen development in rice	Deveshwar et al. 2011
LOC_Os02g58640	tumor susceptibility gene 101, putative, expressed	hypomethylation	Promoter		pollen development in rice	Deveshwar et al. 2011
LOC_Os03g01120	E1-E2 ATPase domain containing protein, expressed	hypomethylation	Exon, Intron		PMCs-specific	Tang et al. 2010
LOC_Os03g01200	SNF2 family N-terminal domain containing protein, expressed	hypomethylation	Exon, Intron		PMCs-specific	Tang et al. 2010
LOC_Os03g01240	CCR4-Not complex component, Not1domain containing protein, expressed	hypomethylation	Exon, Intron		anther-related in neo-tetraploid rice	Guo et al. 2017
LOC_Os03g01590	PAIR1, putative, expressed	hypermethylation	Promoter, First exon	PAIR1	meiosis genes	Nonomura et al. 2004
LOC_Os03g01850	cyclin-dependent kinase A-1, putative, expressed	hypomethylation	Exon	CDKA;1	meiosis genes (Arabidopsis)	The Arabidopsis Information Resource (TAIR)
LOC_Os03g01910	transcription factor BTF3, putative, expressed	hypomethylation	Exon, Intron	OsBTF3; Osj10gBTF3	pollen sterility genes	China rice data center
LOC_Os03g02670	transporter family protein, putative, expressed	hypomethylation	Intron		meiosis stage-specific	Fujita et al. 2010
LOC_Os03g02700	HOTHEAD precursor, putative, expressed	hypomethylation	Promoter		meiosis stage-specific	Fujita et al. 2010
LOC_Os03g02710	hydroxymethylglutaryl-CoA synthase, putative, expressed	hypomethylation	Exon		Specific up-regulation in meiosis of Taichung65-4x	Wu et al. 2014
LOC_Os03g02720	expressed protein	hypomethylation	Promoter		PMCs-specific	Tang et al. 2010
LOC_Os03g03200	hydrolase, alpha/beta fold family protein, putative, expressed	hypomethylation	Promoter		Up-regulation in meiosis of Taichung65-4x	Wu et al. 2014
LOC_Os03g04030	HVA22, putative, expressed	hypomethylation	Exon, Intron		PMCs-specific	Tang et al. 2010
LOC_Os03g04120	AMP-binding enzyme, putative, expressed	hypomethylation	Promoter		anther-related in neo-tetraploid rice	Guo et al. 2017
LOC_Os03g04970	T-complex protein, putative, expressed	hypomethylation	Exon, Intron		PMCs-specific	Tang et al. 2010
LOC_Os03g05040	expressed protein	hypomethylation	Promoter	MEICA1	meiosis genes	Hu et al. 2017
LOC_Os03g05390	Citrate transporter protein, putative, expressed	hypomethylation	Promoter, Intron		Up-regulation in meiosis of Taichung65-4x	Wu et al. 2014
LOC_Os03g05420	MT-A70 domain containing protein, expressed	hypomethylation	Promoter		PMCs-specific	Tang et al. 2010
LOC_Os03g06360	late embryogenesis abundant protein D-34, putative, expressed	hypomethylation	Promoter		Down-regulation in meiosis of Taichung65-4x	Wu et al. 2014
LOC_Os03g06440	RNA helicase SDE3, putative, expressed	hypomethylation	Exon, Intron		PMCs-specific	Tang et al. 2010
LOC_Os03g06490	expressed protein	hypomethylation	Promoter		PMCs-specific	Tang et al. 2010
LOC_Os03g06900	DNA topoisomerase 3 protein, putative, expressed	hypomethylation	Exon, Intron		PMCs-specific	Tang et al. 2010
LOC_Os03g06920	DRD1, putative, expressed	hypomethylation	Exon, Intron		PMCs-specific	Tang et al. 2010
LOC_Os03g07790	zinc finger, C3HC4 type domain containing protein, expressed	hypermethylation	Promoter		anther-related in neo-tetraploid rice	Guo et al. 2017
LOC_Os03g08000	expressed protein	hypomethylation	Promoter, Intron		PMCs-specific	Tang et al. 2010
LOC_Os03g08520	DUF581 domain containing protein, expressed	hypomethylation	Exon		Specific up-regulation in meiosis of Taichung65-4x	Wu et al. 2014
LOC_Os03g09820	transcription initiation factor IIB, putative, expressed	hypomethylation	Promoter, Exon		anther-related in neo-tetraploid rice	Guo et al. 2017
LOC_Os03g10200	ethylene-responsive element-binding protein, putative, expressed	hypermethylation	Promoter, First exon		pollen development in rice	Deveshwar et al. 2011
LOC_Os03g10740	expressed protein	hypomethylation	Promoter		PMCs-specific	Tang et al. 2010
LOC_Os03g11020	PPR repeat containing protein, expressed	hypomethylation	Exon		PMCs-specific	Tang et al. 2010
LOC_Os03g11490	expressed protein	hypomethylation	Promoter, Exon, Intron		PMCs-specific	Tang et al. 2010
LOC_Os03g12450	nucleoporin, putative, expressed	hypomethylation	Exon, Intron		pollen development in rice	Deveshwar et al. 2011
LOC_Os03g13450	expressed protein	hypermethylation	Promoter		PMCs-specific	Tang et al. 2010
LOC_Os03g14140	POEI16 - Pollen Ole e I allergen and extensin family protein precursor, expressed	hypomethylation	Promoter, Exon		PMCs-specific	Tang et al. 2010
LOC_Os03g14280	ATP-dependent Clp protease ATP-binding subunit, putative, expressed	hypomethylation	Exon, Intron		pollen development in rice	Deveshwar et al. 2011
LOC_Os03g14310	expressed protein	hypermethylation	Promoter		pollen development in rice	Deveshwar et al. 2011
LOC_Os03g14700	C2 domain containing protein, expressed	hypomethylation	Promoter, Exon, Intron		meiosis stage-specific	Deveshwar et al. 2011
LOC_Os03g14790	piwi domain containing protein, putative, expressed	hypomethylation	Exon, Intron		meiosis stage-specific	Deveshwar et al. 2011
LOC_Os03g15550	phosphatidylinositol-4-phosphate 5-kinase, putative, expressed	hypomethylation	Promoter, Exon, Intron		PMCs-specific	Tang et al. 2010
LOC_Os03g17240	ankyrin repeat-containing protein, putative, expressed	hypomethylation	Promoter, Exon, Intron		anther-related in neo-tetraploid rice	Guo et al. 2017
LOC_Os03g17426	expressed protein	hypomethylation	Promoter		anther-related in neo-tetraploid rice	Guo et al. 2017
LOC_Os03g17680	expressed protein	hypomethylation	Promoter		Specific up-regulation in meiosis of Taichung65-4x	Wu et al. 2014
LOC_Os03g18190	importin subunit beta, putative, expressed	hypomethylation	Exon, Intron		PMCs-specific	Tang et al. 2010
LOC_Os03g18430	protein kinase, putative, expressed	hypomethylation	Exon, Intron		pollen development in rice	Deveshwar et al. 2011
LOC_Os03g18940	exonuclease, putative, expressed	hypomethylation	Intron		pollen development in rice	Deveshwar et al. 2011
LOC_Os03g19020	PHD-finger family protein, expressed	hypomethylation	Exon		anther-related in neo-tetraploid rice	Guo et al. 2017
LOC_Os03g19490	expressed protein	hypomethylation	Exon		PMCs-specific	Tang et al. 2010
LOC_Os03g19520	cyclin-related protein, putative, expressed	hypomethylation	Exon, Intron	SRL2; AVB; NRL2	tapetum genes	Zhao et al. 2016
LOC_Os03g19670	GDSL-like lipase/acylhydrolase, putative, expressed	hypermethylation	Promoter		PMCs-specific	Tang et al. 2010
LOC_Os03g19840	cysteine-rich repeat secretory protein 55 precursor, putative, expressed	hypermethylation	Promoter, First exon		pollen development in rice	Deveshwar et al. 2011
LOC_Os03g20600	expressed protein	hypomethylation	Promoter, Exon		Specific up-regulation in meiosis of Taichung65-4x	Wu et al. 2014
LOC_Os03g20840	disease resistance RPP13-like protein 1, putative, expressed	hypomethylation	Exon		anther-related in neo-tetraploid rice	Guo et al. 2017
LOC_Os03g21600	expressed protein	hypomethylation	Exon, Intron		pollen development in rice	Deveshwar et al. 2011
LOC_Os03g22120	sucrose synthase, putative, expressed	hypomethylation	Exon, Intron		PMCs-specific	Tang et al. 2010
LOC_Os03g22670	triacylglycerol Lipase, putative, expressed	hypomethylation	Exon, Intron		Specific up-regulation in meiosis of Taichung65-4x	Wu et al. 2014
LOC_Os03g22820	expressed protein	hypomethylation	Exon		Up-regulation in meiosis of Taichung65-4x	Wu et al. 2014
LOC_Os03g24300	LTPL1 - Protease inhibitor/seed storage/LTP family protein precursor, expressed	hypomethylation	Promoter, Exon		meiosis stage-specific	Fujita et al. 2010
LOC_Os03g24339	PWWP domain containing protein, expressed	hypomethylation	Promoter, Exon, Intron		meiosis stage-specific	Tang et al. 2010
LOC_Os03g26920	OsSCP12 - Putative Serine Carboxypeptidase homologue, expressed	hypomethylation	Exon, Intron		meiosis stage-specific	Fujita et al. 2010
LOC_Os03g27390	CPuORF35 - conserved peptide uORF-containing transcript, expressed	hypomethylation	Exon		pollen development in rice	Deveshwar et al. 2011
LOC_Os03g27840	splicing factor, arginine/serine-rich 16, putative, expressed	hypomethylation	Promoter, Exon, Intron		pollen development in rice	Deveshwar et al. 2011
LOC_Os03g28140	1-phosphatidylinositol-4-phosphate 5-kinase/ zinc ion binding protein, putative, expressed	hypomethylation	Exon, Intron		pollen development in rice	Deveshwar et al. 2011
LOC_Os03g28330	sucrose synthase, putative, expressed	hypomethylation	Exon, Intron		Specific down-regulation in meiosis of Taichung65-4x	Wu et al. 2014
LOC_Os03g28990	zinc finger family protein, putative, expressed	hypermethylation	Promoter		PMCs-specific	Nguyen et al. 2016
LOC_Os03g29170	sterol-4-alpha-carboxylate 3-dehydrogenase, decarboxylating, putative, expressed	hypomethylation	Promoter, Intron		pollen development in rice	Deveshwar et al. 2011
LOC_Os03g29980	ACT domain containing protein, expressed	hypomethylation	Exon, Intron		pollen development in rice	Deveshwar et al. 2011
LOC_Os03g30680	expressed protein	hypermethylation	Promoter		meiosis stage-specific	Deveshwar et al. 2011
LOC_Os03g31550	aldehyde oxidase, putative, expressed	hypomethylation	Intron		anther-related in neo-tetraploid rice	Guo et al. 2017
LOC_Os03g31594	jmjC domain containing protein, expressed	hypomethylation	Promoter, Exon, Intron		pollen development in rice	Deveshwar et al. 2011
LOC_Os03g34300	TMS membrane protein/tumour differentially expressed protein, putative, expressed	hypomethylation	Promoter		pollen development in rice	Deveshwar et al. 2011
LOC_Os03g36630	expressed protein	hypomethylation	Promoter, Exon, Intron		Up-regulation in meiosis of Taichung65-4x	Wu et al. 2014
LOC_Os03g37640	MATE efflux family protein, putative, expressed	hypomethylation	Promoter, Intron		pollen development in rice	Deveshwar et al. 2011
LOC_Os03g37810	expressed protein	hypomethylation	Promoter		Specific down-regulation in meiosis of Taichung65-4x	Wu et al. 2014
LOC_Os03g38580	pentatricopeptide, putative, expressed	hypomethylation	Promoter		pollen development in rice	Deveshwar et al. 2011
LOC_Os03g39230	OTU-like cysteine protease family protein, putative, expressed	hypomethylation	Exon, Intron		PMCs-specific	Tang et al. 2010
LOC_Os03g40670	glycerophosphoryl diester phosphodiesterase family protein, putative, expressed	hypomethylation	Promoter, Exon		Specific up-regulation in meiosis of Taichung65-4x	Wu et al. 2014
LOC_Os03g41200	retrotransposon protein, putative, unclassified, expressed	hypomethylation	Exon, Intron		Down-regulation in meiosis of Taichung65-4x	Wu et al. 2014
LOC_Os03g42259	hypervariable Bacillus group-specific protein, putative, expressed	hypomethylation	Promoter		anther-related in neo-tetraploid rice	Guo et al. 2017
LOC_Os03g43750	retrotransposon, putative, centromere-specific, expressed	hypomethylation	Promoter		Up-regulation in meiosis of Taichung65-4x	Wu et al. 2014
LOC_Os03g44150	aminotransferase, putative, expressed	hypomethylation	Exon, Intron		PMCs-specific	Tang et al. 2010
LOC_Os03g44310	initiation factor 2 subunit family domain containing protein, expressed	hypomethylation	Promoter, Exon, Intron		PMCs-specific	Tang et al. 2010
LOC_Os03g44780	elongation factor Tu family protein, putative, expressed	hypermethylation	First exon		PMCs-specific	Tang et al. 2010
LOC_Os03g44980	OsFBX99 - F-box domain containing protein, expressed	hypomethylation	Promoter, Exon, Intron		Specific up-regulation in meiosis of Taichung65-4x	Wu et al. 2014
LOC_Os03g45150	LTPL93 - Protease inhibitor/seed storage/LTP family protein precursor, expressed	hypomethylation	Exon, Intron		anther-related in neo-tetraploid rice	Guo et al. 2017
LOC_Os03g45180	expressed protein	hypomethylation	Intron		pollen development in rice	Deveshwar et al. 2011
LOC_Os03g45270	CS domain containing protein, putative, expressed	hypomethylation	Exon, Intron		meiosis stage-specific	Fujita et al. 2010
LOC_Os03g46190	parafibromin, putative, expressed	hypomethylation	Exon, Intron		PMCs-specific	Tang et al. 2010
LOC_Os03g47490	expressed protein	hypomethylation	Promoter, Exon, Intron		meiosis stage-specific	Fujita et al. 2010
LOC_Os03g47610	thiamine biosynthesis protein thiC, putative, expressed	hypomethylation	Exon, Intron		anther-related in neo-tetraploid rice	Guo et al. 2017
LOC_Os03g47614	hypothetical protein	hypomethylation	Promoter		PMCs-specific	Tang et al. 2010
LOC_Os03g47980	expressed protein	hypomethylation	Exon		PMCs-specific	Tang et al. 2010
LOC_Os03g48260	expressed protein	hypomethylation	Exon, Intron		PMCs-specific	Tang et al. 2010
LOC_Os03g48310	plasma membrane ATPase, putative, expressed	hypomethylation	Exon, Intron		PMCs-specific	Tang et al. 2010
LOC_Os03g48450	SCARECROW, putative, expressed	hypomethylation	Exon, Intron		pollen development in rice	Deveshwar et al. 2011
LOC_Os03g48600	domain of unknown function DUF966 domain containing protein, expressed	hypermethylation	Promoter		pollen development in rice	Deveshwar et al. 2011
LOC_Os03g48780	Cupin domain containing protein, expressed	hypermethylation	Promoter		pollen development in rice	Deveshwar et al. 2011
LOC_Os03g48850	valyl-tRNA synthetase, putative, expressed	hypomethylation	Promoter, Exon, Intron		pollen development in rice	Deveshwar et al. 2011
LOC_Os03g48920	DUF1517 domain containing protein, putative, expressed	hypomethylation	Promoter		pollen development in rice	Deveshwar et al. 2011
LOC_Os03g49480	elongation of fatty acids protein 2, putative, expressed	hypermethylation	Promoter		pollen development in rice	Deveshwar et al. 2011
LOC_Os03g49580	eukaryotic peptide chain release factor subunit 1-1, putative, expressed	hypermethylation	Promoter, First exon		pollen development in rice	Deveshwar et al. 2011
LOC_Os03g49610	Os3bglu8 - beta-glucosidase, exo-beta-glucansase, high similarity to Os3bglu7, expressed	hypomethylation	Intron		pollen development in rice	Deveshwar et al. 2011
LOC_Os03g49750	protein kinase family protein, putative, expressed	hypomethylation	Exon, Intron		pollen development in rice	Deveshwar et al. 2011
LOC_Os03g49770	oxysterol-binding protein, putative, expressed	hypomethylation	Promoter, Exon, Intron		pollen development in rice	Deveshwar et al. 2011
LOC_Os03g49900	zinc finger, C3HC4 type domain containing protein, expressed	hypomethylation	Exon, Intron		pollen development in rice	Deveshwar et al. 2011
LOC_Os03g50010	toc64, putative, expressed	hypomethylation	Promoter, Exon		pollen development in rice	Deveshwar et al. 2011
LOC_Os03g50330	CAMK_KIN1/SNF1/Nim1_like.18 - CAMK includes calcium/calmodulin depedent protein kinases, expressed	hypomethylation	Exon, Intron		PMCs-specific	Tang et al. 2010
LOC_Os03g50420	expressed protein	hypermethylation	Promoter		pollen development in rice	Deveshwar et al. 2011
LOC_Os03g50490	glutamine synthetase, catalytic domain containing protein, expressed	hypomethylation	Promoter		PMCs-specific	Tang et al. 2010
LOC_Os03g50780	PHD-finger domain containing protein, putative, expressed	hypomethylation	Exon		PMCs-specific	Tang et al. 2010
LOC_Os03g50790	expressed protein	hypermethylation	Promoter		meiosis stage-specific	Deveshwar et al. 2011
LOC_Os03g50880	class I glutamine amidotransferase, putative, expressed	hypermethylation	Promoter		pollen development in rice	Deveshwar et al. 2011
LOC_Os03g51000	3,4-dihydroxy-2-butanone kinase, putative, expressed	hypomethylation	Intron		pollen development in rice	Deveshwar et al. 2011
LOC_Os03g51010	hydrolase, alpha/beta fold family domain containing protein, expressed	hypomethylation	Exon		pollen development in rice	Deveshwar et al. 2011
LOC_Os03g53510	WD domain, G-beta repeat domain containing protein, expressed	hypomethylation	Exon		meiosis stage-specific	Tang et al. 2010
LOC_Os03g53670	YT521-B-like family domain containing protein, expressed	hypomethylation	Exon, Intron		pollen development in rice	Deveshwar et al. 2011
LOC_Os03g54040	ribosomal protein L6, putative, expressed	hypermethylation	Promoter		pollen development in rice	Deveshwar et al. 2011
LOC_Os03g54160	OsMADS14 - MADS-box family gene with MIKCc type-box, expressed	hypermethylation	Promoter		PMCs-specific	Nguyen et al. 2016
LOC_Os03g55090	alpha-glucan phosphorylast isozyme, putative, expressed	hypomethylation	Exon, Intron		anther-related in neo-tetraploid rice	Guo et al. 2017
LOC_Os03g55410	peroxidase precursor, putative, expressed	hypomethylation	Promoter		Up-regulation in meiosis of Taichung65-4x	Wu et al. 2014
LOC_Os03g56390	tRNA wybutosine-synthesizing protein 1, putative, expressed	hypomethylation	Promoter		PMCs-specific	Tang et al. 2010
LOC_Os03g56800	CBS domain containing membrane protein, putative, expressed	hypomethylation	Intron		anther-related in neo-tetraploid rice	Guo et al. 2017
LOC_Os03g57940	CK1_CaseinKinase_1a.4 - CK1 includes the casein kinase 1 kinases, expressed	hypomethylation	Exon, Intron	CKI; EL1; Hd16	pollen sterility genes	China rice data center
LOC_Os03g58610	expressed protein	hypomethylation	Exon		PMCs-specific	Tang et al. 2010
LOC_Os03g58630	thioredoxin, putative, expressed	hypomethylation	Promoter		PMCs-specific	Tang et al. 2010
LOC_Os03g59550	RNA recognition motif containing protein, putative, expressed	hypomethylation	Promoter		PMCs-specific	Tang et al. 2010
LOC_Os03g59840	expressed protein	hypomethylation	Exon		meiosis stage-specific	Deveshwar et al. 2011
LOC_Os03g60740	expressed protein	hypomethylation	Exon, Intron		pollen development in rice	Deveshwar et al. 2011
LOC_Os03g61050	FG-GAP repeat-containing protein, putative, expressed	hypomethylation	Intron	OsDEX1	tapetum genes	Yu et al. 2016
LOC_Os03g61080	expressed protein	hypomethylation	Exon, Intron		pollen development in rice	Deveshwar et al. 2011
LOC_Os03g61140	expressed protein	hypomethylation	Exon, Intron		PMCs-specific	Tang et al. 2010
LOC_Os03g61260	ribosomal L18p/L5e family protein, putative, expressed	hypomethylation	Exon, Intron		anther-related in neo-tetraploid rice	Guo et al. 2017
LOC_Os03g61670	calreticulin precursor, putative, expressed	hypomethylation	Promoter		PMCs-specific	Tang et al. 2010
LOC_Os03g61710	GHMP kinases ATP-binding protein, putative, expressed	hypomethylation	Exon, Intron		anther-related in neo-tetraploid rice	Guo et al. 2017
LOC_Os03g62200	ammonium transporter protein, putative, expressed	hypomethylation	Promoter, Exon, Intron		pollen development in rice	Deveshwar et al. 2011
LOC_Os03g62270	MATE efflux family protein, putative, expressed	hypomethylation	Exon, Intron		anther-related in neo-tetraploid rice	Guo et al. 2017
LOC_Os03g62280	expressed protein	hypomethylation	Intron		pollen development in rice	Deveshwar et al. 2011
LOC_Os03g62340	protein kinase family protein, putative, expressed	hypomethylation	Exon, Intron		anther-related in neo-tetraploid rice	Guo et al. 2017
LOC_Os03g62780	S1 RNA binding domain containing protein, expressed	hypomethylation	Exon, Intron		pollen development in rice	Deveshwar et al. 2011
LOC_Os03g62870	DNA-directed RNA polymerases I, II, and III subunit RPABC3, putative, expressed	hypomethylation	Promoter		pollen development in rice	Deveshwar et al. 2011
LOC_Os03g63040	expressed protein	hypomethylation	Intron		PMCs-specific	Tang et al. 2010
LOC_Os03g63360	glutathione S-transferase, putative, expressed	hypomethylation	Promoter		pollen development in rice	Deveshwar et al. 2011
LOC_Os03g63510	pentatricopeptide, putative, expressed	hypomethylation	Intron		pollen development in rice	Deveshwar et al. 2011
LOC_Os03g63520	Der1-like family domain containing protein, expressed	hypomethylation	Promoter, Exon, Intron		pollen development in rice	Deveshwar et al. 2011
LOC_Os03g63530	histone-like transcription factor and archaeal histone, putative, expressed	hypomethylation	Exon, Intron		pollen development in rice	Deveshwar et al. 2011
LOC_Os03g63670	expressed protein	hypomethylation	Exon		pollen development in rice	Deveshwar et al. 2011
LOC_Os03g63860	DANA2, putative, expressed	hypomethylation	Intron		pollen development in rice	Deveshwar et al. 2011
LOC_Os03g64110	WD domain, G-beta repeat domain containing protein, expressed	hypomethylation	Exon, Intron		pollen development in rice	Deveshwar et al. 2011
LOC_Os03g64300	THION30 - Plant thionin family protein precursor, expressed	hypomethylation	Exon, Intron		pollen development in rice	Deveshwar et al. 2011
LOC_Os04g01240	serine-type peptidase, putative, expressed	hypomethylation	Intron		pollen development in rice	Deveshwar et al. 2011
LOC_Os04g01310	serine/threonine-protein kinase receptor precursor, putative, expressed	hypomethylation	Promoter, Exon		Up-regulation in meiosis of Taichung65-4x	Wu et al. 2014
LOC_Os04g01320	serine/threonine-protein kinase receptor precursor, putative, expressed	hypomethylation	Exon		pollen development in rice	Deveshwar et al. 2011
LOC_Os04g01490	zinc finger, C3HC4 type, domain containing protein, expressed	hypomethylation	Promoter		pollen development in rice	Deveshwar et al. 2011
LOC_Os04g01590	arginase, putative, expressed	hypomethylation	Promoter, Exon		pollen development in rice	Deveshwar et al. 2011
LOC_Os04g01740	heat shock protein, putative, expressed	hypomethylation	Promoter		PMCs-specific	Nguyen et al. 2016
LOC_Os04g02150	tRNA methyltransferase, putative, expressed	hypomethylation	Exon, Intron		pollen development in rice	Deveshwar et al. 2011
LOC_Os04g02730	tRNA-dihydrouridine synthase 3-like, putative, expressed	hypomethylation	Exon, Intron		pollen development in rice	Deveshwar et al. 2011
LOC_Os04g02910	membrane related protein CP5, putative, expressed	hypomethylation	Promoter, Exon, Intron		anther-related in neo-tetraploid rice	Guo et al. 2017
LOC_Os04g03860	expressed protein	hypomethylation	Exon, Intron		pollen development in rice	Deveshwar et al. 2011
LOC_Os04g04020	protein transport protein Sec24-like, putative, expressed	hypomethylation	Exon, Intron		pollen development in rice	Deveshwar et al. 2011
LOC_Os04g04254	sterol 3-beta-glucosyltransferase, putative, expressed	hypomethylation	Intron		pollen development in rice	Deveshwar et al. 2011
LOC_Os04g08060	ZOS4-03 - C2H2 zinc finger protein, expressed	hypomethylation	Promoter		Specific up-regulation in meiosis of Taichung65-4x	Wu et al. 2014
LOC_Os04g08450	expressed protein	hypomethylation	Promoter		pollen development in rice	Deveshwar et al. 2011
LOC_Os04g13210	multidrug resistance-associated protein, putative, expressed	hypomethylation	Exon, Intron		PMCs-specific	Tang et al. 2010
LOC_Os04g13220	ABC transporter family protein, putative, expressed	hypomethylation	Exon, Intron		PMCs-specific	Tang et al. 2010
LOC_Os04g14480	expressed protein	hypomethylation	Promoter, Exon		anther-related in neo-tetraploid rice	Guo et al. 2017
LOC_Os04g14690	flavin-containing monooxygenase family protein, putative, expressed	hypermethylation	Promoter, First exon		PMCs-specific	Tang et al. 2010
LOC_Os04g15920	dehydrogenase, putative, expressed	hypomethylation	Promoter		PMCs-specific	Tang et al. 2010
LOC_Os04g17100	heavy metal-associated domain containing protein, expressed	hypomethylation	Promoter		pollen development in rice	Deveshwar et al. 2011
LOC_Os04g18030	Sec1 family transport protein, putative, expressed	hypomethylation	Intron		PMCs-specific	Tang et al. 2010
LOC_Os04g20330	UDP-glucoronosyl/UDP-glucosyl transferase, putative, expressed	hypomethylation	Exon		PMCs-specific	Nguyen et al. 2016
LOC_Os04g20590	YL1 nuclear protein C-terminal domain containing protein, expressed	hypomethylation	Intron		PMCs-specific	Tang et al. 2010
LOC_Os04g20990	tRNA-dihydrouridine synthase, putative, expressed	hypomethylation	Exon, Intron		PMCs-specific	Tang et al. 2010
LOC_Os04g21650	expressed protein	hypomethylation	Exon, Intron		pollen development in rice	Deveshwar et al. 2011
LOC_Os04g21660	AAA-type ATPase family protein, putative, expressed	hypomethylation	Exon, Intron		PMCs-specific	Tang et al. 2010
LOC_Os04g25230	hypothetical protein	hypomethylation	Promoter, Intron		meiosis stage-specific	Fujita et al. 2010
LOC_Os04g27950	expressed protein	hypomethylation	Promoter, Exon, Intron		meiosis stage-specific	Fujita et al. 2010
LOC_Os04g28060	expressed protein	hypomethylation	Exon, Intron		pollen development in rice	Deveshwar et al. 2011
LOC_Os04g30910	SAM domain family protein, expressed	hypomethylation	Promoter		pollen development in rice	Deveshwar et al. 2011
LOC_Os04g30980	expressed protein	hypomethylation	Exon, Intron		anther-related in neo-tetraploid rice	Guo et al. 2017
LOC_Os04g31710	expressed protein	hypomethylation	Promoter		PMCs-specific	Tang et al. 2010
LOC_Os04g31790	expressed protein	hypomethylation	Intron		Up-regulation in meiosis of Taichung65-4x	Wu et al. 2014
LOC_Os04g32060	transposon protein, putative, unclassified, expressed	hypomethylation	Promoter, Exon, Intron		PMCs-specific	Tang et al. 2010
LOC_Os04g33150	desiccation-related protein PCC13-62 precursor, putative, expressed	hypomethylation	Promoter		PMCs-specific	Tang et al. 2010
LOC_Os04g33410	retrotransposon protein, putative, unclassified, expressed	hypomethylation	Promoter, Exon		Specific up-regulation in meiosis of Taichung65-4x	Wu et al. 2014
LOC_Os04g34930	COP9 signalosome complex subunit 8, putative, expressed	hypermethylation	Promoter		pollen development in rice	Deveshwar et al. 2011
LOC_Os04g35780	expressed protein	hypomethylation	Exon, Intron		pollen development in rice	Deveshwar et al. 2011
LOC_Os04g38970	protein binding protein, putative, expressed	hypomethylation	Exon		PMCs-specific	Tang et al. 2010
LOC_Os04g39840	Os4bglu10 - beta-glucosidase homologue, similar to Os4Bglu12 exoglucanase/beta-glucosidase, expressed	hypermethylation	Promoter, First exon		pollen development in rice	Deveshwar et al. 2011
LOC_Os04g40310	dehydrogenase, putative, expressed	hypomethylation	Exon, Intron		anther-related in neo-tetraploid rice	Guo et al. 2017
LOC_Os04g40874	glucose-6-phosphate 1-dehydrogenase, cytoplasmic isoform, putative, expressed	hypomethylation	Exon, Intron		meiosis stage-specific	Fujita et al. 2010
LOC_Os04g41110	Rad21 / Rec8 like protein, putative, expressed	hypomethylation	Exon, Intron	SYN2	meiosis genes (Arabidopsis)	Jin et al 2013
LOC_Os04g42250	transferase family protein, putative, expressed	hypomethylation	Promoter		pollen development in rice	Deveshwar et al. 2011
LOC_Os04g42360	expressed protein	hypermethylation	Promoter		meiosis stage-specific	Deveshwar et al. 2011
LOC_Os04g42784	DNA mismatch repair protein, putative, expressed	hypomethylation	Exon, Intron		PMCs-specific	Tang et al. 2010
LOC_Os04g43040	expressed protein	hypomethylation	Exon, Intron		PMCs-specific	Tang et al. 2010
LOC_Os04g43560	no apical meristem protein, putative, expressed	hypomethylation	Exon, Intron		Up-regulation in meiosis of Taichung65-4x	Wu et al. 2014
LOC_Os04g44150	gibberellin 2-beta-dioxygenase 7, putative, expressed	hypomethylation	Intron		Specific up-regulation in meiosis of Taichung65-4x	Wu et al. 2014
LOC_Os04g44600	CRP1 - Cysteine-rich family protein precursor, expressed	hypomethylation	Promoter		PMCs-specific	Tang et al. 2010
LOC_Os04g44730	lanC-like protein 2, putative, expressed	hypomethylation	Exon, Intron		meiosis stage-specific	Deveshwar et al. 2011
LOC_Os04g45480	heat shock protein STI, putative, expressed	hypermethylation	Promoter		anther-related in neo-tetraploid rice	Guo et al. 2017
LOC_Os04g46170	ubiquitin carboxyl-terminal hydrolase, family 1, putative, expressed	hypomethylation	Exon, Intron		PMCs-specific	Tang et al. 2010
LOC_Os04g47570	protein kinase domain containing protein, expressed	hypomethylation	Exon, Intron		anther-related in neo-tetraploid rice	Guo et al. 2017
LOC_Os04g47870	PINHEAD, putative, expressed	hypomethylation	Exon, Intron		anther-related in neo-tetraploid rice	Guo et al. 2017
LOC_Os04g48730	expressed protein	hypomethylation	Exon, Intron		PMCs-specific	Tang et al. 2010
LOC_Os04g48940	uncharacterized mscS family protein, putative, expressed	hypomethylation	Intron		PMCs-specific	Tang et al. 2010
LOC_Os04g49700	zinc finger, C3HC4 type domain containing protein, expressed	hypomethylation	Promoter		anther-related in neo-tetraploid rice	Guo et al. 2017
LOC_Os04g51440	villin protein, putative, expressed	hypomethylation	Exon, Intron		Specific up-regulation in meiosis of Taichung65-4x	Wu et al. 2014
LOC_Os04g51880	GHMP kinases ATP-binding protein, putative, expressed	hypomethylation	Promoter, Exon, Intron		pollen development in rice	Deveshwar et al. 2011
LOC_Os04g52260	LTPL124 - Protease inhibitor/seed storage/LTP family protein precursor, expressed	hypermethylation	Promoter		Specific down-regulation in meiosis of Taichung65-4x	Wu et al. 2014
LOC_Os04g52280	dehydrogenase, putative, expressed	hypomethylation	Promoter, Exon, Intron		PMCs-specific	Nguyen et al. 2016
LOC_Os04g52320	QRT3, putative, expressed	hypomethylation	Exon, Intron		meiosis stage-specific	Fujita et al. 2010
LOC_Os04g52560	transposon protein, putative, unclassified, expressed	hypomethylation	Exon		meiosis stage-specific	Tang et al. 2010
LOC_Os04g53450	expressed protein	hypomethylation	Exon, Intron		anther-related in neo-tetraploid rice	Guo et al. 2017
LOC_Os04g56100	one cut domain family member 3, putative, expressed	hypomethylation	Promoter		Specific up-regulation in meiosis of Taichung65-4x	Wu et al. 2014
LOC_Os04g56440	ENT domain containing protein, expressed	hypomethylation	Exon, Intron		PMCs-specific	Tang et al. 2010
LOC_Os04g58050	expressed protein	hypermethylation	Promoter		anther-related in neo-tetraploid rice	Guo et al. 2017
LOC_Os04g58630	DNA mismatch repair protein MSH3, putative, expressed	hypomethylation	Exon, Intron	MSH3	meiosis genes (Arabidopsis)	Jin et al 2013
LOC_Os04g59520	anthranilate phosphoribosyltransferase, putative, expressed	hypomethylation	Promoter, Exon		Up-regulation in meiosis of Taichung65-4x	Wu et al. 2014
LOC_Os04g59540	phosphatidylinositol-4-phosphate 5-Kinase, putative, expressed	hypermethylation	Promoter		Up-regulation in meiosis of Taichung65-4x	Wu et al. 2014
LOC_Os05g01230	zinc finger, C3HC4 type domain containing protein, expressed	hypomethylation	Exon, Intron		PMCs-specific	Tang et al. 2010
LOC_Os05g02040	RPA1C - Putative single-stranded DNA binding complex subunit 1, expressed	hypomethylation	Exon	OsRPA1c	meiosis genes	Li et al. 2013
LOC_Os05g02520	cupin domain containing protein, expressed	hypermethylation	Promoter, First exon		PMCs-specific	Tang et al. 2010
LOC_Os05g03430	ATSIZ1/SIZ1, putative, expressed	hypomethylation	Exon, Intron		pollen development in rice	Deveshwar et al. 2011
LOC_Os05g03760	zinc finger family protein, putative, expressed	hypomethylation	Promoter		anther-related in neo-tetraploid rice	Guo et al. 2017
LOC_Os05g04630	retrotransposon protein, putative, SINE subclass, expressed	hypomethylation	Promoter		Specific up-regulation in meiosis of Taichung65-4x	Wu et al. 2014
LOC_Os05g05354	expressed protein	hypomethylation	Exon, Intron		PMCs-specific	Tang et al. 2010
LOC_Os05g05920	desiccation-related protein PCC13-62 precursor, putative, expressed	hypomethylation	Promoter		meiosis stage-specific	Fujita et al. 2010
LOC_Os05g06190	expressed protein	hypermethylation	Promoter		meiosis stage-specific	Fujita et al. 2010
LOC_Os05g06240	LRR receptor kinase, putative, expressed	hypomethylation	Promoter		meiosis stage-specific	Fujita et al. 2010
LOC_Os05g06650	expressed protein	hypomethylation	Exon, Intron		PMCs-specific	Tang et al. 2010
LOC_Os05g07120	basic helix-loop-helix, putative, expressed	hypomethylation	Exon, Intron		PMCs-specific	Nguyen et al. 2016
LOC_Os05g08840	DnaK family protein, putative, expressed	hypomethylation	Promoter, Exon, Intron		PMCs-specific	Tang et al. 2010
LOC_Os05g09620	SCC3, putative, expressed	hypomethylation	Promoter, Intron	SCC3	meiosis genes (Arabidopsis)	Jin et al 2013
LOC_Os05g11414	OsMADS58 - MADS-box family gene with MIKCc type-box, expressed	hypomethylation	Promoter	OsMADS58	pollen sterility genes	China rice data center
LOC_Os05g11710	ribosomal protein L5, putative, expressed	hypomethylation	Promoter		pollen development in rice	Deveshwar et al. 2011
LOC_Os05g11770	ulp1 protease family protein, putative, expressed	hypomethylation	Promoter, Intron		pollen development in rice	Deveshwar et al. 2011
LOC_Os05g11840	expressed protein	hypermethylation	Promoter		pollen development in rice	Deveshwar et al. 2011
LOC_Os05g11900	expressed protein	hypomethylation	Promoter, Exon		Up-regulation in meiosis of Taichung65-4x	Wu et al. 2014
LOC_Os05g11910	GDSL-like lipase/acylhydrolase, putative, expressed	hypomethylation	Exon		Up-regulation in meiosis of Taichung65-4x	Wu et al. 2014
LOC_Os05g11980	timeless protein, expressed	hypomethylation	Promoter		Specific down-regulation in meiosis of Taichung65-4x	Wu et al. 2014
LOC_Os05g12040	cytochrome P450 51, putative, expressed	hypomethylation	Promoter	OsCYP51G3	pollen sterility genes	China rice data center
LOC_Os05g14170	expressed protein	hypomethylation	Intron	RFC3	pollen sterility genes	China rice data center
LOC_Os05g16750	expressed protein	hypomethylation	Promoter, Exon		anther-related in neo-tetraploid rice	Guo et al. 2017
LOC_Os05g16824	SHR5-receptor-like kinase, putative, expressed	hypomethylation	Exon, Intron		Up-regulation in meiosis of Taichung65-4x	Wu et al. 2014
LOC_Os05g26660	NADH-ubiquinone oxidoreductase, mitochondrial precursor, putative, expressed	hypomethylation	Promoter, Exon, Intron		anther-related in neo-tetraploid rice	Guo et al. 2017
LOC_Os05g30400	expressed protein	hypermethylation	Promoter		meiosis stage-specific	Tang et al. 2010
LOC_Os05g33820	lipase, putative, expressed	hypomethylation	Exon, Intron		pollen development in rice	Deveshwar et al. 2011
LOC_Os05g33920	pentatricopeptide, putative, expressed	hypomethylation	Promoter		PMCs-specific	Tang et al. 2010
LOC_Os05g34310	no apical meristem protein, putative, expressed	hypomethylation	Promoter, Exon		PMCs-specific	Tang et al. 2010
LOC_Os05g34540	rab GDP dissociation inhibitor alpha, putative, expressed	hypomethylation	Exon, Intron		pollen development in rice	Deveshwar et al. 2011
LOC_Os05g35340	expressed protein	hypomethylation	Promoter		PMCs-specific	Tang et al. 2010
LOC_Os05g35360	beta-galactosidase 7 precursor, putative, expressed	hypomethylation	Intron		PMCs-specific	Nguyen et al. 2016
LOC_Os05g36010	OsSub47 - Putative Subtilisin homologue, expressed	hypermethylation	Promoter, First exon		Up-regulation in meiosis of Taichung65-4x	Wu et al. 2014
LOC_Os05g37470	transmembrane amino acid transporter protein, putative, expressed	hypermethylation	Promoter, First exon		pollen development in rice	Deveshwar et al. 2011
LOC_Os05g37800	DUF740 domain containing protein, expressed	hypermethylation	Promoter		pollen development in rice	Deveshwar et al. 2011
LOC_Os05g37880	growth regulator related protein, putative, expressed	hypomethylation	Exon, Intron		Up-regulation in meiosis of Taichung65-4x	Wu et al. 2014
LOC_Os05g38160	prenylated rab acceptor, putative, expressed	hypermethylation	Promoter, First exon		PMCs-specific	Tang et al. 2010
LOC_Os05g38760	Core histone H2A/H2B/H3/H4 domain containing protein, putative, expressed	hypomethylation	Promoter		anther-related in neo-tetraploid rice	Guo et al. 2017
LOC_Os05g38850	MCM8 - Putative minichromosome maintenance MCM family subunit 8, expressed	hypomethylation	Exon, Intron	MCM8	meiosis genes (Arabidopsis)	The Arabidopsis Information Resource (TAIR)
LOC_Os05g39180	expressed protein	hypomethylation	Promoter, Exon		meiosis stage-specific	Tang et al. 2010
LOC_Os05g39190	expressed protein	hypermethylation	Promoter, First exon		meiosis stage-specific	Tang et al. 2010
LOC_Os05g39610	exo70 exocyst complex subunit domain containing protein, expressed	hypomethylation	Exon		anther-related in neo-tetraploid rice	Guo et al. 2017
LOC_Os05g40580	expressed protein	hypomethylation	Promoter		anther-related in neo-tetraploid rice	Guo et al. 2017
LOC_Os05g41870	glycine-rich cell wall protein, putative, expressed	hypomethylation	Promoter, Exon		meiosis stage-specific	Fujita et al. 2010
LOC_Os05g41880	mutS domain V family protein, expressed	hypomethylation	Exon, Intron	OsMSH5	meiosis genes	Luo et al. 2013
LOC_Os05g41900	translation initiation factor SUI1, putative, expressed	hypomethylation	Promoter		anther-related in neo-tetraploid rice	Guo et al. 2017
LOC_Os05g42210	serine/threonine-protein kinase receptor precursor, putative, expressed	hypomethylation	Promoter		Up-regulation in meiosis of Taichung65-4x	Wu et al. 2014
LOC_Os05g43390	signal recognition particle 54 kDa protein, putative, expressed	hypomethylation	Promoter, Exon, Intron		Specific up-regulation in meiosis of Taichung65-4x	Wu et al. 2014
LOC_Os05g43470	outer membrane protein, OMP85 family, putative, expressed	hypermethylation	Promoter		anther-related in neo-tetraploid rice	Guo et al. 2017
LOC_Os05g43530	CSLC7 - cellulose synthase-like family C, expressed	hypomethylation	Exon, Intron		anther-related in neo-tetraploid rice	Guo et al. 2017
LOC_Os05g44200	GDSL-like lipase/acylhydrolase, putative, expressed	hypermethylation	Promoter, First exon		Specific up-regulation in meiosis of Taichung65-4x	Wu et al. 2014
LOC_Os05g45510	expressed protein	hypermethylation	Promoter		anther-related in neo-tetraploid rice	Guo et al. 2017
LOC_Os05g46780	transposon protein, putative, CACTA, En/Spm sub-class, expressed	hypomethylation	Intron		pollen development in rice	Deveshwar et al. 2011
LOC_Os05g47446	expressed protein	hypomethylation	Intron	OsPDCD5	tapetum genes	Wang et al. 2010
LOC_Os05g47650	B3 DNA binding domain containing protein, expressed	hypomethylation	Exon		Up-regulation in meiosis of Taichung65-4x	Wu et al. 2014
LOC_Os05g47670	zinc finger, C3HC4 type domain containing protein, expressed	hypomethylation	Promoter		Specific up-regulation in meiosis of Taichung65-4x	Wu et al. 2014
LOC_Os05g48300	purine permease, putative, expressed	hypomethylation	Promoter		PMCs-specific	Tang et al. 2010
LOC_Os05g48340	proteasome-related, putative, expressed	hypomethylation	Exon, Intron		PMCs-specific	Tang et al. 2010
LOC_Os05g48370	expressed protein	hypomethylation	Promoter, Exon		pollen development in rice	Deveshwar et al. 2011
LOC_Os05g48500	expressed protein	hypomethylation	Exon, Intron		pollen development in rice	Deveshwar et al. 2011
LOC_Os05g49490	expressed protein	hypomethylation	Promoter		meiosis stage-specific	Tang et al. 2010
LOC_Os05g49930	GRAS family transcription factor domain containing protein, expressed	hypomethylation	Promoter		meiosis stage-specific	Tang et al. 2010
LOC_Os05g50200	expressed protein	hypomethylation	Promoter		pollen development in rice	Deveshwar et al. 2011
LOC_Os05g50410	Rad21 / Rec8 like protein, putative, expressed	hypomethylation	Promoter, Intron	OsREC8	meiosis genes	Shao et al. 2011
LOC_Os05g51670	NAD dependent epimerase/dehydratase family protein, putative, expressed	hypermethylation	Promoter		PMCs-specific	Tang et al. 2010
LOC_Os05g51790	RecF/RecN/SMC N terminal domain containing protein, expressed	hypomethylation	Exon, Intron	SMC5	meiosis genes (Arabidopsis)	Jin et al 2013
LOC_Os06g03610	TKL_IRAK_CrRLK1L-1.13 - The CrRLK1L-1 subfamily has homology to the CrRLK1L homolog, expressed	hypomethylation	Promoter	RUPO	pollen sterility genes	China rice data center
LOC_Os06g03682	calcium-dependent protein kinase isoform AK1, putative, expressed	hypomethylation	Promoter, Exon, Intron	MEK1	meiosis genes (Arabidopsis)	Jin et al 2013
LOC_Os06g03720	ribonucleoside-diphosphate reductase small chain, putative, expressed	hypomethylation	Promoter, Exon		Specific down-regulation in meiosis of Taichung65-4x	Wu et al. 2014
LOC_Os06g03770	ABC transporter, ATP-binding protein, putative, expressed	hypomethylation	Promoter, Exon, Intron		Specific up-regulation in meiosis of Taichung65-4x	Wu et al. 2014
LOC_Os06g04190	rad1, putative, expressed	hypermethylation	Promoter	OsRAD1	meiosis genes	Hu et al. 2016
LOC_Os06g04510	enolase, putative, expressed	hypomethylation	Promoter		anther-related in neo-tetraploid rice	Guo et al. 2017
LOC_Os06g05424	expressed protein	hypomethylation	Promoter		Specific up-regulation in meiosis of Taichung65-4x	Wu et al. 2014
LOC_Os06g05440	expressed protein	hypomethylation	Exon		Specific up-regulation in meiosis of Taichung65-4x	Wu et al. 2014
LOC_Os06g05480	expressed protein	hypomethylation	Promoter		PMCs-specific	Tang et al. 2010
LOC_Os06g05820	OsLonP2 - Putative Lon protease homologue, expressed	hypomethylation	Promoter		PMCs-specific	Tang et al. 2010
LOC_Os06g06490	U-box domain containing heat shock protein, putative, expressed	hypomethylation	Promoter		PMCs-specific	Tang et al. 2010
LOC_Os06g06610	expressed protein	hypermethylation	Promoter		PMCs-specific	Tang et al. 2010
LOC_Os06g06660	expressed protein	hypomethylation	Exon, Intron		meiosis stage-specific	Fujita et al. 2010
LOC_Os06g06670	expressed protein	hypomethylation	Promoter		meiosis stage-specific	Deveshwar et al. 2011
LOC_Os06g07760	sulfiredoxin-1, putative, expressed	hypermethylation	Promoter		PMCs-specific	Tang et al. 2010
LOC_Os06g08290	MYB family transcription factor, putative, expressed	hypomethylation	Exon, Intron	AID1	pollen sterility genes	China rice data center
LOC_Os06g08380	1,3-beta-glucan synthase component domain containing protein, expressed	hypomethylation	Exon, Intron	GSL5	pollen sterility genes	China rice data center
LOC_Os06g10000	expressed protein	hypomethylation	Promoter		PMCs-specific	Tang et al. 2010
LOC_Os06g10100	expressed protein	hypomethylation	Promoter		PMCs-specific	Tang et al. 2010
LOC_Os06g10610	expressed protein	hypomethylation	Promoter		PMCs-specific	Tang et al. 2010
LOC_Os06g10990	DnaK family protein, putative, expressed	hypomethylation	Exon		PMCs-specific	Tang et al. 2010
LOC_Os06g11070	expressed protein	hypomethylation	Promoter		PMCs-specific	Tang et al. 2010
LOC_Os06g11490	plastocyanin-like domain containing protein, putative, expressed	hypomethylation	Promoter, Exon, Intron		pollen development in rice	Deveshwar et al. 2011
LOC_Os06g12150	shikimate kinase, putative, expressed	hypomethylation	Promoter		anther-related in neo-tetraploid rice	Guo et al. 2017
LOC_Os06g14190	NF-X1-type zinc finger protein, putative, expressed	hypomethylation	Exon		anther-related in neo-tetraploid rice	Guo et al. 2017
LOC_Os06g14490	calmodulin-binding heat-shock protein, putative, expressed	hypomethylation	Intron		anther-related in neo-tetraploid rice	Guo et al. 2017
LOC_Os06g16290	ribosomal protein L7Ae, putative, expressed	hypomethylation	Exon, Intron		pollen development in rice	Deveshwar et al. 2011
LOC_Os06g16740	expressed protein	hypomethylation	Promoter, Intron		PMCs-specific	Nguyen et al. 2016
LOC_Os06g16960	O-methyltransferase, putative, expressed	hypomethylation	Promoter, Exon		PMCs-specific	Tang et al. 2010
LOC_Os06g19480	expressed protein	hypomethylation	Exon, Intron		PMCs-specific	Tang et al. 2010
LOC_Os06g21580	expressed protein	hypomethylation	Promoter		pollen development in rice	Deveshwar et al. 2011
LOC_Os06g22550	transducin family protein, putative, expressed	hypomethylation	Exon, Intron		pollen development in rice	Deveshwar et al. 2011
LOC_Os06g23030	ZF-HD protein dimerisation region containing protein, expressed	hypermethylation	Promoter		anther-related in neo-tetraploid rice	Guo et al. 2017
LOC_Os06g23600	expressed protein	hypomethylation	Exon, Intron		PMCs-specific	Tang et al. 2010
LOC_Os06g25940	expressed protein	hypomethylation	Promoter		anther-related in neo-tetraploid rice	Guo et al. 2017
LOC_Os06g27590	expressed protein	hypomethylation	Promoter		anther-related in neo-tetraploid rice	Guo et al. 2017
LOC_Os06g29310	ulp1 protease family protein, putative, expressed	hypomethylation	Exon, Intron		PMCs-specific	Tang et al. 2010
LOC_Os06g31300	PPR repeat domain containing protein, putative, expressed	hypomethylation	Promoter		anther-related in neo-tetraploid rice	Guo et al. 2017
LOC_Os06g32600	THION15 - Plant thionin family protein precursor, expressed	hypomethylation	Promoter		PMCs-specific	Nguyen et al. 2016
LOC_Os06g32730	eukaryotic initiation factor iso-4F subunit p82-34, putative, expressed	hypermethylation	Promoter		Specific down-regulation in meiosis of Taichung65-4x	Wu et al. 2014
LOC_Os06g34660	X8 domain containing protein, expressed	hypomethylation	Exon, Intron		pollen development in rice	Deveshwar et al. 2011
LOC_Os06g34690	T-complex protein, putative, expressed	hypomethylation	Intron		pollen development in rice	Deveshwar et al. 2011
LOC_Os06g34830	amino acid permease family protein, putative, expressed	hypomethylation	Promoter		PMCs-specific	Tang et al. 2010
LOC_Os06g35160	CAMK_KIN1/SNF1/Nim1_like.26 - CAMK includes calcium/calmodulin depedent protein kinases, expressed	hypomethylation	Exon		anther-related in neo-tetraploid rice	Guo et al. 2017
LOC_Os06g35200	receptor-like kinase, putative, expressed	hypomethylation	Exon, Intron		pollen development in rice	Deveshwar et al. 2011
LOC_Os06g36070	expressed protein	hypermethylation	Promoter		pollen development in rice	Deveshwar et al. 2011
LOC_Os06g36170	initiator tRNA phosphoribosyl transferase family protein, putative, expressed	hypomethylation	Exon, Intron		pollen development in rice	Deveshwar et al. 2011
LOC_Os06g36210	amino acid transporter, putative, expressed	hypomethylation	Intron		pollen development in rice	Deveshwar et al. 2011
LOC_Os06g37690	S-locus-like receptor protein kinase, putative, expressed	hypomethylation	Exon		meiosis stage-specific	Fujita et al. 2010
LOC_Os06g39650	pentatricopeptide, putative, expressed	hypomethylation	Promoter, Exon	sped1-D	pollen sterility genes	China rice data center
LOC_Os06g40060	glycosyltransferase family protein, putative, expressed	hypomethylation	Exon, Intron		pollen development in rice	Deveshwar et al. 2011
LOC_Os06g40110	RNA polymerase Rpc34 subunit family protein, expressed	hypomethylation	Promoter, Exon		pollen development in rice	Deveshwar et al. 2011
LOC_Os06g40950	DNA-directed RNA polymerase I subunit RPA1, putative, expressed	hypomethylation	Exon		PMCs-specific	Tang et al. 2010
LOC_Os06g41150	expressed protein	hypermethylation	Promoter		meiosis stage-specific	Fujita et al. 2010
LOC_Os06g41830	SMP-30/Gluconolaconase/LRE-like region containing protein, expressed	hypomethylation	Promoter, Exon		meiosis stage-specific	Fujita et al. 2010
LOC_Os06g42700	zinc finger, C3HC4 type domain containing protein, expressed	hypomethylation	Promoter		PMCs-specific	Tang et al. 2010
LOC_Os06g42810	UBA and UBX domain-containing protein, putative, expressed	hypomethylation	Exon, Intron		PMCs-specific	Tang et al. 2010
LOC_Os06g43044	GDSL-like lipase/acylhydrolase, putative, expressed	hypomethylation	Exon, Intron		PMCs-specific	Nguyen et al. 2016
LOC_Os06g43880	prenyltransferase, putative, expressed	hypomethylation	Exon, Intron		PMCs-specific	Tang et al. 2010
LOC_Os06g44010	WRKY28, expressed	hypomethylation	Exon		Up-regulation in meiosis of Taichung65-4x	Wu et al. 2014
LOC_Os06g44540	HOTHEAD precursor, putative, expressed	hypomethylation	Exon		PMCs-specific	Nguyen et al. 2016
LOC_Os06g45190	pollen allergen, putative, expressed	hypomethylation	Promoter, Exon		pollen development in rice	Deveshwar et al. 2011
LOC_Os06g45570	VQ domain containing protein, putative, expressed	hypermethylation	First exon		Up-regulation in meiosis of Taichung65-4x	Wu et al. 2014
LOC_Os06g45590	glyceraldehyde-3-phosphate dehydrogenase, putative, expressed	hypomethylation	Exon, Intron		PMCs-specific	Tang et al. 2010
LOC_Os06g45710	phosphoglycerate kinase protein, putative, expressed	hypomethylation	Exon, Intron		PMCs-specific	Tang et al. 2010
LOC_Os06g46060	expressed protein	hypomethylation	Exon		PMCs-specific	Tang et al. 2010
LOC_Os06g46480	expressed protein	hypomethylation	Promoter		PMCs-specific	Tang et al. 2010
LOC_Os06g46920	dihydroflavonol-4-reductase, putative, expressed	hypermethylation	Promoter, First exon		Up-regulation in meiosis of Taichung65-4x	Wu et al. 2014
LOC_Os06g47620	peptidase, putative, expressed	hypomethylation	Intron		Up-regulation in meiosis of Taichung65-4x	Wu et al. 2014
LOC_Os06g47850	zinc finger family protein, putative, expressed	hypomethylation	Promoter		PMCs-specific	Nguyen et al. 2016
LOC_Os06g48920	expressed protein	hypomethylation	Promoter		meiosis stage-specific	Deveshwar et al. 2011
LOC_Os06g49130	TAZ zinc finger family protein, expressed	hypomethylation	Exon, Intron		PMCs-specific	Tang et al. 2010
LOC_Os06g49450	expressed protein	hypomethylation	Exon, Intron	OsMTOPVIB	meiosis genes	Xue et al. 2016
LOC_Os06g50910	Phosphatidylinositol kinase and FAT containing domain protein, putative, expressed	hypomethylation	Exon, Intron	ATR	meiosis genes (Arabidopsis)	Yant et al. 2013
LOC_Os06g50950	GDSL-like lipase/acylhydrolase, putative, expressed	hypomethylation	Promoter		Up-regulation in meiosis of Taichung65-4x	Wu et al. 2014
LOC_Os07g01370	peroxidase precursor, putative, expressed	hypomethylation	Promoter		pollen development in rice	Deveshwar et al. 2011
LOC_Os07g01820	OsMADS15 - MADS-box family gene with MIKCc type-box, expressed	hypomethylation	Promoter		PMCs-specific	Tang et al. 2010
LOC_Os07g02280	pentatricopeptide, putative, expressed	hypomethylation	Exon		PMCs-specific	Tang et al. 2010
LOC_Os07g03120	expressed protein	hypermethylation	Promoter		Up-regulation in meiosis of Taichung65-4x	Wu et al. 2014
LOC_Os07g03160	WD domain, G-beta repeat domain containing protein, expressed	hypomethylation	Exon, Intron		pollen development in rice	Deveshwar et al. 2011
LOC_Os07g03960	transporter family protein, putative, expressed	hypomethylation	Promoter		Up-regulation in meiosis of Taichung65-4x	Wu et al. 2014
LOC_Os07g05110	PLA IIIA/PLP7, putative, expressed	hypomethylation	Promoter		meiosis stage-specific	Fujita et al. 2010
LOC_Os07g05690	expressed protein	hypomethylation	Promoter		meiosis stage-specific	Tang et al. 2010
LOC_Os07g05710	expressed protein	hypermethylation	Promoter, First exon		PMCs-specific	Tang et al. 2010
LOC_Os07g06940	valyl-tRNA synthetase, putative, expressed	hypomethylation	Promoter, Intron		PMCs-specific	Tang et al. 2010
LOC_Os07g07470	transketolase, putative, expressed	hypomethylation	Exon, Intron		Specific up-regulation in meiosis of Taichung65-4x	Wu et al. 2014
LOC_Os07g08050	expressed protein	hypermethylation	Promoter, First exon		meiosis stage-specific	Tang et al. 2010
LOC_Os07g08729	ATP-dependent DNA helicase 2 subunit 1, putative, expressed	hypomethylation	Exon, Intron	OsKu70	meiosis genes	Hong et al. 2010
LOC_Os07g09140	expressed protein	hypermethylation	Promoter		anther-related in neo-tetraploid rice	Guo et al. 2017
LOC_Os07g09400	RNA ligase isoform 1, putative, expressed	hypomethylation	Intron		PMCs-specific	Tang et al. 2010
LOC_Os07g09420	ATPase, putative, expressed	hypomethylation	Promoter, Exon		Specific up-regulation in meiosis of Taichung65-4x	Wu et al. 2014
LOC_Os07g12490	KH domain containing protein, putative, expressed	hypomethylation	Exon, Intron		pollen development in rice	Deveshwar et al. 2011
LOC_Os07g13634	cytokinin-N-glucosyltransferase 1, putative, expressed	hypomethylation	Intron		Specific up-regulation in meiosis of Taichung65-4x	Wu et al. 2014
LOC_Os07g14850	CESA6 - cellulose synthase, expressed	hypomethylation	Promoter, Exon		pollen development in rice	Deveshwar et al. 2011
LOC_Os07g15440	alanyl-tRNA synthetase family protein, expressed	hypomethylation	Exon, Intron		PMCs-specific	Tang et al. 2010
LOC_Os07g15940	legume lectins beta domain containing protein, expressed	hypomethylation	Promoter, Exon		meiosis stage-specific	Fujita et al. 2010
LOC_Os07g16224	piwi domain containing protein, putative, expressed	hypermethylation	Promoter, First exon	AGO9	meiosis genes (Arabidopsis)	The Arabidopsis Information Resource (TAIR)
LOC_Os07g17210	FAS1, putative, expressed	hypomethylation	Promoter		pollen development in rice	Deveshwar et al. 2011
LOC_Os07g17400	zinc finger, RING-type, putative, expressed	hypomethylation	Exon, Intron		pollen development in rice	Deveshwar et al. 2011
LOC_Os07g17970	AMP-binding domain containing protein, expressed	hypomethylation	Exon, Intron		pollen development in rice	Deveshwar et al. 2011
LOC_Os07g19444	regulatory protein, putative, expressed	hypomethylation	Promoter		Up-regulation in meiosis of Taichung65-4x	Wu et al. 2014
LOC_Os07g19560	TATA-binding protein-associated factor 2N, putative, expressed	hypomethylation	Exon, Intron		pollen development in rice	Deveshwar et al. 2011
LOC_Os07g23900	OsFBX234 - F-box domain containing protein, expressed	hypomethylation	Exon, Intron		PMCs-specific	Tang et al. 2010
LOC_Os07g24190	CESA3 - cellulose synthase, expressed	hypomethylation	Exon, Intron		pollen development in rice	Deveshwar et al. 2011
LOC_Os07g26630	aquaporin protein, putative, expressed	hypomethylation	Promoter, Exon, Intron		anther-related in neo-tetraploid rice	Guo et al. 2017
LOC_Os07g27390	retrotransposon protein, putative, unclassified, expressed	hypermethylation	Promoter		Up-regulation in meiosis of Taichung65-4x	Wu et al. 2014
LOC_Os07g28090	ABC transporter, ATP-binding protein, putative, expressed	hypomethylation	Promoter		PMCs-specific	Tang et al. 2010
LOC_Os07g28820	ribonuclease 2-5A family protein, expressed	hypomethylation	Exon, Intron		pollen development in rice	Deveshwar et al. 2011
LOC_Os07g28850	retrotransposon protein, putative, unclassified, expressed	hypomethylation	Exon, Intron		PMCs-specific	Tang et al. 2010
LOC_Os07g29224	expressed protein	hypomethylation	Promoter		Specific up-regulation in meiosis of Taichung65-4x	Wu et al. 2014
LOC_Os07g29630	SNF7 domain containing protein, putative, expressed	hypermethylation	Promoter		meiosis stage-specific	Tang et al. 2010
LOC_Os07g30590	LTPL55 - Protease inhibitor/seed storage/LTP family protein precursor, putative, expressed	hypomethylation	Promoter, Exon		meiosis stage-specific	Tang et al. 2010
LOC_Os07g31884	MATE efflux family protein, putative, expressed	hypomethylation	Exon		pollen development in rice	Deveshwar et al. 2011
LOC_Os07g32040	eukaryotic translation initiation factor 3 subunit E, putative, expressed	hypomethylation	Promoter		PMCs-specific	Tang et al. 2010
LOC_Os07g32380	protein phosphatase 2C, putative, expressed	hypomethylation	Exon		pollen development in rice	Deveshwar et al. 2011
LOC_Os07g32406	expressed protein	hypomethylation	Promoter		PMCs-specific	Tang et al. 2010
LOC_Os07g32650	retrotransposon protein, putative, unclassified, expressed	hypomethylation	Promoter, Exon		PMCs-specific	Tang et al. 2010
LOC_Os07g32730	DNA repair protein rhp16, putative, expressed	hypomethylation	Promoter, Exon, Intron		PMCs-specific	Tang et al. 2010
LOC_Os07g33410	ATPase, AAA family protein, expressed	hypermethylation	Promoter		anther-related in neo-tetraploid rice	Guo et al. 2017
LOC_Os07g33690	NBS-LRR type disease resistance protein Hom-F, putative, expressed	hypomethylation	Exon		anther-related in neo-tetraploid rice	Guo et al. 2017
LOC_Os07g33790	glutamate receptor 3.4 precursor, putative, expressed	hypermethylation	Promoter		anther-related in neo-tetraploid rice	Guo et al. 2017
LOC_Os07g34610	oral cancer overexpressed protein 1, putative, expressed	hypomethylation	Promoter		pollen development in rice	Deveshwar et al. 2011
LOC_Os07g36170	chitin-inducible gibberellin-responsive protein, putative, expressed	hypomethylation	Exon, Intron		pollen development in rice	Deveshwar et al. 2011
LOC_Os07g36230	BTBN15 - Bric-a-Brac, Tramtrack, Broad Complex BTB domain with non-phototropic hypocotyl 3 NPH3 and coiled-coil domains, expressed	hypomethylation	Promoter		PMCs-specific	Tang et al. 2010
LOC_Os07g36460	helix-loop-helix DNA-binding domain containing protein, expressed	hypomethylation	Promoter	Udt1	tapetum genes	Jung et al. 2005
LOC_Os07g36590	serine/threonine-protein kinase receptor precursor, putative, expressed	hypomethylation	Exon, Intron		PMCs-specific	Tang et al. 2010
LOC_Os07g37140	expressed protein	hypomethylation	Exon, Intron		pollen development in rice	Deveshwar et al. 2011
LOC_Os07g37850	expressed protein	hypomethylation	Exon		anther-related in neo-tetraploid rice	Guo et al. 2017
LOC_Os07g39950	mitotic checkpoint protein, putative, expressed	hypomethylation	Promoter		meiosis stage-specific	Deveshwar et al. 2011
LOC_Os07g40460	prefoldin, putative, expressed	hypomethylation	Exon, Intron		PMCs-specific	Tang et al. 2010
LOC_Os07g40620	saccharopine dehydrogenase, putative, expressed	hypomethylation	Promoter, Exon, Intron		meiosis stage-specific	Fujita et al. 2010
LOC_Os07g40860	retrotransposon protein, putative, unclassified, expressed	hypomethylation	Promoter		Up-regulation in meiosis of Taichung65-4x	Wu et al. 2014
LOC_Os07g41180	RNA-binding protein-like, putative, expressed	hypomethylation	Promoter, Exon, Intron		PMCs-specific	Tang et al. 2010
LOC_Os07g42250	strictosidine synthase, putative, expressed	hypermethylation	Promoter, First exon		PMCs-specific	Tang et al. 2010
LOC_Os07g42370	zinc-finger protein, putative, expressed	hypomethylation	Exon, Intron		Up-regulation in meiosis of Taichung65-4x	Wu et al. 2014
LOC_Os07g42410	expressed protein	hypomethylation	Exon, Intron		pollen development in rice	Deveshwar et al. 2011
LOC_Os07g43316	SAP domain-containing protein, putative, expressed	hypomethylation	Exon, Intron		PMCs-specific	Tang et al. 2010
LOC_Os07g43770	expressed protein	hypomethylation	Exon, Intron		pollen development in rice	Deveshwar et al. 2011
LOC_Os07g44290	CAMK_KIN1/SNF1/Nim1_like.29 - CAMK includes calcium/calmodulin depedent protein kinases, expressed	hypomethylation	Promoter, Exon		anther-related in neo-tetraploid rice	Guo et al. 2017
LOC_Os07g44800	SWI/SNF-related matrix-associated actin-dependent regulator of chromatin subfamily A, putative, expressed	hypomethylation	Promoter		PMCs-specific	Tang et al. 2010
LOC_Os07g46750	elongation factor protein, putative, expressed	hypomethylation	Exon		pollen development in rice	Deveshwar et al. 2011
LOC_Os07g46760	RNA recognition motif containing protein, putative, expressed	hypomethylation	Promoter		pollen development in rice	Deveshwar et al. 2011
LOC_Os07g47080	expressed protein	hypomethylation	Promoter		PMCs-specific	Nguyen et al. 2016
LOC_Os07g47110	OsFBT11 - F-box and tubby domain containing protein, expressed	hypomethylation	Promoter		pollen development in rice	Deveshwar et al. 2011
LOC_Os07g48170	nucleotidyltransferase, putative, expressed	hypomethylation	Promoter		meiosis stage-specific	Tang et al. 2010
LOC_Os07g49220	expressed protein	hypomethylation	Promoter		meiosis stage-specific	Deveshwar et al. 2011
LOC_Os07g49270	AMP deaminase, putative, expressed	hypomethylation	Promoter		PMCs-specific	Tang et al. 2010
LOC_Os07g49460	response regulator receiver domain containing protein, expressed	hypomethylation	Exon, Intron		pollen development in rice	Deveshwar et al. 2011
LOC_Os08g01420	PHD-finger domain containing protein, putative, expressed	hypomethylation	Promoter, Exon, Intron		meiosis stage-specific	Fujita et al. 2010
LOC_Os08g01610	DUF250 domain containing protein, putative, expressed	hypomethylation	Intron		pollen development in rice	Deveshwar et al. 2011
LOC_Os08g01620	shwachman-Bodian-Diamond syndrome protein, putative, expressed	hypomethylation	Promoter		PMCs-specific	Tang et al. 2010
LOC_Os08g02094	GDSL-like lipase/acylhydrolase, putative, expressed	hypomethylation	Promoter		PMCs-specific	Nguyen et al. 2016
LOC_Os08g02370	galactosyltransferase family protein, putative, expressed	hypomethylation	Promoter, Exon, Intron		pollen development in rice	Deveshwar et al. 2011
LOC_Os08g02520	OsSAUR31 - Auxin-responsive SAUR gene family member, expressed	hypomethylation	Promoter, Exon		Up-regulation in meiosis of Taichung65-4x	Wu et al. 2014
LOC_Os08g02900	expressed protein	hypomethylation	Promoter, Exon		PMCs-specific	Tang et al. 2010
LOC_Os08g03310	zinc finger family protein, putative, expressed	hypomethylation	Exon, Intron		anther-related in neo-tetraploid rice	Guo et al. 2017
LOC_Os08g03350	amino acid transporter, putative, expressed	hypomethylation	Promoter		Up-regulation in meiosis of Taichung65-4x	Wu et al. 2014
LOC_Os08g03610	LSD1 zinc finger domain containing protein, expressed	hypomethylation	Exon, Intron		Up-regulation in meiosis of Taichung65-4x	Wu et al. 2014
LOC_Os08g03682	cytochrome P450, putative, expressed	hypomethylation	Promoter	CYP703A3	pollen sterility genes	China rice data center
LOC_Os08g04630	external NADH-ubiquinone oxidoreductase 1, mitochondrial precursor, putative, expressed	hypomethylation	Exon, Intron		PMCs-specific	Tang et al. 2010
LOC_Os08g05320	expressed protein	hypomethylation	Exon, Intron		Specific up-regulation in meiosis of Taichung65-4x	Wu et al. 2014
LOC_Os08g05820	monocopper oxidase, putative, expressed	hypomethylation	Exon, Intron		PMCs-specific	Nguyen et al. 2016
LOC_Os08g06010	transporter, major facilitator family, putative, expressed	hypomethylation	Exon, Intron		anther-related in neo-tetraploid rice	Guo et al. 2017
LOC_Os08g06200	stomatin-like protein 2, putative, expressed	hypomethylation	Exon, Intron		PMCs-specific	Tang et al. 2010
LOC_Os08g06480	lissencephaly type-1-like homology motif, putative, expressed	hypomethylation	Exon, Intron	OsLIS-L1; ASP1; OsREL2	pollen sterility genes	China rice data center
LOC_Os08g06880	expressed protein	hypermethylation	Promoter		PMCs-specific	Tang et al. 2010
LOC_Os08g07390	mla1, putative, expressed	hypomethylation	Promoter		Up-regulation in meiosis of Taichung65-4x	Wu et al. 2014
LOC_Os08g08000	DNA binding protein, putative, expressed	hypomethylation	Promoter, Exon, Intron		pollen development in rice	Deveshwar et al. 2011
LOC_Os08g09260	tRNA synthetase, putative, expressed	hypomethylation	Promoter		PMCs-specific	Tang et al. 2010
LOC_Os08g09410	OsFBX265 - F-box domain containing protein, expressed	hypermethylation	Promoter		PMCs-specific	Tang et al. 2010
LOC_Os08g09720	OsFBX272 - F-box domain containing protein, expressed	hypomethylation	Promoter		meiosis stage-specific	Deveshwar et al. 2011
LOC_Os08g12410	pectinesterase, putative, expressed	hypomethylation	Promoter		anther-related in neo-tetraploid rice	Guo et al. 2017
LOC_Os08g14440	uridylyltransferase-related, putative, expressed	hypomethylation	Exon, Intron		anther-related in neo-tetraploid rice	Guo et al. 2017
LOC_Os08g16610	Rad21 / Rec8 like protein, putative, expressed	hypomethylation	Exon, Intron	OsRAD21-3	pollen sterility genes	China rice data center
LOC_Os08g16690	expressed protein	hypomethylation	Exon, Intron		meiosis stage-specific	Deveshwar et al. 2011
LOC_Os08g16700	expressed protein	hypermethylation	Promoter		meiosis stage-specific	Deveshwar et al. 2011
LOC_Os08g18150	WD domain, G-beta repeat domain containing protein, expressed	hypomethylation	Promoter		anther-related in neo-tetraploid rice	Guo et al. 2017
LOC_Os08g20200	male sterility protein, putative, expressed	hypermethylation	Promoter		meiosis stage-specific	Fujita et al. 2010
LOC_Os08g21350	cig3, putative, expressed	hypomethylation	Exon, Intron	AtSM7	meiosis genes (Arabidopsis)	Jin et al 2013
LOC_Os08g22200	expressed protein	hypomethylation	Intron		pollen development in rice	Deveshwar et al. 2011
LOC_Os08g23470	B3 DNA binding domain containing protein, expressed	hypomethylation	Promoter, Exon		PMCs-specific	Tang et al. 2010
LOC_Os08g24920	expressed protein	hypermethylation	Promoter		anther-related in neo-tetraploid rice	Guo et al. 2017
LOC_Os08g25140	ethanol tolerance protein GEKO1, putative, expressed	hypomethylation	Exon, Intron		PMCs-specific	Tang et al. 2010
LOC_Os08g28030	retrotransposon protein, putative, Ty1-copia subclass, expressed	hypomethylation	Promoter, Exon		PMCs-specific	Tang et al. 2010
LOC_Os08g29510	expressed protein	hypomethylation	Promoter, Exon, Intron		anther-related in neo-tetraploid rice	Guo et al. 2017
LOC_Os08g29570	pleiotropic drug resistance protein 3, putative, expressed	hypomethylation	Exon, Intron		Up-regulation in meiosis of Taichung65-4x	Wu et al. 2014
LOC_Os08g29660	WRKY69, expressed	hypermethylation	Promoter		pollen development in rice	Deveshwar et al. 2011
LOC_Os08g30070	expressed protein	hypomethylation	Exon, Intron		pollen development in rice	Deveshwar et al. 2011
LOC_Os08g30340	PAS2, putative, expressed	hypomethylation	Exon, Intron		meiosis stage-specific	Fujita et al. 2010
LOC_Os08g31850	expressed protein	hypermethylation	Promoter		Up-regulation in meiosis of Taichung65-4x	Wu et al. 2014
LOC_Os08g31930	BRCA1 C Terminus domain containing protein, expressed	hypomethylation	Exon, Intron		Specific down-regulation in meiosis of Taichung65-4x	Wu et al. 2014
LOC_Os08g31980	trehalose-6-phosphate synthase, putative, expressed	hypomethylation	Exon		pollen development in rice	Deveshwar et al. 2011
LOC_Os08g32310	expressed protein	hypomethylation	Exon, Intron		PMCs-specific	Nguyen et al. 2016
LOC_Os08g32540	cyclin, putative, expressed	hypomethylation	Exon, Intron		PMCs-specific	Tang et al. 2010
LOC_Os08g32630	FAD dependent oxidoreductase, putative, expressed	hypomethylation	Intron		anther-related in neo-tetraploid rice	Guo et al. 2017
LOC_Os08g33150	MYB family transcription factor, putative, expressed	hypomethylation	Promoter, Exon		PMCs-specific	Nguyen et al. 2016
LOC_Os08g33400	expressed protein	hypomethylation	Intron		pollen development in rice	Deveshwar et al. 2011
LOC_Os08g34370	SET domain containing protein, expressed	hypomethylation	Exon, Intron		anther-related in neo-tetraploid rice	Guo et al. 2017
LOC_Os08g34450	expressed protein	hypomethylation	Promoter, Exon		anther-related in neo-tetraploid rice	Guo et al. 2017
LOC_Os08g34970	conserved oligomeric Golgi complex component 3, putative, expressed	hypomethylation	Exon, Intron		pollen development in rice	Deveshwar et al. 2011
LOC_Os08g35010	ARID/BRIGHT DNA-binding domain containing protein, expressed	hypomethylation	Exon, Intron		PMCs-specific	Tang et al. 2010
LOC_Os08g35210	ferric reductase, putative, expressed	hypomethylation	Exon, Intron		PMCs-specific	Tang et al. 2010
LOC_Os08g35220	cyclin-dependent kinase C-3, putative, expressed	hypomethylation	Exon, Intron		pollen development in rice	Deveshwar et al. 2011
LOC_Os08g35480	cupin superfamily protein, putative, expressed	hypomethylation	Exon, Intron		pollen development in rice	Deveshwar et al. 2011
LOC_Os08g35600	tyrosine protein kinase domain containing protein, putative, expressed	hypomethylation	Exon, Intron		Specific up-regulation in meiosis of Taichung65-4x	Wu et al. 2014
LOC_Os08g35700	Leucine Rich Repeat family protein, expressed	hypomethylation	Exon		anther-related in neo-tetraploid rice	Guo et al. 2017
LOC_Os08g35880	OsFBX294 - F-box domain containing protein, expressed	hypomethylation	Exon, Intron		pollen development in rice	Deveshwar et al. 2011
LOC_Os08g36020	Disease resistance/zinc finger/chromosome condensation-like region protein, putative, expressed	hypomethylation	Intron		pollen development in rice	Deveshwar et al. 2011
LOC_Os08g36060	expressed protein	hypomethylation	Promoter, Exon		pollen development in rice	Deveshwar et al. 2011
LOC_Os08g36450	transcription regulator, putative, expressed	hypomethylation	Exon		pollen development in rice	Deveshwar et al. 2011
LOC_Os08g36760	remorin C-terminal domain containing protein, putative, expressed	hypomethylation	Exon		pollen development in rice	Deveshwar et al. 2011
LOC_Os08g36774	zinc finger family protein, putative, expressed	hypomethylation	Exon, Intron		pollen development in rice	Deveshwar et al. 2011
LOC_Os08g36840	glycoprotein 3-alpha-L-fucosyltransferase A, putative, expressed	hypomethylation	Exon		pollen development in rice	Deveshwar et al. 2011
LOC_Os08g36980	AGAP010609-PA, putative, expressed	hypomethylation	Exon, Intron		pollen development in rice	Deveshwar et al. 2011
LOC_Os08g36994	protein transport protein, putative, expressed	hypomethylation	Promoter, Intron		pollen development in rice	Deveshwar et al. 2011
LOC_Os08g37060	gibberellin receptor GID1L2, putative, expressed	hypomethylation	Promoter		pollen development in rice	Deveshwar et al. 2011
LOC_Os08g37350	ubiquitin carboxyl-terminal hydrolase family protein, expressed	hypomethylation	Promoter		pollen development in rice	Deveshwar et al. 2011
LOC_Os08g37390	cyclin, putative, expressed	hypomethylation	Exon		pollen development in rice	Deveshwar et al. 2011
LOC_Os08g37456	flavonol synthase/flavanone 3-hydroxylase, putative, expressed	hypomethylation	Promoter, Intron		PMCs-specific	Tang et al. 2010
LOC_Os08g37960	RNA recognition motif containing protein, expressed	hypomethylation	Exon, Intron		PMCs-specific	Tang et al. 2010
LOC_Os08g38600	copine, putative, expressed	hypomethylation	Promoter, Exon, Intron		PMCs-specific	Tang et al. 2010
LOC_Os08g38710	uncharacterized glycosyltransferase, putative, expressed	hypomethylation	Promoter		anther-related in neo-tetraploid rice	Guo et al. 2017
LOC_Os08g39000	expressed protein	hypomethylation	Promoter		meiosis stage-specific	Fujita et al. 2010
LOC_Os08g39250	EDM2, putative, expressed	hypermethylation	Promoter		PMCs-specific	Tang et al. 2010
LOC_Os08g39300	aminotransferase, putative, expressed	hypermethylation	Promoter		anther-related in neo-tetraploid rice	Guo et al. 2017
LOC_Os08g40450	uvrB/uvrC motif family protein, expressed	hypomethylation	Promoter		anther-related in neo-tetraploid rice	Guo et al. 2017
LOC_Os08g40630	mTERF domain containing protein, expressed	hypomethylation	Promoter		PMCs-specific	Tang et al. 2010
LOC_Os08g41580	ubiquitin carboxyl-terminal hydrolase, putative, expressed	hypomethylation	Exon		pollen development in rice	Deveshwar et al. 2011
LOC_Os08g42020	zinc ion binding protein, putative, expressed	hypomethylation	Exon		PMCs-specific	Tang et al. 2010
LOC_Os08g42600	retinoblastoma-related protein-like, putative, expressed	hypomethylation	Promoter		Specific down-regulation in meiosis of Taichung65-4x	Wu et al. 2014
LOC_Os08g42640	zinc finger, C3HC4 type domain containing protein, expressed	hypomethylation	Exon, Intron		pollen development in rice	Deveshwar et al. 2011
LOC_Os08g43140	expressed protein	hypermethylation	Promoter, First exon		PMCs-specific	Tang et al. 2010
LOC_Os08g43450	MYB-like protein 1, putative, expressed	hypomethylation	Exon, Intron		PMCs-specific	Tang et al. 2010
LOC_Os08g44350	histidine-containing phosphotransfer protein, putative, expressed	hypermethylation	Promoter	AHP2	meiosis genes (Arabidopsis)	Jin et al 2013
LOC_Os09g01650	peptidyl-prolyl cis-trans isomerase, FKBP-type, putative, expressed	hypomethylation	Promoter, Intron		PMCs-specific	Tang et al. 2010
LOC_Os09g01670	peptidyl-prolyl cis-trans isomerase, FKBP-type, putative, expressed	hypomethylation	Exon, Intron		meiosis stage-specific	Fujita et al. 2010
LOC_Os09g02650	kinesin motor domain containing protein, putative, expressed	hypomethylation	Exon, Intron		pollen development in rice	Deveshwar et al. 2011
LOC_Os09g03680	ankyrin, putative, expressed	hypomethylation	Intron		anther-related in neo-tetraploid rice	Guo et al. 2017
LOC_Os09g04050	dehydrogenase, putative, expressed	hypomethylation	Promoter		Up-regulation in meiosis of Taichung65-4x	Wu et al. 2014
LOC_Os09g06560	WD domain, G-beta repeat domain containing protein, expressed	hypomethylation	Exon		Specific down-regulation in meiosis of Taichung65-4x	Wu et al. 2014
LOC_Os09g07154	expressed protein	hypomethylation	Promoter, Exon, Intron		PMCs-specific	Nguyen et al. 2016
LOC_Os09g08130	indole-3-glycerol phosphate synthase, chloroplast precursor, putative, expressed	hypomethylation	Promoter		pollen development in rice	Deveshwar et al. 2011
LOC_Os09g08620	OsFBX309 - F-box domain containing protein, expressed	hypomethylation	Promoter, Exon, Intron		PMCs-specific	Tang et al. 2010
LOC_Os09g10230	Skp1 family, dimerisation domain containing protein, expressed	hypomethylation	Promoter		meiosis stage-specific	Fujita et al. 2010
LOC_Os09g10840	transcription factor, putative, expressed	hypomethylation	Exon, Intron		pollen development in rice	Deveshwar et al. 2011
LOC_Os09g11170	protein binding protein, putative, expressed	hypomethylation	Promoter, Exon		Down-regulation in meiosis of Taichung65-4x	Wu et al. 2014
LOC_Os09g11480	AP2 domain containing protein, expressed	hypermethylation	Promoter, First exon		Up-regulation in meiosis of Taichung65-4x	Wu et al. 2014
LOC_Os09g12380	no apical meristem protein, putative, expressed	hypomethylation	Exon		anther-related in neo-tetraploid rice	Guo et al. 2017
LOC_Os09g13940	AP2 domain containing protein, expressed	hypomethylation	Promoter, Exon, Intron		PMCs-specific	Tang et al. 2010
LOC_Os09g14550	RNA recognition motif containing protein, putative, expressed	hypomethylation	Intron		PMCs-specific	Nguyen et al. 2016
LOC_Os09g15050	ent-kaurene synthase A, chloroplast precursor, putative, expressed	hypomethylation	Exon, Intron		meiosis stage-specific	Fujita et al. 2010
LOC_Os09g15320	ubiquitin-conjugating enzyme, putative, expressed	hypomethylation	Exon, Intron		PMCs-specific	Tang et al. 2010
LOC_Os09g15480	Ser/Thr-rich protein T10 in DGCR region, putative, expressed	hypomethylation	Promoter, Exon, Intron		PMCs-specific	Nguyen et al. 2016
LOC_Os09g15700	receptor-like protein kinase 5 precursor, putative, expressed	hypomethylation	Exon, Intron		PMCs-specific	Tang et al. 2010
LOC_Os09g15750	proteasome/cyclosome repeat containing protein, expressed	hypomethylation	Exon, Intron		PMCs-specific	Tang et al. 2010
LOC_Os09g15800	tetratricopeptide-like helical, putative, expressed	hypomethylation	Exon, Intron		meiosis stage-specific	Tang et al. 2010
LOC_Os09g16458	pleiotropic drug resistance protein 4, putative, expressed	hypomethylation	Intron		meiosis stage-specific	Fujita et al. 2010
LOC_Os09g16780	expressed protein	hypomethylation	Promoter, Exon, Intron		PMCs-specific	Tang et al. 2010
LOC_Os09g20660	UPF0041 domain containing protein, putative, expressed	hypomethylation	Promoter, Exon, Intron		pollen development in rice	Deveshwar et al. 2011
LOC_Os09g23350	trehalose synthase, putative, expressed	hypomethylation	Promoter		anther-related in neo-tetraploid rice	Guo et al. 2017
LOC_Os09g24870	expressed protein	hypomethylation	Promoter, Exon, Intron		PMCs-specific	Tang et al. 2010
LOC_Os09g24924	transporter family protein, putative, expressed	hypomethylation	Intron		Up-regulation in meiosis of Taichung65-4x	Wu et al. 2014
LOC_Os09g25640	5-nucleotidase domain-containing protein, putative, expressed	hypomethylation	Exon, Intron		pollen development in rice	Deveshwar et al. 2011
LOC_Os09g25740	expressed protein	hypomethylation	Promoter, Exon		anther-related in neo-tetraploid rice	Guo et al. 2017
LOC_Os09g27350	RIO1 family protein, expressed	hypomethylation	Promoter, Exon	CDKG1	meiosis genes (Arabidopsis)	The Arabidopsis Information Resource (TAIR)
LOC_Os09g27370	Spc97 / Spc98 family protein, putative, expressed	hypomethylation	Exon		pollen development in rice	Deveshwar et al. 2011
LOC_Os09g28110	hydroxyproline-rich glycoprotein family protein, putative, expressed	hypomethylation	Exon, Intron		pollen development in rice	Deveshwar et al. 2011
LOC_Os09g29950	OsPOP19 - Putative Prolyl Oligopeptidase homologue, expressed	hypomethylation	Exon, Intron		PMCs-specific	Tang et al. 2010
LOC_Os09g30200	ATP binding protein, putative, expressed	hypomethylation	Promoter		PMCs-specific	Tang et al. 2010
LOC_Os09g30320	BURP domain containing protein, expressed	hypomethylation	Promoter		meiosis stage-specific	Tang et al. 2010
LOC_Os09g32095	expressed protein	hypomethylation	Promoter		PMCs-specific	Tang et al. 2010
LOC_Os09g32540	expressed protein	hypomethylation	Exon, Intron		PMCs-specific	Nguyen et al. 2016
LOC_Os09g32948	OsMADS8 - MADS-box family gene with MIKCc type-box, expressed	hypomethylation	Intron		PMCs-specific	Tang et al. 2010
LOC_Os09g33940	expressed protein	hypomethylation	Exon, Intron		PMCs-specific	Tang et al. 2010
LOC_Os09g35000	flap endonuclease, putative, expressed	hypermethylation	Promoter, First exon	OsGEN1	meiosis genes	Wang et al. 2017
LOC_Os09g35740	expressed protein	hypermethylation	Promoter		PMCs-specific	Tang et al. 2010
LOC_Os09g36200	senescence-inducible chloroplast stay-green protein 1, putative, expressed	hypomethylation	Promoter		Up-regulation in meiosis of Taichung65-4x	Wu et al. 2014
LOC_Os09g36430	expressed protein	hypermethylation	Promoter		anther-related in neo-tetraploid rice	Guo et al. 2017
LOC_Os09g36490	expressed protein	hypomethylation	Promoter, Exon		meiosis stage-specific	Fujita et al. 2010
LOC_Os09g36830	Skp1 family, dimerisation domain containing protein, expressed	hypomethylation	Exon, Intron		PMCs-specific	Tang et al. 2010
LOC_Os09g37180	transferase family protein, putative, expressed	hypomethylation	Promoter		Up-regulation in meiosis of Taichung65-4x	Wu et al. 2014
LOC_Os09g37400	OsSAUR45 - Auxin-responsive SAUR gene family member, expressed	hypomethylation	Promoter		meiosis stage-specific	Tang et al. 2010
LOC_Os09g39270	ZOS9-20 - C2H2 zinc finger protein, expressed	hypomethylation	Exon, Intron		PMCs-specific	Tang et al. 2010
LOC_Os10g02880	O-methyltransferase, putative, expressed	hypomethylation	Exon		Up-regulation in meiosis of Taichung65-4x	Wu et al. 2014
LOC_Os10g03660	OsFBX345 - F-box domain containing protein, expressed	hypomethylation	Exon, Intron	OsADF	tapetum genes	Li et al. 2015
LOC_Os10g03730	OsFBX347 - F-box domain containing protein, expressed	hypomethylation	Intron		PMCs-specific	Tang et al. 2010
LOC_Os10g04580	ras-related protein, putative, expressed	hypermethylation	Promoter, First exon		pollen development in rice	Deveshwar et al. 2011
LOC_Os10g05880	POEI8 - Pollen Ole e I allergen and extensin family protein precursor, putative, expressed	hypomethylation	Promoter		anther-related in neo-tetraploid rice	Guo et al. 2017
LOC_Os10g05910	POEI9 - Pollen Ole e I allergen and extensin family protein precursor, expressed	hypomethylation	Promoter		anther-related in neo-tetraploid rice	Guo et al. 2017
LOC_Os10g09850	EF hand family protein, putative, expressed	hypomethylation	Intron		PMCs-specific	Tang et al. 2010
LOC_Os10g10360	NBS-LRR disease resistance protein, putative, expressed	hypomethylation	Exon		PMCs-specific	Tang et al. 2010
LOC_Os10g13450	expressed protein	hypermethylation	Promoter		anther-related in neo-tetraploid rice	Guo et al. 2017
LOC_Os10g13830	pleiotropic drug resistance protein 13, putative, expressed	hypomethylation	Promoter, Exon, Intron		PMCs-specific	Tang et al. 2010
LOC_Os10g22050	expressed protein	hypomethylation	Promoter		Up-regulation in meiosis of Taichung65-4x	Wu et al. 2014
LOC_Os10g22560	peptide transporter PTR2, putative, expressed	hypomethylation	Promoter, Exon		pollen development in rice	Deveshwar et al. 2011
LOC_Os10g22860	receptor kinase, putative, expressed	hypomethylation	Exon		PMCs-specific	Tang et al. 2010
LOC_Os10g22890	receptor-like kinase, putative, expressed	hypomethylation	Exon, Intron		PMCs-specific	Tang et al. 2010
LOC_Os10g24050	ribosome inactivating protein, putative, expressed	hypomethylation	Exon		PMCs-specific	Tang et al. 2010
LOC_Os10g25900	dirigent, putative, expressed	hypomethylation	Exon		PMCs-specific	Tang et al. 2010
LOC_Os10g26280	ORC3 - Putative origin recognition complex subunit 3, expressed	hypomethylation	Promoter, Exon, Intron		Specific down-regulation in meiosis of Taichung65-4x	Wu et al. 2014
LOC_Os10g27470	KH domain containing protein, putative, expressed	hypomethylation	Exon, Intron		PMCs-specific	Tang et al. 2010
LOC_Os10g29050	MBTB43 - Bric-a-Brac, Tramtrack, Broad Complex BTB domain with Meprin and TRAF Homology MATH domain, expressed	hypermethylation	Promoter		anther-related in neo-tetraploid rice	Guo et al. 2017
LOC_Os10g30100	3-5 exonuclease family protein, putative, expressed	hypomethylation	Exon, Intron		PMCs-specific	Tang et al. 2010
LOC_Os10g30870	expressed protein	hypomethylation	Promoter		pollen development in rice	Deveshwar et al. 2011
LOC_Os10g30910	transmembrane protein-related, putative, expressed	hypomethylation	Exon		anther-related in neo-tetraploid rice	Guo et al. 2017
LOC_Os10g31900	RNA recognition motif containing protein, putative, expressed	hypomethylation	Intron		PMCs-specific	Tang et al. 2010
LOC_Os10g33350	endo-beta-N-acetylglucosaminidase, putative, expressed	hypermethylation	Promoter		anther-related in neo-tetraploid rice	Guo et al. 2017
LOC_Os10g33710	expressed protein	hypomethylation	Exon, Intron		pollen development in rice	Deveshwar et al. 2011
LOC_Os10g34430	Dicer, putative, expressed	hypomethylation	Promoter, Exon, Intron		meiosis stage-specific	Fujita et al. 2010
LOC_Os10g34602	csAtPR5, putative, expressed	hypomethylation	Intron		PMCs-specific	Tang et al. 2010
LOC_Os10g34750	LIG1 - Putative DNA ligase I, expressed	hypomethylation	Exon, Intron		PMCs-specific	Tang et al. 2010
LOC_Os10g35180	white-brown complex homolog protein 11, putative, expressed	hypomethylation	Exon, Intron	OsABCG26	tapetum genes	Zhao et al. 2015
LOC_Os10g35390	acyltransferase, putative, expressed	hypomethylation	Promoter		pollen development in rice	Deveshwar et al. 2011
LOC_Os10g35960	NAD-dependent malic enzyme, mitochondrial precursor, putative, expressed	hypomethylation	Exon, Intron		pollen development in rice	Deveshwar et al. 2011
LOC_Os10g37420	cytochrome b5-like Heme/Steroid binding domain containing protein, expressed	hypomethylation	Promoter, Exon, Intron		PMCs-specific	Tang et al. 2010
LOC_Os10g37520	major facilitator superfamily domain-containing protein 5, putative, expressed	hypermethylation	Promoter		PMCs-specific	Tang et al. 2010
LOC_Os10g37630	UBX domain-containing protein, putative, expressed	hypomethylation	Exon, Intron		pollen development in rice	Deveshwar et al. 2011
LOC_Os10g38020	expressed protein	hypomethylation	Exon		Down-regulation in meiosis of Taichung65-4x	Wu et al. 2014
LOC_Os10g38489	glutathione S-transferase GSTU6, putative, expressed	hypomethylation	Intron		Specific up-regulation in meiosis of Taichung65-4x	Wu et al. 2014
LOC_Os10g39130	OsMADS56 - MADS-box family gene with MIKCc type-box, expressed	hypomethylation	Exon, Intron		PMCs-specific	Tang et al. 2010
LOC_Os10g39230	tRNA-splicing endonuclease positive effector-related, putative, expressed	hypomethylation	Promoter		PMCs-specific	Tang et al. 2010
LOC_Os10g39930	cytochrome P450 97B2, putative, expressed	hypomethylation	Exon, Intron		PMCs-specific	Tang et al. 2010
LOC_Os10g41590	zinc finger, C3HC4 type domain containing protein, expressed	hypomethylation	Exon	OsHUB2; FRRP1	tapetum genes	Cao et al. 2015
LOC_Os10g42660	expressed protein	hypomethylation	Promoter		pollen development in rice	Deveshwar et al. 2011
LOC_Os11g01240	IBR domain containing protein, expressed	hypomethylation	Exon, Intron		meiosis stage-specific	Tang et al. 2010
LOC_Os11g01610	prenylated rab acceptor, putative, expressed	hypomethylation	Promoter		anther-related in neo-tetraploid rice	Guo et al. 2017
LOC_Os11g02070	BTB8 - Bric-a-Brac, Tramtrack, Broad Complex BTB domain, expressed	hypermethylation	Promoter		Specific up-regulation in meiosis of Taichung65-4x	Wu et al. 2014
LOC_Os11g02389	protease inhibitor/seed storage/LTP family, putative, expressed	hypomethylation	Promoter		Up-regulation in meiosis of Taichung65-4x	Wu et al. 2014
LOC_Os11g04230	transcription initiation factor, putative, expressed	hypomethylation	Promoter, Exon, Intron		anther-related in neo-tetraploid rice	Guo et al. 2017
LOC_Os11g04380	domain of unknown function, DUF250 domain containing protein, expressed	hypomethylation	Promoter, Exon		Down-regulation in meiosis of Taichung65-4x	Wu et al. 2014
LOC_Os11g04954	DNA repair protein Rad51, putative, expressed	hypomethylation	Promoter	OsDMC1B	meiosis genes	Wang et al. 2016
LOC_Os11g05390	transporter, major facilitator family, putative, expressed	hypomethylation	Promoter		meiosis stage-specific	Fujita et al. 2010
LOC_Os11g05700	ABC transporter family protein, putative, expressed	hypomethylation	Promoter		Up-regulation in meiosis of Taichung65-4x	Wu et al. 2014
LOC_Os11g06770	ethylene-responsive transcription factor ERF110, putative, expressed	hypermethylation	First exon		Up-regulation in meiosis of Taichung65-4x	Wu et al. 2014
LOC_Os11g06980	BURP domain containing protein, expressed	hypomethylation	Exon		Up-regulation in meiosis of Taichung65-4x	Wu et al. 2014
LOC_Os11g08200	eukaryotic aspartyl protease domain containing protein, expressed	hypomethylation	Promoter, Exon, Intron		PMCs-specific	Tang et al. 2010
LOC_Os11g08330	POLD1 - Putative DNA polymerase delta catalytic subunit, expressed	hypomethylation	Promoter, Exon, Intron		anther-related in neo-tetraploid rice	Guo et al. 2017
LOC_Os11g08660	TOPBP1A - Similar to DNA replication protein TOPBP1 from, expressed	hypomethylation	Promoter	MEI1	meiosis genes (Arabidopsis)	Jin et al 2013
LOC_Os11g12420	serpin domain containing protein, putative, expressed	hypomethylation	Promoter		PMCs-specific	Tang et al. 2010
LOC_Os11g12620	receptor protein kinase CLAVATA1 precursor, putative, expressed	hypomethylation	Promoter	BAM1	meiosis genes (Arabidopsis)	The Arabidopsis Information Resource (TAIR)
LOC_Os11g13430	RGH1A, putative, expressed	hypomethylation	Promoter, Exon, Intron		PMCs-specific	Tang et al. 2010
LOC_Os11g14380	resistance protein LR10, putative, expressed	hypomethylation	Exon, Intron		anther-related in neo-tetraploid rice	Guo et al. 2017
LOC_Os11g14900	thiol protease SEN102 precursor, putative, expressed	hypomethylation	Promoter		anther-related in neo-tetraploid rice	Guo et al. 2017
LOC_Os11g14990	expressed protein	hypomethylation	Intron		PMCs-specific	Tang et al. 2010
LOC_Os11g15570	Ser/Thr protein phosphatase family protein, putative, expressed	hypomethylation	Promoter		PMCs-specific	Tang et al. 2010
LOC_Os11g16320	expressed protein	hypomethylation	Exon, Intron		pollen development in rice	Deveshwar et al. 2011
LOC_Os11g16330	expressed protein	hypomethylation	Promoter, Exon, Intron		pollen development in rice	Deveshwar et al. 2011
LOC_Os11g16390	expressed protein	hypomethylation	Intron		pollen development in rice	Deveshwar et al. 2011
LOC_Os11g16420	protein of unknown function containing protein, expressed	hypomethylation	Exon, Intron		pollen development in rice	Deveshwar et al. 2011
LOC_Os11g16540	tetratricopeptide repeat domain containing protein, expressed	hypomethylation	Exon, Intron		pollen development in rice	Deveshwar et al. 2011
LOC_Os11g16910	ankyrin repeat-containing protein, putative, expressed	hypermethylation	Promoter, First exon		meiosis stage-specific	Fujita et al. 2010
LOC_Os11g17080	OsMPK15 - Putative MAPK based on amino acid sequence homology, expressed	hypomethylation	Promoter		pollen development in rice	Deveshwar et al. 2011
LOC_Os11g24070	LTPL10 - Protease inhibitor/seed storage/LTP family protein precursor, expressed	hypermethylation	Promoter		Up-regulation in meiosis of Taichung65-4x	Wu et al. 2014
LOC_Os11g24484	estradiol 17-beta-dehydrogenase 12, putative, expressed	hypermethylation	Promoter		PMCs-specific	Nguyen et al. 2016
LOC_Os11g27030	expressed protein	hypomethylation	Promoter		meiosis stage-specific	Fujita et al. 2010
LOC_Os11g27110	expressed protein	hypomethylation	Exon		anther-related in neo-tetraploid rice	Guo et al. 2017
LOC_Os11g29380	MCM2 - Putative minichromosome maintenance MCM complex subunit 2, expressed	hypermethylation	Promoter, First exon		Specific down-regulation in meiosis of Taichung65-4x	Wu et al. 2014
LOC_Os11g31640	serine palmitoyltransferase 2, putative, expressed	hypomethylation	Promoter, Exon, Intron		pollen development in rice	Deveshwar et al. 2011
LOC_Os11g31680	retrotransposon protein, putative, unclassified, expressed	hypomethylation	Exon, Intron		PMCs-specific	Tang et al. 2010
LOC_Os11g31800	expressed protein	hypermethylation	Promoter, First exon		Down-regulation in meiosis of Taichung65-4x	Wu et al. 2014
LOC_Os11g31950	expressed protein	hypomethylation	Intron		Up-regulation in meiosis of Taichung65-4x	Wu et al. 2014
LOC_Os11g32759	expressed protein	hypomethylation	Exon		PMCs-specific	Tang et al. 2010
LOC_Os11g32910	expressed protein	hypermethylation	Promoter, First exon		PMCs-specific	Tang et al. 2010
LOC_Os11g34460	OsFBO10 - F-box and other domain containing protein, expressed	hypomethylation	Exon		PMCs-specific	Tang et al. 2010
LOC_Os11g35050	expressed protein	hypomethylation	Intron		PMCs-specific	Tang et al. 2010
LOC_Os11g36060	THUMP domain-containing protein, putative, expressed	hypomethylation	Exon		pollen development in rice	Deveshwar et al. 2011
LOC_Os11g36150	receptor-like protein kinase 2 precursor, putative, expressed	hypomethylation	Promoter, Exon		pollen development in rice	Deveshwar et al. 2011
LOC_Os11g36200	receptor-like protein kinase 2 precursor, putative, expressed	hypomethylation	Promoter		Up-regulation in meiosis of Taichung65-4x	Wu et al. 2014
LOC_Os11g36390	RFC1 - Putative clamp loader of PCNA, replication factor C subunit 1, expressed	hypomethylation	Promoter	RFC1	meiosis genes (Arabidopsis)	The Arabidopsis Information Resource (TAIR)
LOC_Os11g37300	OsFBDUF53 - F-box and DUF domain containing protein, expressed	hypomethylation	Promoter		pollen development in rice	Deveshwar et al. 2011
LOC_Os11g37690	TBC domain containing protein, expressed	hypomethylation	Promoter, Exon, Intron		pollen development in rice	Deveshwar et al. 2011
LOC_Os11g37720	integral membrane protein DUF6 domain containing protein, expressed	hypomethylation	Promoter		pollen development in rice	Deveshwar et al. 2011
LOC_Os11g37990	chloroplastic group IIA intron splicing facilitator CRS1, chloroplast precursor, putative, expressed	hypomethylation	Exon		pollen development in rice	Deveshwar et al. 2011
LOC_Os11g38610	expressed protein	hypermethylation	Promoter, First exon		PMCs-specific	Tang et al. 2010
LOC_Os11g38620	expressed protein	hypomethylation	Promoter		meiosis stage-specific	Tang et al. 2010
LOC_Os11g38640	expressed protein	hypomethylation	Exon, Intron		anther-related in neo-tetraploid rice	Guo et al. 2017
LOC_Os11g38810	mannose-6-phosphate isomerase, putative, expressed	hypomethylation	Exon, Intron		PMCs-specific	Tang et al. 2010
LOC_Os11g40110	RWP-RK, putative, expressed	hypomethylation	Exon, Intron		pollen development in rice	Deveshwar et al. 2011
LOC_Os11g40560	expressed protein	hypomethylation	Promoter		Specific up-regulation in meiosis of Taichung65-4x	Wu et al. 2014
LOC_Os11g40570	plant viral response family protein, putative, expressed	hypomethylation	Promoter		Up-regulation in meiosis of Taichung65-4x	Wu et al. 2014
LOC_Os11g40870	expressed protein	hypomethylation	Exon, Intron		meiosis stage-specific	Fujita et al. 2010
LOC_Os11g41210	disease resistance protein RPM1, putative, expressed	hypomethylation	Exon, Intron		meiosis stage-specific	Fujita et al. 2010
LOC_Os11g42850	expressed protein	hypomethylation	Exon, Intron		PMCs-specific	Tang et al. 2010
LOC_Os11g45740	MYB family transcription factor, putative, expressed	hypomethylation	Promoter, Exon, Intron		Up-regulation in meiosis of Taichung65-4x	Wu et al. 2014
LOC_Os11g47840	OsRhmbd18 - Putative Rhomboid homologue, expressed	hypermethylation	Promoter, First exon		anther-related in neo-tetraploid rice	Guo et al. 2017
LOC_Os12g04980	DNA repair protein Rad51, putative, expressed	hypomethylation	Exon, Intron	OsDMC1A	meiosis genes	Ding et al. 2001
LOC_Os12g05360	ligA, putative, expressed	hypomethylation	Promoter, Exon		anther-related in neo-tetraploid rice	Guo et al. 2017
LOC_Os12g05780	transporter-related, putative, expressed	hypomethylation	Intron		PMCs-specific	Tang et al. 2010
LOC_Os12g06440	expressed protein	hypermethylation	First exon		Specific up-regulation in meiosis of Taichung65-4x	Wu et al. 2014
LOC_Os12g06464	expressed protein	hypomethylation	Promoter		pollen development in rice	Deveshwar et al. 2011
LOC_Os12g06980	SAP domain containing protein, expressed	hypomethylation	Exon		anther-related in neo-tetraploid rice	Guo et al. 2017
LOC_Os12g07030	expressed protein	hypermethylation	Promoter, First exon		Up-regulation in meiosis of Taichung65-4x	Wu et al. 2014
LOC_Os12g07810	aldehyde dehydrogenase, putative, expressed	hypomethylation	Promoter		PMCs-specific	Tang et al. 2010
LOC_Os12g07830	OsAPx5 - Stromal Ascorbate Peroxidase encoding gene 5,8, expressed	hypomethylation	Exon, Intron		PMCs-specific	Tang et al. 2010
LOC_Os12g08240	expressed protein	hypermethylation	Promoter		anther-related in neo-tetraploid rice	Guo et al. 2017
LOC_Os12g08260	dehydrogenase E1 component domain containing protein, expressed	hypermethylation	Promoter		PMCs-specific	Tang et al. 2010
LOC_Os12g10750	ARGOS, putative, expressed	hypomethylation	Promoter		Up-regulation in meiosis of Taichung65-4x	Wu et al. 2014
LOC_Os12g12260	diacylglycerol kinase 1, putative, expressed	hypomethylation	Exon, Intron		PMCs-specific	Tang et al. 2010
LOC_Os12g12360	transposon protein, putative, Mutator sub-class, expressed	hypomethylation	Exon, Intron		pollen development in rice	Deveshwar et al. 2011
LOC_Os12g13120	histidine triad family protein, putative, expressed	hypomethylation	Intron		PMCs-specific	Tang et al. 2010
LOC_Os12g13930	3-oxoacyl-reductase, chloroplast precursor, putative, expressed	hypomethylation	Promoter, Exon, Intron		PMCs-specific	Tang et al. 2010
LOC_Os12g14070	DnaK family protein, putative, expressed	hypomethylation	Exon, Intron		pollen development in rice	Deveshwar et al. 2011
LOC_Os12g17680	expressed protein	hypermethylation	Promoter		anther-related in neo-tetraploid rice	Guo et al. 2017
LOC_Os12g18729	expressed protein	hypomethylation	Exon, Intron		pollen development in rice	Deveshwar et al. 2011
LOC_Os12g18960	integral membrane protein DUF6 containing protein, expressed	hypomethylation	Intron		pollen development in rice	Deveshwar et al. 2011
LOC_Os12g19040	expressed protein	hypomethylation	Promoter, Exon, Intron		pollen development in rice	Deveshwar et al. 2011
LOC_Os12g20150	phosphoglucan, water dikinase, chloroplast precursor, putative, expressed	hypomethylation	Exon, Intron		pollen development in rice	Deveshwar et al. 2011
LOC_Os12g24170	beta-galactosidase precursor, putative, expressed	hypomethylation	Exon, Intron		pollen development in rice	Deveshwar et al. 2011
LOC_Os12g24420	cyclin-dependent kinase G-1, putative, expressed	hypomethylation	Promoter, Exon	CDKG1	meiosis genes (Arabidopsis)	The Arabidopsis Information Resource (TAIR)
LOC_Os12g25180	expressed protein	hypomethylation	Intron		pollen development in rice	Deveshwar et al. 2011
LOC_Os12g26380	dirigent, putative, expressed	hypomethylation	Promoter		meiosis stage-specific	Fujita et al. 2010
LOC_Os12g27102	glycerophosphoryl diester phosphodiesterase family protein, putative, expressed	hypomethylation	Promoter, Exon, Intron		meiosis stage-specific	Tang et al. 2010
LOC_Os12g28100	NBS-LRR disease resistance protein, putative, expressed	hypomethylation	Exon		anther-related in neo-tetraploid rice	Guo et al. 2017
LOC_Os12g29330	no apical meristem protein, putative, expressed	hypermethylation	Promoter		Up-regulation in meiosis of Taichung65-4x	Wu et al. 2014
LOC_Os12g29550	expressed protein	hypomethylation	Exon, Intron		pollen development in rice	Deveshwar et al. 2011
LOC_Os12g31640	vacuolar protein sorting-associated protein 26, putative, expressed	hypomethylation	Exon, Intron		pollen development in rice	Deveshwar et al. 2011
LOC_Os12g32310	expressed protein	hypomethylation	Promoter, Exon, Intron		anther-related in neo-tetraploid rice	Guo et al. 2017
LOC_Os12g32450	expressed protein	hypomethylation	Intron		meiosis stage-specific	Fujita et al. 2010
LOC_Os12g33194	expressed protein	hypomethylation	Exon, Intron		meiosis stage-specific	Fujita et al. 2010
LOC_Os12g33300	integral membrane protein DUF6 containing protein, expressed	hypomethylation	Exon, Intron		Specific up-regulation in meiosis of Taichung65-4x	Wu et al. 2014
LOC_Os12g35490	expressed protein	hypomethylation	Promoter, Exon, Intron		meiosis stage-specific	Tang et al. 2010
LOC_Os12g36030	expressed protein	hypermethylation	Promoter	Pms3	tapetum genes	Ding et al. 2012
LOC_Os12g36750	expressed protein	hypomethylation	Promoter, Exon, Intron		meiosis stage-specific	Fujita et al. 2010
LOC_Os12g38360	RALFL31 - Rapid ALkalinization Factor RALF family protein precursor, expressed	hypomethylation	Promoter		anther-related in neo-tetraploid rice	Guo et al. 2017
LOC_Os12g38440	XH domain containing protein, expressed	hypomethylation	Exon, Intron		PMCs-specific	Tang et al. 2010
LOC_Os12g38450	exostosin family domain containing protein, expressed	hypomethylation	Promoter		pollen development in rice	Deveshwar et al. 2011
LOC_Os12g38490	SCARECROW, putative, expressed	hypomethylation	Exon		pollen development in rice	Deveshwar et al. 2011
LOC_Os12g38570	transmembrane amino acid transporter protein, putative, expressed	hypomethylation	Promoter, Exon		pollen development in rice	Deveshwar et al. 2011
LOC_Os12g38920	heparanase-like protein precursor, putative, expressed	hypomethylation	Promoter, Exon, Intron		Up-regulation in meiosis of Taichung65-4x	Wu et al. 2014
LOC_Os12g38950	zinc finger, C2H2 type family protein, expressed	hypomethylation	Promoter		meiosis stage-specific	Deveshwar et al. 2011
LOC_Os12g38960	ZOS12-07 - C2H2 zinc finger protein, expressed	hypomethylation	Exon, Intron		meiosis stage-specific	Deveshwar et al. 2011
LOC_Os12g39420	nucleobase-ascorbate transporter, putative, expressed	hypermethylation	Promoter		pollen development in rice	Deveshwar et al. 2011
LOC_Os12g40310	OsFBX458 - F-box domain containing protein, expressed	hypermethylation	Promoter, First exon		anther-related in neo-tetraploid rice	Guo et al. 2017
LOC_Os12g40780	ankyrin repeat domain-containing protein 44, putative, expressed	hypomethylation	Promoter		PMCs-specific	Tang et al. 2010
LOC_Os12g40790	zinc finger family protein, putative, expressed	hypomethylation	Promoter		pollen development in rice	Deveshwar et al. 2011
LOC_Os12g41390	homocysteine S-methyltransferase protein, putative, expressed	hypomethylation	Promoter, Exon		PMCs-specific	Tang et al. 2010
LOC_Os12g41670	expressed protein	hypomethylation	Promoter		pollen development in rice	Deveshwar et al. 2011
LOC_Os12g43720	early-responsive to dehydration protein-related, putative, expressed	hypomethylation	Exon, Intron		pollen development in rice	Deveshwar et al. 2011
LOC_Os12g43840	ankyrin repeat domain-containing protein, putative, expressed	hypomethylation	Exon, Intron		PMCs-specific	Tang et al. 2010
