# Supplementary material for: Genome-wide analysis of DNA polymorphisms, the methylome and transcriptome revealed that multiple factors are associated with low pollen fertility in autotetraploid rice
Source: PLoS One. 2018 Aug 6;13(8):e0201854. doi: 10.1371/journal.pone.0201854 (PMC6078310; doi:10.1371/journal.pone.0201854)
Supplement: S21 Table — (XLSX) [file pone.0201854.s035.xlsx]

## Sheet: Table S21
S21 Table. The candidate genes associated with low fertility in autotetraploid rice.
Gene	Type	Annotation	DEG-MA	Methylation	Region	Sequence variations	Effect of SNPs/InDels	Gain/loss of CNVs in 02428-4x	Gene name	Description	Reference	Differentially expressed miRNAs in meiosis	miRNA-regulation
LOC_Os10g05860	Group I	POEI7 - Pollen Ole e I allergen and extensin family protein precursor, putative, expressed	down-regulation			SVs
LOC_Os11g39050	Group I	expressed protein	Specific down-regulation			SVs
LOC_Os06g07380	Group I	OsFBX188 - F-box domain containing protein, expressed	Specific down-regulation			SVs
LOC_Os06g14700	Group I	myb-like DNA-binding domain containing protein, expressed	down-regulation			SVs
LOC_Os08g34410	Group I	expressed protein	down-regulation			SVs
LOC_Os10g05840	Group I	POEI6 - Pollen Ole e I allergen and extensin family protein precursor, expressed	down-regulation			heterozygous SNPs/InDels	MISSENSE
LOC_Os11g39810	Group I	expressed protein	up-regulation			heterozygous SNPs/InDels	MISSENSE
LOC_Os07g07860	Group I	LTPL76 - Protease inhibitor/seed storage/LTP family protein precursor, expressed	Specific down-regulation			CNVs		loss
LOC_Os04g02530	Group I	expressed protein	up-regulation			SVs
LOC_Os01g04350	Group I	hsp20/alpha crystallin family protein, putative, expressed	Specific up-regulation			CNVs		loss
LOC_Os06g11290	Group I	12-oxophytodienoate reductase, putative, expressed	Specific up-regulation			heterozygous SNPs/InDels	MISSENSE
LOC_Os11g03300	Group I	NAC domain transcription factor, putative, expressed	up-regulation			SVs				Up-regulation in meiosis of Taichung65-4x	Wu et al. 2014
LOC_Os11g44420	Group I	expressed protein	Specific up-regulation			CNVs		gain		meiosis stage-specific	Tang et al. 2010
LOC_Os11g38630	Group I	expressed protein	up-regulation			CNVs		gain		meiosis stage-specific	Deveshwar et al. 2011
LOC_Os04g01690	Group I	pyridoxal-dependent decarboxylase protein, putative, expressed	Specific up-regulation			SVs				anther-related in neo-tetraploid rice	Guo et al. 2017
LOC_Os11g37360	Group I	expressed protein	Specific up-regulation			SVs				anther-related in neo-tetraploid rice	Guo et al. 2017
LOC_Os10g35180	Group II	white-brown complex homolog protein 11, putative, expressed	down-regulation	hypomethylation	Exon, Intron				OsABCG26	tapetum genes	Zhao et al. 2015
LOC_Os06g08380	Group II	1,3-beta-glucan synthase component domain containing protein, expressed	Specific up-regulation	hypomethylation	Exon, Intron				GSL5	pollen sterility genes	China rice data center
LOC_Os08g03682	Group II	cytochrome P450, putative, expressed	Specific down-regulation	hypomethylation	Promoter				CYP703A3	pollen sterility genes	China rice data center
LOC_Os03g57940	Group II	CK1_CaseinKinase_1a.4 - CK1 includes the casein kinase 1 kinases, expressed	down-regulation	hypomethylation	Exon, Intron				CKI; EL1; Hd16	pollen sterility genes	China rice data center
LOC_Os01g34900	Group II	GLUCAN SYNTHASE-LIKE protein, putative, expressed	Specific up-regulation	hypomethylation	Promoter, Exon, Intron
LOC_Os01g64790	Group II	AP2 domain containing protein, expressed	up-regulation	hypomethylation	Promoter, Exon, Intron
LOC_Os05g08900	Group II	expressed protein	Specific up-regulation	hypomethylation	Promoter, Exon, Intron
LOC_Os05g32230	Group II	expressed protein	down-regulation	hypomethylation	Promoter, Exon, Intron
LOC_Os05g40270	Group II	expressed protein	Specific down-regulation	hypomethylation	Promoter, Exon, Intron
LOC_Os05g41120	Group II	endoplasmic reticulum-Golgi intermediate compartment protein 3, putative, expressed	down-regulation	hypomethylation	Promoter, Exon, Intron
LOC_Os06g46284	Group II	glycosyl hydrolase, family 31, putative, expressed	Specific up-regulation	hypomethylation	Promoter, Exon, Intron
LOC_Os07g09625	Group II	expressed protein	Specific down-regulation	hypomethylation	Promoter, Exon, Intron
LOC_Os07g37550	Group II	chlorophyll A-B binding protein, putative, expressed	down-regulation	hypomethylation	Promoter, Exon, Intron
LOC_Os08g31030	Group II	HOTHEAD precursor, putative, expressed	down-regulation	hypomethylation	Promoter, Exon, Intron
LOC_Os10g25130	Group II	aminotransferase, classes I and II, domain containing protein, expressed	Specific down-regulation	hypomethylation	Exon, Intron
LOC_Os10g38060	Group II	phospholipase D, putative, expressed	down-regulation	hypomethylation	Exon, Intron
LOC_Os11g39040	Group II	expressed protein	Specific down-regulation	hypomethylation	Exon, Intron
LOC_Os01g11880	Group II	DJ-1 family protein, putative, expressed	Specific down-regulation	hypomethylation	Exon, Intron
LOC_Os01g15490	Group II	phosphoadenosine phosphosulfate, putative, expressed	down-regulation	hypomethylation	Exon, Intron
LOC_Os01g19450	Group II	ATP-citrate synthase subunit 1, putative, expressed	down-regulation	hypomethylation	Exon, Intron
LOC_Os01g39350	Group II	protein kinase domain containing protein, expressed	Specific down-regulation	hypomethylation	Exon, Intron
LOC_Os01g48960	Group II	glutamate synthase, chloroplast precursor, putative, expressed	up-regulation	hypomethylation	Exon, Intron
LOC_Os01g65880	Group II	nodulin MtN3 family protein, putative, expressed	down-regulation	hypomethylation	Exon, Intron
LOC_Os01g66350	Group II	DUF647 domain containing protein, putative, expressed	Specific down-regulation	hypomethylation	Exon, Intron							bdi-miR5054_L+2	up-regulation
LOC_Os01g69910	Group II	calmodulin-binding transcription activator, putative, expressed	Specific down-regulation	hypomethylation	Exon, Intron
LOC_Os02g32060	Group II	hydrolase, NUDIX family, domain containing protein, expressed	Specific up-regulation	hypomethylation	Exon, Intron
LOC_Os02g41450	Group II	no apical meristem protein, putative, expressed	Specific up-regulation	hypomethylation	Exon, Intron
LOC_Os02g49570	Group II	OsProtIV1 - Putative Protease IV homologue; Domain 2 is a SPH, expressed	Specific down-regulation	hypomethylation	Exon, Intron
LOC_Os02g53440	Group II	expressed protein	down-regulation	hypomethylation	Exon, Intron
LOC_Os02g56920	Group II	WAX2, putative, expressed	down-regulation	hypomethylation	Exon, Intron
LOC_Os03g11420	Group II	Os3bglu6 - beta-glucosidase/beta-fucosidase/beta-galactosidase, expressed	Specific down-regulation	hypomethylation	Exon, Intron
LOC_Os03g12570	Group II	expressed protein	Specific up-regulation	hypomethylation	Exon, Intron
LOC_Os03g19920	Group II	expressed protein	down-regulation	hypomethylation	Exon, Intron
LOC_Os03g27019	Group II	expressed protein	Specific down-regulation	hypomethylation	Exon, Intron
LOC_Os05g45490	Group II	hydrolase, acting on carbon-nitrogen, putative, expressed	down-regulation	hypomethylation	Exon, Intron
LOC_Os06g12030	Group II	glutaredoxin domain containing protein, putative, expressed	up-regulation	hypomethylation	Exon, Intron
LOC_Os06g13210	Group II	peptide transporter PTR2, putative, expressed	Specific down-regulation	hypomethylation	Exon, Intron
LOC_Os06g19444	Group II	CCT/B-box zinc finger protein, putative, expressed	Specific up-regulation	hypomethylation	Exon, Intron
LOC_Os06g41710	Group II	CW-type Zinc Finger, putative, expressed	down-regulation	hypomethylation	Exon, Intron
LOC_Os06g45540	Group II	zinc-binding protein, putative, expressed	Specific up-regulation	hypomethylation	Exon, Intron
LOC_Os07g08400	Group II	GTP binding protein, putative, expressed	down-regulation	hypomethylation	Exon, Intron
LOC_Os07g23570	Group II	cytochrome P450 72A1, putative, expressed	Specific up-regulation	hypomethylation	Exon, Intron
LOC_Os07g45060	Group II	uncharacterized GPI-anchored protein At5g19240 precursor, putative, expressed	down-regulation	hypomethylation	Exon, Intron
LOC_Os08g25720	Group II	pyrophosphate--fructose 6-phosphate 1-phosphotransferase subunit alpha, putative, expressed	Specific down-regulation	hypomethylation	Exon, Intron
LOC_Os09g38720	Group II	mTERF domain containing protein, expressed	Specific down-regulation	hypomethylation	Exon, Intron
LOC_Os03g46860	Group II	helix-loop-helix DNA-binding protein, putative, expressed	Specific up-regulation	hypomethylation	Promoter, Intron
LOC_Os06g44034	Group II	expressed protein	Specific up-regulation	hypomethylation	Promoter, Intron
LOC_Os09g12310	Group II	ubiquitin-conjugating enzyme domain containing protein, expressed	Specific up-regulation	hypomethylation	Promoter, Intron
LOC_Os10g27330	Group II	glycerol-3-phosphate acyltransferase, putative, expressed	down-regulation	hypomethylation	Intron
LOC_Os12g39110	Group II	zinc finger, C3HC4 type domain containing protein, expressed	Specific down-regulation	hypomethylation	Intron
LOC_Os01g61044	Group II	transmembrane amino acid transporter protein, putative, expressed	up-regulation	hypomethylation	Intron
LOC_Os02g30714	Group II	dehydrogenase/reductase, putative, expressed	Specific up-regulation	hypomethylation	Intron
LOC_Os03g55570	Group II	upstream activation factor subunit spp27, putative, expressed	down-regulation	hypomethylation	Intron
LOC_Os04g41570	Group II	ethylene-responsive protein related, putative, expressed	Specific down-regulation	hypomethylation	Intron
LOC_Os05g15300	Group II	expressed protein	up-regulation	hypomethylation	Intron
LOC_Os05g31110	Group II	hexokinase, putative, expressed	Specific up-regulation	hypomethylation	Intron
LOC_Os08g06110	Group II	MYB family transcription factor, putative, expressed	down-regulation	hypomethylation	Intron
LOC_Os10g28060	Group II	3-ketoacyl-CoA synthase, putative, expressed	down-regulation	hypomethylation	Promoter, Exon
LOC_Os10g35604	Group II	expressed protein	Specific up-regulation	hypomethylation	Promoter, Exon
LOC_Os11g29290	Group II	cytochrome P450, putative, expressed	Specific up-regulation	hypomethylation	Promoter, Exon
LOC_Os11g38390	Group II	expressed protein	Specific down-regulation	hypomethylation	Promoter, Exon
LOC_Os02g07110	Group II	OsSAUR6 - Auxin-responsive SAUR gene family member, expressed	down-regulation	hypomethylation	Promoter, Exon
LOC_Os02g46100	Group II	RING-H2 finger protein, putative, expressed	down-regulation	hypomethylation	Promoter, Exon
LOC_Os03g25080	Group II	OsFBX86 - F-box domain containing protein, expressed	Specific down-regulation	hypomethylation	Promoter, Exon
LOC_Os03g26420	Group II	zinc finger, C3HC4 type domain containing protein, expressed	Specific down-regulation	hypomethylation	Promoter, Exon
LOC_Os03g28980	Group II	WD40-like Beta Propeller Repeat family protein, expressed	up-regulation	hypomethylation	Promoter, Exon
LOC_Os05g03740	Group II	transcription factor TF2, putative, expressed	Specific up-regulation	hypomethylation	Promoter, Exon
LOC_Os05g08620	Group II	expressed protein	up-regulation	hypomethylation	Promoter, Exon
LOC_Os06g48500	Group II	expressed protein	Specific up-regulation	hypomethylation	Promoter, Exon
LOC_Os09g22530	Group II	expressed protein	down-regulation	hypomethylation	Promoter, Exon
LOC_Os01g39970	Group II	protein kinase domain containing protein, putative, expressed	Specific down-regulation	hypomethylation	Exon
LOC_Os02g55480	Group II	zinc finger, C3HC4 type domain containing protein, expressed	down-regulation	hypomethylation	Exon
LOC_Os03g38359	Group II	expressed protein	Specific up-regulation	hypomethylation	Exon
LOC_Os04g02640	Group II	3-ketoacyl-CoA synthase 6, putative, expressed	down-regulation	hypomethylation	Exon
LOC_Os07g37454	Group II	urate anion exchanger, putative, expressed	Specific up-regulation	hypomethylation	Exon
LOC_Os08g30660	Group II	NB-ARC domain containing protein, expressed	Specific up-regulation	hypomethylation	Exon
LOC_Os08g31630	Group II	uncharacterized glycosyl hydrolase Rv2006/MT2062, putative, expressed	Specific up-regulation	hypomethylation	Exon
LOC_Os10g03560	Group II	CAF1 family ribonuclease containing protein, putative, expressed	Specific down-regulation	hypomethylation	Promoter
LOC_Os10g30070	Group II	sodium/calcium exchanger protein, putative, expressed	down-regulation	hypomethylation	Promoter
LOC_Os10g37400	Group II	DUF538 domain containing protein, putative, expressed	down-regulation	hypomethylation	Promoter
LOC_Os12g03040	Group II	no apical meristem protein, putative, expressed	up-regulation	hypomethylation	Promoter
LOC_Os12g04460	Group II	zinc finger, C3HC4 type domain containing protein, expressed	Specific down-regulation	hypomethylation	Promoter
LOC_Os12g05260	Group II	phytosulfokines precursor, putative, expressed	Specific up-regulation	hypomethylation	Promoter
LOC_Os12g24020	Group II	rhodanese-like domain containing protein, putative, expressed	up-regulation	hypomethylation	Promoter
LOC_Os12g36860	Group II	pathogenesis-related protein 10, putative, expressed	Specific up-regulation	hypomethylation	Promoter
LOC_Os12g42950	Group II	expressed protein	Specific down-regulation	hypomethylation	Promoter
LOC_Os01g04920	Group II	glycosyl transferase, group 1 domain containing protein, expressed	down-regulation	hypomethylation	Promoter
LOC_Os01g07410	Group II	growth regulator related protein, putative, expressed	Specific down-regulation	hypomethylation	Promoter
LOC_Os01g07850	Group II	glyoxalase family protein, putative, expressed	up-regulation	hypomethylation	Promoter
LOC_Os01g24030	Group II	AMP-binding enzyme, putative, expressed	Specific down-regulation	hypomethylation	Promoter
LOC_Os01g39070	Group II	DUF260 domain containing protein, putative, expressed	Specific down-regulation	hypomethylation	Promoter
LOC_Os01g49830	Group II	B3 DNA binding domain containing protein, expressed	up-regulation	hypomethylation	Promoter
LOC_Os01g59930	Group II	NADH-cytochrome b5 reductase, putative, expressed	down-regulation	hypomethylation	Promoter
LOC_Os02g09050	Group II	expressed protein	down-regulation	hypomethylation	Promoter
LOC_Os02g10850	Group II	OsFBK3 - F-box domain and kelch repeat containing protein, expressed	down-regulation	hypomethylation	Promoter
LOC_Os02g17920	Group II	glyoxalase family protein, putative, expressed	down-regulation	hypomethylation	Promoter
LOC_Os02g30940	Group II	expressed protein	Specific down-regulation	hypomethylation	Promoter
LOC_Os02g53180	Group II	1-aminocyclopropane-1-carboxylate oxidase protein, putative, expressed	Specific up-regulation	hypomethylation	Promoter
LOC_Os03g11600	Group II	YABBY domain containing protein, putative, expressed	Specific up-regulation	hypomethylation	Promoter
LOC_Os03g22050	Group II	CAMK_KIN1/SNF1/Nim1_like.16 - CAMK includes calcium/calmodulin depedent protein kinases, expressed	Specific up-regulation	hypomethylation	Promoter
LOC_Os03g28170	Group II	expressed protein	down-regulation	hypomethylation	Promoter
LOC_Os03g34310	Group II	expressed protein	Specific up-regulation	hypomethylation	Promoter
LOC_Os03g39610	Group II	chlorophyll A-B binding protein, putative, expressed	down-regulation	hypomethylation	Promoter
LOC_Os03g58850	Group II	uncharacterized PE-PGRS family protein PE_PGRS3 precursor, putative, expressed	up-regulation	hypomethylation	Promoter
LOC_Os04g01470	Group II	O-methyltransferase, putative, expressed	Specific up-regulation	hypomethylation	Promoter
LOC_Os04g01930	Group II	exostosin family protein, putative, expressed	down-regulation	hypomethylation	Promoter
LOC_Os04g32190	Group II	expressed protein	Specific up-regulation	hypomethylation	Promoter
LOC_Os04g34480	Group II	plastocyanin-like domain containing protein, putative, expressed	down-regulation	hypomethylation	Promoter
LOC_Os04g38600	Group II	glyceraldehyde-3-phosphate dehydrogenase, putative, expressed	Specific down-regulation	hypomethylation	Promoter
LOC_Os04g57550	Group II	amine oxidase, flavin-containing, domain containing protein, expressed	Specific down-regulation	hypomethylation	Promoter
LOC_Os05g36270	Group II	fructose-1,6-bisphosphatase, putative, expressed	up-regulation	hypomethylation	Promoter
LOC_Os05g43800	Group II	expressed protein	down-regulation	hypomethylation	Promoter
LOC_Os06g44620	Group II	AMP-binding domain containing protein, expressed	Specific down-regulation	hypomethylation	Promoter
LOC_Os06g48020	Group II	peroxidase precursor, putative, expressed	Specific up-regulation	hypomethylation	Promoter
LOC_Os06g48720	Group II	cadmium/zinc-transporting ATPase 4, putative, expressed	up-regulation	hypomethylation	Promoter
LOC_Os06g50400	Group II	expansin precursor, putative, expressed	Specific up-regulation	hypomethylation	Promoter
LOC_Os07g01180	Group II	ZOS7-01 - C2H2 zinc finger protein, expressed	Specific down-regulation	hypomethylation	Promoter
LOC_Os07g10880	Group II	expressed protein	Specific down-regulation	hypomethylation	Promoter
LOC_Os07g18750	Group II	LTPL42 - Protease inhibitor/seed storage/LTP family protein precursor, expressed	down-regulation	hypomethylation	Promoter
LOC_Os07g25370	Group II	myb-like DNA-binding domain containing protein, expressed	down-regulation	hypomethylation	Promoter
LOC_Os07g25800	Group II	OsFBDUF37 - F-box and DUF domain containing protein, expressed	up-regulation	hypomethylation	Promoter
LOC_Os07g48760	Group II	CAMK_KIN1/SNF1/Nim1_like.32 - CAMK includes calcium/calmodulin depedent protein kinases, expressed	Specific down-regulation	hypomethylation	Promoter
LOC_Os08g06100	Group II	O-methyltransferase, putative, expressed	down-regulation	hypomethylation	Promoter
LOC_Os09g34190	Group II	acyl-coenzyme A thioesterase 10, mitochondrial precursor, putative, expressed	down-regulation	hypomethylation	Promoter
LOC_Os02g34970	Group II	no apical meristem protein, putative, expressed	up-regulation	hypermethylation	Promoter, First exon
LOC_Os03g08470	Group II	AP2 domain containing protein, expressed	Specific down-regulation	hypermethylation	Promoter, First exon
LOC_Os03g20120	Group II	glycosyl transferase 8 domain containing protein, putative, expressed	down-regulation	hypermethylation	Promoter, First exon
LOC_Os03g63370	Group II	CRAL/TRIO domain containing protein, expressed	Specific down-regulation	hypermethylation	Promoter, First exon							osa-miR1436_L+3_1ss5CT	Specific down-regulation
LOC_Os06g39520	Group II	myristoyl-acyl carrier protein thioesterase, chloroplast precursor, putative, expressed	Specific down-regulation	hypermethylation	Promoter, First exon
LOC_Os07g34840	Group II	expressed protein	Specific down-regulation	hypermethylation	Promoter, First exon
LOC_Os12g08550	Group II	expressed protein	Specific up-regulation	hypermethylation	First exon
LOC_Os02g50250	Group II	expressed protein	Specific down-regulation	hypermethylation	First exon
LOC_Os10g03880	Group II	CAF1 family ribonuclease containing protein, putative, expressed	Specific down-regulation	hypermethylation	Promoter
LOC_Os10g10149	Group II	expressed protein	down-regulation	hypermethylation	Promoter
LOC_Os11g30500	Group II	HVA22, putative, expressed	Specific up-regulation	hypermethylation	Promoter
LOC_Os01g08440	Group II	UDP-glucoronosyl and UDP-glucosyl transferase domain containing protein, expressed	Specific down-regulation	hypermethylation	Promoter
LOC_Os01g13950	Group II	OsGrx_A1 - glutaredoxin subgroup III, expressed	Specific up-regulation	hypermethylation	Promoter
LOC_Os02g16909	Group II	dynein light chain type 1 domain containing protein, expressed	up-regulation	hypermethylation	Promoter
LOC_Os02g44900	Group II	expressed protein	down-regulation	hypermethylation	Promoter
LOC_Os02g45710	Group II	zinc finger, C3HC4 type domain containing protein, expressed	down-regulation	hypermethylation	Promoter
LOC_Os02g51110	Group II	aquaporin protein, putative, expressed	Specific up-regulation	hypermethylation	Promoter
LOC_Os03g09230	Group II	LTPL69 - Protease inhibitor/seed storage/LTP family protein precursor, expressed	Specific down-regulation	hypermethylation	Promoter
LOC_Os04g35840	Group II	T-complex protein 11, putative, expressed	up-regulation	hypermethylation	Promoter
LOC_Os05g14070	Group II	expressed protein	down-regulation	hypermethylation	Promoter
LOC_Os07g37100	Group II	nucleoside transporter, putative, expressed	up-regulation	hypermethylation	Promoter
LOC_Os07g39960	Group II	ZOS7-07 - C2H2 zinc finger protein, expressed	Specific down-regulation	hypermethylation	Promoter
LOC_Os08g09010	Group II	Cupin domain containing protein, expressed	up-regulation	hypermethylation	Promoter
LOC_Os08g38340	Group II	interferon-related developmental regulator family protein, putative, expressed	Specific down-regulation	hypermethylation	Promoter
LOC_Os09g20390	Group II	uncharacterized glycosyl hydrolase Rv2006/MT2062, putative, expressed	Specific down-regulation	hypermethylation	Promoter
LOC_Os09g28520	Group II	expressed protein	Specific up-regulation	hypermethylation	Promoter
LOC_Os09g31380	Group II	jmjC domain-containing protein 5, putative, expressed	up-regulation	hypermethylation	Promoter
LOC_Os11g45740	Group II	MYB family transcription factor, putative, expressed	up-regulation	hypomethylation	Promoter, Exon, Intron					Up-regulation in meiosis of Taichung65-4x	Wu et al. 2014
LOC_Os12g38920	Group II	heparanase-like protein precursor, putative, expressed	Specific down-regulation	hypomethylation	Promoter, Exon, Intron					Up-regulation in meiosis of Taichung65-4x	Wu et al. 2014
LOC_Os01g42410	Group II	pleiotropic drug resistance protein, putative, expressed	Specific up-regulation	hypomethylation	Promoter, Exon, Intron					Up-regulation in meiosis of Taichung65-4x	Wu et al. 2014
LOC_Os01g52130	Group II	sulfate transporter, putative, expressed	up-regulation	hypomethylation	Promoter, Exon, Intron					Up-regulation in meiosis of Taichung65-4x	Wu et al. 2014
LOC_Os05g16824	Group II	SHR5-receptor-like kinase, putative, expressed	Specific up-regulation	hypomethylation	Exon, Intron					Up-regulation in meiosis of Taichung65-4x	Wu et al. 2014
LOC_Os07g42370	Group II	zinc-finger protein, putative, expressed	up-regulation	hypomethylation	Exon, Intron					Up-regulation in meiosis of Taichung65-4x	Wu et al. 2014
LOC_Os08g29570	Group II	pleiotropic drug resistance protein 3, putative, expressed	Specific up-regulation	hypomethylation	Exon, Intron					Up-regulation in meiosis of Taichung65-4x	Wu et al. 2014
LOC_Os10g02880	Group II	O-methyltransferase, putative, expressed	up-regulation	hypomethylation	Exon					Up-regulation in meiosis of Taichung65-4x	Wu et al. 2014
LOC_Os11g06980	Group II	BURP domain containing protein, expressed	Specific up-regulation	hypomethylation	Exon					Up-regulation in meiosis of Taichung65-4x	Wu et al. 2014
LOC_Os01g64450	Group II	harpin-induced protein 1 domain containing protein, expressed	Specific up-regulation	hypomethylation	Exon					Up-regulation in meiosis of Taichung65-4x	Wu et al. 2014
LOC_Os01g67480	Group II	helix-loop-helix DNA-binding domain containing protein, expressed	Specific up-regulation	hypomethylation	Exon					Up-regulation in meiosis of Taichung65-4x	Wu et al. 2014
LOC_Os05g11910	Group II	GDSL-like lipase/acylhydrolase, putative, expressed	up-regulation	hypomethylation	Exon					Up-regulation in meiosis of Taichung65-4x	Wu et al. 2014
LOC_Os10g22050	Group II	expressed protein	up-regulation	hypomethylation	Promoter					Up-regulation in meiosis of Taichung65-4x	Wu et al. 2014
LOC_Os11g36200	Group II	receptor-like protein kinase 2 precursor, putative, expressed	Specific up-regulation	hypomethylation	Promoter					Up-regulation in meiosis of Taichung65-4x	Wu et al. 2014
LOC_Os03g55410	Group II	peroxidase precursor, putative, expressed	up-regulation	hypomethylation	Promoter					Up-regulation in meiosis of Taichung65-4x	Wu et al. 2014
LOC_Os05g42210	Group II	serine/threonine-protein kinase receptor precursor, putative, expressed	up-regulation	hypomethylation	Promoter					Up-regulation in meiosis of Taichung65-4x	Wu et al. 2014
LOC_Os06g50950	Group II	GDSL-like lipase/acylhydrolase, putative, expressed	up-regulation	hypomethylation	Promoter					Up-regulation in meiosis of Taichung65-4x	Wu et al. 2014
LOC_Os08g03350	Group II	amino acid transporter, putative, expressed	up-regulation	hypomethylation	Promoter					Up-regulation in meiosis of Taichung65-4x	Wu et al. 2014
LOC_Os09g36200	Group II	senescence-inducible chloroplast stay-green protein 1, putative, expressed	up-regulation	hypomethylation	Promoter					Up-regulation in meiosis of Taichung65-4x	Wu et al. 2014
LOC_Os01g03360	Group II	BBTI5 - Bowman-Birk type bran trypsin inhibitor precursor, expressed	up-regulation	hypermethylation	Promoter, First exon					Up-regulation in meiosis of Taichung65-4x	Wu et al. 2014
LOC_Os01g62610	Group II	peptidyl-prolyl cis-trans isomerase, FKBP-type, putative, expressed	Specific up-regulation	hypermethylation	Promoter, First exon					Up-regulation in meiosis of Taichung65-4x	Wu et al. 2014
LOC_Os06g45570	Group II	VQ domain containing protein, putative, expressed	Specific up-regulation	hypermethylation	First exon					Up-regulation in meiosis of Taichung65-4x	Wu et al. 2014
LOC_Os11g24070	Group II	LTPL10 - Protease inhibitor/seed storage/LTP family protein precursor, expressed	Specific up-regulation	hypermethylation	Promoter					Up-regulation in meiosis of Taichung65-4x	Wu et al. 2014
LOC_Os04g59540	Group II	phosphatidylinositol-4-phosphate 5-Kinase, putative, expressed	Specific up-regulation	hypermethylation	Promoter					Up-regulation in meiosis of Taichung65-4x	Wu et al. 2014
LOC_Os07g03120	Group II	expressed protein	Specific up-regulation	hypermethylation	Promoter					Up-regulation in meiosis of Taichung65-4x	Wu et al. 2014
LOC_Os06g05440	Group II	expressed protein	Specific up-regulation	hypomethylation	Exon					Specific up-regulation in meiosis of Taichung65-4x	Wu et al. 2014
LOC_Os01g63540	Group II	cytochrome P450, putative, expressed	down-regulation	hypomethylation	Promoter					Specific up-regulation in meiosis of Taichung65-4x	Wu et al. 2014
LOC_Os05g47670	Group II	zinc finger, C3HC4 type domain containing protein, expressed	Specific down-regulation	hypomethylation	Promoter					Specific up-regulation in meiosis of Taichung65-4x	Wu et al. 2014
LOC_Os01g36390	Group II	MCM4 - Putative minichromosome maintenance MCM complex subunit 4, expressed	Specific down-regulation	hypomethylation	Promoter					Specific down-regulation in meiosis of Taichung65-4x	Wu et al. 2014
LOC_Os04g51880	Group II	GHMP kinases ATP-binding protein, putative, expressed	Specific down-regulation	hypomethylation	Promoter, Exon, Intron					pollen development in rice	Deveshwar et al. 2011
LOC_Os08g01610	Group II	DUF250 domain containing protein, putative, expressed	down-regulation	hypomethylation	Intron					pollen development in rice	Deveshwar et al. 2011
LOC_Os12g38570	Group II	transmembrane amino acid transporter protein, putative, expressed	Specific up-regulation	hypomethylation	Promoter, Exon					pollen development in rice	Deveshwar et al. 2011
LOC_Os05g37470	Group II	transmembrane amino acid transporter protein, putative, expressed	Specific up-regulation	hypermethylation	Promoter, First exon					pollen development in rice	Deveshwar et al. 2011
LOC_Os02g36950	Group II	uncharacterized Cys-rich domain containing protein, putative, expressed	Specific up-regulation	hypermethylation	Promoter					pollen development in rice	Deveshwar et al. 2011
LOC_Os01g65660	Group II	amino acid transporter, putative, expressed	down-regulation	hypomethylation	Promoter, Exon, Intron					PMCs-specific	Tang et al. 2010
LOC_Os09g07154	Group II	expressed protein	Specific up-regulation	hypomethylation	Promoter, Exon, Intron					PMCs-specific	Nguyen et al. 2016
LOC_Os11g38810	Group II	mannose-6-phosphate isomerase, putative, expressed	down-regulation	hypomethylation	Exon, Intron					PMCs-specific	Tang et al. 2010
LOC_Os01g42370	Group II	pleiotropic drug resistance protein, putative, expressed	Specific up-regulation	hypomethylation	Exon, Intron					PMCs-specific	Tang et al. 2010
LOC_Os03g22120	Group II	sucrose synthase, putative, expressed	Specific up-regulation	hypomethylation	Exon, Intron					PMCs-specific	Tang et al. 2010
LOC_Os03g39230	Group II	OTU-like cysteine protease family protein, putative, expressed	Specific up-regulation	hypomethylation	Exon, Intron					PMCs-specific	Tang et al. 2010
LOC_Os04g13210	Group II	multidrug resistance-associated protein, putative, expressed	Specific up-regulation	hypomethylation	Exon, Intron					PMCs-specific	Tang et al. 2010
LOC_Os04g13220	Group II	ABC transporter family protein, putative, expressed	Specific up-regulation	hypomethylation	Exon, Intron					PMCs-specific	Tang et al. 2010
LOC_Os09g33940	Group II	expressed protein	down-regulation	hypomethylation	Exon, Intron					PMCs-specific	Tang et al. 2010
LOC_Os08g37456	Group II	flavonol synthase/flavanone 3-hydroxylase, putative, expressed	Specific down-regulation	hypomethylation	Promoter, Intron					PMCs-specific	Tang et al. 2010
LOC_Os02g37020	Group II	expressed protein	Specific down-regulation	hypomethylation	Intron					PMCs-specific	Tang et al. 2010
LOC_Os10g24050	Group II	ribosome inactivating protein, putative, expressed	down-regulation	hypomethylation	Exon					PMCs-specific	Tang et al. 2010
LOC_Os01g55610	Group II	peptide transporter PTR2, putative, expressed	Specific down-regulation	hypomethylation	Exon					PMCs-specific	Nguyen et al. 2016
LOC_Os03g50490	Group II	glutamine synthetase, catalytic domain containing protein, expressed	down-regulation	hypomethylation	Promoter					PMCs-specific	Tang et al. 2010
LOC_Os06g32600	Group II	THION15 - Plant thionin family protein precursor, expressed	up-regulation	hypomethylation	Promoter					PMCs-specific	Nguyen et al. 2016
LOC_Os12g08260	Group II	dehydrogenase E1 component domain containing protein, expressed	up-regulation	hypermethylation	Promoter					PMCs-specific	Tang et al. 2010
LOC_Os02g05000	Group II	expressed protein	Specific down-regulation	hypermethylation	Promoter					PMCs-specific	Tang et al. 2010
LOC_Os12g36750	Group II	expressed protein	down-regulation	hypomethylation	Promoter, Exon, Intron					meiosis stage-specific	Fujita et al. 2010
LOC_Os04g27950	Group II	expressed protein	Specific down-regulation	hypomethylation	Promoter, Exon, Intron					meiosis stage-specific	Fujita et al. 2010
LOC_Os07g40620	Group II	saccharopine dehydrogenase, putative, expressed	down-regulation	hypomethylation	Promoter, Exon, Intron					meiosis stage-specific	Fujita et al. 2010
LOC_Os12g33194	Group II	expressed protein	down-regulation	hypomethylation	Exon, Intron					meiosis stage-specific	Fujita et al. 2010
LOC_Os02g18870	Group II	GDSL-like lipase/acylhydrolase, putative, expressed	Specific up-regulation	hypomethylation	Exon, Intron					meiosis stage-specific	Deveshwar et al. 2011
LOC_Os03g26920	Group II	OsSCP12 - Putative Serine Carboxypeptidase homologue, expressed	down-regulation	hypomethylation	Exon, Intron					meiosis stage-specific	Fujita et al. 2010
LOC_Os04g40874	Group II	glucose-6-phosphate 1-dehydrogenase, cytoplasmic isoform, putative, expressed	Specific down-regulation	hypomethylation	Exon, Intron					meiosis stage-specific	Fujita et al. 2010
LOC_Os04g52320	Group II	QRT3, putative, expressed	Specific down-regulation	hypomethylation	Exon, Intron					meiosis stage-specific	Fujita et al. 2010
LOC_Os08g16690	Group II	expressed protein	Specific up-regulation	hypomethylation	Exon, Intron					meiosis stage-specific	Deveshwar et al. 2011
LOC_Os03g02670	Group II	transporter family protein, putative, expressed	Specific down-regulation	hypomethylation	Intron					meiosis stage-specific	Fujita et al. 2010
LOC_Os02g01980	Group II	GDSL-like lipase/acylhydrolase, putative, expressed	Specific down-regulation	hypomethylation	Promoter, Exon					meiosis stage-specific	Fujita et al. 2010
LOC_Os02g38260	Group II	glycosyl hydrolase family 5 protein, putative, expressed	down-regulation	hypomethylation	Promoter, Exon					meiosis stage-specific	Fujita et al. 2010
LOC_Os05g39180	Group II	expressed protein	Specific up-regulation	hypomethylation	Promoter, Exon					meiosis stage-specific	Tang et al. 2010
LOC_Os06g41830	Group II	SMP-30/Gluconolaconase/LRE-like region containing protein, expressed	Specific down-regulation	hypomethylation	Promoter, Exon					meiosis stage-specific	Fujita et al. 2010
LOC_Os11g05390	Group II	transporter, major facilitator family, putative, expressed	down-regulation	hypomethylation	Promoter					meiosis stage-specific	Fujita et al. 2010
LOC_Os01g14220	Group II	expressed protein	Specific up-regulation	hypomethylation	Promoter					meiosis stage-specific	Deveshwar et al. 2011
LOC_Os01g27340	Group II	glutathione S-transferase, putative, expressed	Specific up-regulation	hypomethylation	Promoter					meiosis stage-specific	Tang et al. 2010
LOC_Os01g68560	Group II	OsMADS98 - MADS-box family gene with M-beta type-box, expressed	Specific down-regulation	hypomethylation	Promoter					meiosis stage-specific	Fujita et al. 2010
LOC_Os05g05920	Group II	desiccation-related protein PCC13-62 precursor, putative, expressed	down-regulation	hypomethylation	Promoter					meiosis stage-specific	Fujita et al. 2010
LOC_Os06g48920	Group II	expressed protein	Specific up-regulation	hypomethylation	Promoter					meiosis stage-specific	Deveshwar et al. 2011
LOC_Os09g10230	Group II	Skp1 family, dimerisation domain containing protein, expressed	Specific down-regulation	hypomethylation	Promoter					meiosis stage-specific	Fujita et al. 2010
LOC_Os09g30320	Group II	BURP domain containing protein, expressed	down-regulation	hypomethylation	Promoter					meiosis stage-specific	Tang et al. 2010
LOC_Os06g41150	Group II	expressed protein	up-regulation	hypermethylation	Promoter					meiosis stage-specific	Fujita et al. 2010
LOC_Os08g16700	Group II	expressed protein	Specific up-regulation	hypermethylation	Promoter					meiosis stage-specific	Deveshwar et al. 2011
LOC_Os10g38020	Group II	expressed protein	Specific down-regulation	hypomethylation	Exon					Down-regulation in meiosis of Taichung65-4x	Wu et al. 2014
LOC_Os05g26660	Group II	NADH-ubiquinone oxidoreductase, mitochondrial precursor, putative, expressed	up-regulation	hypomethylation	Promoter, Exon, Intron					anther-related in neo-tetraploid rice	Guo et al. 2017
LOC_Os08g29510	Group II	expressed protein	down-regulation	hypomethylation	Promoter, Exon, Intron					anther-related in neo-tetraploid rice	Guo et al. 2017
LOC_Os03g47610	Group II	thiamine biosynthesis protein thiC, putative, expressed	Specific up-regulation	hypomethylation	Exon, Intron					anther-related in neo-tetraploid rice	Guo et al. 2017
LOC_Os08g14440	Group II	uridylyltransferase-related, putative, expressed	down-regulation	hypomethylation	Exon, Intron					anther-related in neo-tetraploid rice	Guo et al. 2017
LOC_Os12g05360	Group II	ligA, putative, expressed	down-regulation	hypomethylation	Promoter, Exon					anther-related in neo-tetraploid rice	Guo et al. 2017
LOC_Os10g30910	Group II	transmembrane protein-related, putative, expressed	down-regulation	hypomethylation	Exon					anther-related in neo-tetraploid rice	Guo et al. 2017
LOC_Os10g05880	Group II	POEI8 - Pollen Ole e I allergen and extensin family protein precursor, putative, expressed	down-regulation	hypomethylation	Promoter					anther-related in neo-tetraploid rice	Guo et al. 2017
LOC_Os02g16610	Group II	harpin-induced protein 1 domain containing protein, expressed	down-regulation	hypomethylation	Promoter					anther-related in neo-tetraploid rice	Guo et al. 2017
LOC_Os02g16620	Group II	reticulon domain containing protein, putative, expressed	Specific down-regulation	hypomethylation	Promoter					anther-related in neo-tetraploid rice	Guo et al. 2017
LOC_Os03g04120	Group II	AMP-binding enzyme, putative, expressed	down-regulation	hypomethylation	Promoter					anther-related in neo-tetraploid rice	Guo et al. 2017
LOC_Os04g49700	Group II	zinc finger, C3HC4 type domain containing protein, expressed	Specific down-regulation	hypomethylation	Promoter					anther-related in neo-tetraploid rice	Guo et al. 2017
LOC_Os08g12410	Group II	pectinesterase, putative, expressed	up-regulation	hypomethylation	Promoter					anther-related in neo-tetraploid rice	Guo et al. 2017
LOC_Os08g40450	Group II	uvrB/uvrC motif family protein, expressed	Specific down-regulation	hypomethylation	Promoter					anther-related in neo-tetraploid rice	Guo et al. 2017
LOC_Os11g47840	Group II	OsRhmbd18 - Putative Rhomboid homologue, expressed	down-regulation	hypermethylation	Promoter, First exon					anther-related in neo-tetraploid rice	Guo et al. 2017
LOC_Os12g40310	Group II	OsFBX458 - F-box domain containing protein, expressed	Specific up-regulation	hypermethylation	Promoter, First exon					anther-related in neo-tetraploid rice	Guo et al. 2017
LOC_Os10g33350	Group II	endo-beta-N-acetylglucosaminidase, putative, expressed	down-regulation	hypermethylation	Promoter					anther-related in neo-tetraploid rice	Guo et al. 2017
LOC_Os07g33410	Group II	ATPase, AAA family protein, expressed	Specific up-regulation	hypermethylation	Promoter					anther-related in neo-tetraploid rice	Guo et al. 2017
LOC_Os01g57610	Group II	OsGH3.1 - Probable indole-3-acetic acid-amido synthetase, expressed	Specific up-regulation	hypomethylation	Exon					PMCs-specific	Nguyen et al. 2016	osa-miR1436_L+3_1ss5CT	Specific down-regulation
LOC_Os02g12680	Group II	cytochrome P450, putative, expressed	up-regulation	hypomethylation	Promoter
LOC_Os11g10480	Group II	dehydrogenase, putative, expressed	Specific down-regulation	hypomethylation	Promoter
LOC_Os11g11490	Group II	TKL_IRAK_CR4L.7 - The CR4L subfamily has homology with Crinkly4, expressed	Specific down-regulation	hypomethylation	Promoter
LOC_Os11g10130	Group II	MYB family transcription factor, putative, expressed	down-regulation	hypomethylation	Promoter
LOC_Os05g47446	Group III	expressed protein		hypomethylation	Intron	CNVs		loss	OsPDCD5	tapetum genes	Wang et al. 2010
LOC_Os10g03660	Group III	OsFBX345 - F-box domain containing protein, expressed		hypomethylation	Exon, Intron	heterozygous SNPs/InDels	MISSENSE		OsADF	tapetum genes	Li et al. 2015
LOC_Os02g32520	Group III	ERD1 protein, chloroplast precursor, putative, expressed		hypomethylation	Promoter, Exon, Intron	SVs				Specific up-regulation in meiosis of Taichung65-4x	Wu et al. 2014
LOC_Os11g38610	Group III	expressed protein		hypermethylation	Promoter, First exon	CNVs		gain		PMCs-specific	Tang et al. 2010
LOC_Os10g39130	Group III	OsMADS56 - MADS-box family gene with MIKCc type-box, expressed		hypomethylation	Exon, Intron	SVs				PMCs-specific	Tang et al. 2010
LOC_Os11g32910	Group III	expressed protein		hypermethylation	Promoter, First exon	SVs				PMCs-specific	Tang et al. 2010
LOC_Os05g48300	Group III	purine permease, putative, expressed		hypomethylation	Promoter	heterozygous SNPs/InDels	FRAME_SHIFT			PMCs-specific	Tang et al. 2010
LOC_Os12g12260	Group III	diacylglycerol kinase 1, putative, expressed		hypomethylation	Exon, Intron	homozygous SNPs/InDels in promoter				PMCs-specific	Tang et al. 2010
LOC_Os11g14380	Group III	resistance protein LR10, putative, expressed		hypomethylation	Exon, Intron	SVs				anther-related in neo-tetraploid rice	Guo et al. 2017
LOC_Os02g04570	Group III	expressed protein		hypomethylation	Promoter	SVs				anther-related in neo-tetraploid rice	Guo et al. 2017
LOC_Os01g06560	Group III	transcription factor HBP-1b, putative, expressed		hypermethylation	Promoter	SVs				anther-related in neo-tetraploid rice	Guo et al. 2017
LOC_Os08g24920	Group III	expressed protein		hypermethylation	Promoter	SVs				anther-related in neo-tetraploid rice	Guo et al. 2017
LOC_Os11g40870	Group III	expressed protein		hypomethylation	Exon, Intron	CNVs		loss		meiosis stage-specific	Fujita et al. 2010
LOC_Os06g06660	Group III	expressed protein		hypomethylation	Exon, Intron	SVs				meiosis stage-specific	Fujita et al. 2010
LOC_Os09g16458	Group III	pleiotropic drug resistance protein 4, putative, expressed		hypomethylation	Intron	SVs				meiosis stage-specific	Fujita et al. 2010
LOC_Os09g01670	Group III	peptidyl-prolyl cis-trans isomerase, FKBP-type, putative, expressed		hypomethylation	Exon, Intron	heterozygous SNPs/InDels	MISSENSE			meiosis stage-specific	Fujita et al. 2010
LOC_Os03g29170	Group III	sterol-4-alpha-carboxylate 3-dehydrogenase, decarboxylating, putative, expressed		hypomethylation	Promoter, Intron	heterozygous SNPs/InDels	FRAME_SHIFT			pollen development in rice	Deveshwar et al. 2011
LOC_Os11g14530	Group III	expressed protein		hypomethylation	Promoter, Exon, Intron	CNVs		loss
LOC_Os11g42710	Group III	retrotransposon protein, putative, unclassified, expressed		hypomethylation	Promoter, Exon, Intron	CNVs		loss
LOC_Os11g44030	Group III	expressed protein		hypomethylation	Promoter, Exon, Intron	CNVs		gain
LOC_Os11g44550	Group III	protein kinase family protein, putative, expressed		hypomethylation	Promoter, Exon, Intron	CNVs		gain
LOC_Os11g44660	Group III	protein kinase, putative, expressed		hypomethylation	Promoter, Exon, Intron	CNVs		gain
LOC_Os11g44680	Group III	calmodulin binding protein, putative, expressed		hypomethylation	Promoter, Exon, Intron	CNVs		gain
LOC_Os01g04470	Group III	expressed protein		hypomethylation	Exon, Intron	CNVs		loss
LOC_Os05g07670	Group III	solute carrier family 35 member E3, putative, expressed		hypomethylation	Exon, Intron	CNVs		loss
LOC_Os05g07970	Group III	transposon protein, putative, unclassified, expressed		hypomethylation	Exon, Intron	CNVs		loss
LOC_Os05g09720	Group III	expressed protein		hypomethylation	Exon, Intron	CNVs		loss
LOC_Os07g07770	Group III	ribosomal protein S13p/S18e, putative, expressed		hypomethylation	Exon, Intron	CNVs		loss
LOC_Os11g41990	Group III	armadillo/beta-catenin-like repeat family protein, expressed		hypomethylation	Exon, Intron	CNVs		loss
LOC_Os11g43750	Group III	polygalacturonase, putative, expressed		hypomethylation	Exon, Intron	CNVs		gain				osa-MIR5083-p3	up-regulation
LOC_Os11g43760	Group III	lipase class 3 family protein, putative, expressed		hypomethylation	Exon, Intron	CNVs		gain				mes-miR2275	down-regulation
LOC_Os11g43934	Group III	pentatricopeptide, putative, expressed		hypomethylation	Exon, Intron	CNVs		gain
LOC_Os11g43950	Group III	dnaJ domain containing protein, expressed		hypomethylation	Exon, Intron	CNVs		gain
LOC_Os11g43970	Group III	AAA-type ATPase family protein, putative, expressed		hypomethylation	Exon, Intron	CNVs		gain
LOC_Os11g44390	Group III	retrotransposon protein, putative, Ty1-copia subclass, expressed		hypomethylation	Exon, Intron	CNVs		gain
LOC_Os11g44600	Group III	calmodulin binding protein, putative, expressed		hypomethylation	Exon, Intron	CNVs		gain
LOC_Os11g44880	Group III	kinesin-4, putative, expressed		hypomethylation	Exon, Intron	CNVs		gain
LOC_Os11g43720	Group III	expressed protein		hypomethylation	Promoter, Intron	CNVs		gain
LOC_Os11g44014	Group III	retrotransposon protein, putative, unclassified, expressed		hypomethylation	Promoter, Intron	CNVs		gain
LOC_Os05g07200	Group III	expressed protein		hypomethylation	Intron	CNVs		loss
LOC_Os12g20350	Group III	retrotransposon protein, putative, unclassified, expressed		hypomethylation	Intron	CNVs		gain
LOC_Os11g44300	Group III	expressed protein		hypomethylation	Promoter, Exon	CNVs		gain
LOC_Os05g07300	Group III	serine/threonine-protein kinase receptor precursor, putative, expressed		hypomethylation	Exon	CNVs		loss
LOC_Os05g07730	Group III	retrotransposon protein, putative, unclassified, expressed		hypomethylation	Exon	CNVs		loss
LOC_Os11g40780	Group III	disease resistance protein, putative, expressed		hypomethylation	Exon	CNVs		loss
LOC_Os11g40810	Group III	receptor kinase, putative, expressed		hypomethylation	Exon	CNVs		loss
LOC_Os11g43990	Group III	expressed protein		hypomethylation	Exon	CNVs		gain				osa-MIR159a-p5	up-regulation
LOC_Os11g44190	Group III	retrotransposon protein, putative, unclassified, expressed		hypomethylation	Exon	CNVs		gain
LOC_Os11g44800	Group III	expressed protein		hypomethylation	Exon	CNVs		gain
LOC_Os12g20290	Group III	retrotransposon protein, putative, unclassified, expressed		hypomethylation	Exon	CNVs		gain
LOC_Os05g07690	Group III	thioredoxin, putative, expressed		hypomethylation	Promoter	CNVs		loss
LOC_Os05g07700	Group III	ribosomal protein, putative, expressed		hypomethylation	Promoter	CNVs		loss
LOC_Os05g07790	Group III	DNA binding protein, putative, expressed		hypomethylation	Promoter	CNVs		loss
LOC_Os05g07960	Group III	F-box protein interaction domain containing protein, expressed		hypomethylation	Promoter	CNVs		loss
LOC_Os05g31580	Group III	retrotransposon protein, putative, Ty1-copia subclass, expressed		hypomethylation	Promoter	CNVs		loss
LOC_Os11g14525	Group III	expressed protein		hypomethylation	Promoter	CNVs		loss
LOC_Os11g28700	Group III	retrotransposon protein, putative, Ty3-gypsy subclass, expressed		hypomethylation	Promoter	CNVs		gain
LOC_Os11g40820	Group III	retrotransposon protein, putative, unclassified, expressed		hypomethylation	Promoter	CNVs		loss
LOC_Os11g43890	Group III	WD domain, G-beta repeat domain containing protein, expressed		hypomethylation	Promoter	CNVs		gain
LOC_Os11g44230	Group III	expressed protein		hypomethylation	Promoter	CNVs		gain
LOC_Os11g44240	Group III	transposon protein, putative, unclassified, expressed		hypomethylation	Promoter	CNVs		gain
LOC_Os11g44640	Group III	retrotransposon protein, putative, Ty3-gypsy subclass, expressed		hypomethylation	Promoter	CNVs		gain
LOC_Os11g44670	Group III	retrotransposon protein, putative, Ty1-copia subclass, expressed		hypomethylation	Promoter	CNVs		gain
LOC_Os11g44850	Group III	expressed protein		hypomethylation	Promoter	CNVs		gain
LOC_Os11g44970	Group III	NBS-LRR disease resistance protein, putative, expressed		hypomethylation	Promoter	CNVs		gain
LOC_Os11g45160	Group III	disease resistance protein, putative, expressed		hypomethylation	Promoter	CNVs		gain
LOC_Os05g07420	Group III	S-domain receptor-like protein kinase, putative, expressed		hypermethylation	Promoter, First exon	CNVs		loss
LOC_Os05g07840	Group III	expressed protein		hypermethylation	Promoter, First exon	CNVs		loss
LOC_Os11g44990	Group III	NB-ARC domain containing protein, expressed		hypermethylation	Promoter, First exon	CNVs		gain
LOC_Os11g45090	Group III	NB-ARC domain containing protein, expressed		hypermethylation	Promoter, First exon	CNVs		gain
LOC_Os11g43830	Group III	pectinesterase, putative, expressed		hypermethylation	First exon	CNVs		gain
LOC_Os11g45130	Group III	pollen signalling protein with adenylyl cyclase activity, putative, expressed		hypermethylation	First exon	CNVs		gain
LOC_Os05g07830	Group III	tRNA methyltransferase complex GCD14 subunit, putative, expressed		hypermethylation	Promoter	CNVs		loss
LOC_Os05g07980	Group III	DUF630/DUF632 domains containing protein, putative, expressed		hypermethylation	Promoter	CNVs		loss				zma-miR2275b-3p_1ss10CT	down-regulation
LOC_Os05g07990	Group III	expressed protein		hypermethylation	Promoter	CNVs		loss
LOC_Os11g43770	Group III	Leucine Rich Repeat family protein, expressed		hypermethylation	Promoter	CNVs		gain
LOC_Os11g43780	Group III	retrotransposon protein, putative, unclassified, expressed		hypermethylation	Promoter	CNVs		gain
LOC_Os11g44980	Group III	expressed protein		hypermethylation	Promoter	CNVs		gain
LOC_Os11g45060	Group III	NB-ARC domain containing protein, expressed		hypermethylation	Promoter	CNVs		gain
LOC_Os11g45080	Group III	expressed protein		hypermethylation	Promoter	CNVs		gain
LOC_Os04g16130	Group III	transposon protein, putative, Ac/Ds sub-class, expressed		hypomethylation	Promoter, Exon, Intron	SVs
LOC_Os04g40260	Group III	retrotransposon protein, putative, unclassified, expressed		hypomethylation	Promoter, Exon, Intron	SVs
LOC_Os08g33740	Group III	CSLA11 - cellulose synthase-like family A, expressed		hypomethylation	Promoter, Exon, Intron	SVs
LOC_Os02g15550	Group III	spermidine synthase, putative, expressed		hypomethylation	Promoter, Exon, Intron	SVs
LOC_Os02g15840	Group III	hypothetical protein		hypomethylation	Promoter, Exon, Intron	SVs
LOC_Os03g31640	Group III	retrotransposon protein, putative, unclassified, expressed		hypomethylation	Promoter, Exon, Intron	SVs
LOC_Os07g24340	Group III	retrotransposon protein, putative, Ty1-copia subclass, expressed		hypomethylation	Promoter, Exon, Intron	SVs
LOC_Os07g44470	Group III	expressed protein		hypomethylation	Promoter, Exon, Intron	SVs
LOC_Os11g13560	Group III	serpin domain containing protein, putative, expressed		hypomethylation	Promoter, Exon, Intron	SVs
LOC_Os04g06180	Group III	transposon protein, putative, CACTA, En/Spm sub-class		hypomethylation	Promoter, Exon, Intron	SVs
LOC_Os11g37610	Group III	expressed protein		hypomethylation	Exon, Intron	SVs
LOC_Os02g15040	Group III	hypothetical protein		hypomethylation	Exon, Intron	SVs
LOC_Os04g10420	Group III	CW7, putative, expressed		hypomethylation	Exon, Intron	SVs
LOC_Os06g10910	Group III	xyloglucan fucosyltransferase, putative, expressed		hypomethylation	Exon, Intron	SVs
LOC_Os01g06530	Group III	retrotransposon protein, putative, unclassified, expressed		hypomethylation	Exon, Intron	SVs
LOC_Os01g41170	Group III	THION27 - Plant thionin family protein precursor, expressed		hypomethylation	Exon, Intron	SVs
LOC_Os10g22030	Group III	retrotransposon protein, putative, unclassified, expressed		hypomethylation	Exon, Intron	SVs
LOC_Os11g36560	Group III	zinc finger C3HC4 type family protein, putative, expressed		hypomethylation	Exon, Intron	SVs
LOC_Os11g37540	Group III	protein phosphatase 2C, putative, expressed		hypomethylation	Exon, Intron	SVs
LOC_Os12g43460	Group III	transposon protein, putative, unclassified, expressed		hypomethylation	Exon, Intron	SVs
LOC_Os03g26610	Group III	transposon protein, putative, CACTA, En/Spm sub-class		hypomethylation	Exon, Intron	SVs
LOC_Os03g27400	Group III	transposon protein, putative, unclassified, expressed		hypomethylation	Exon, Intron	SVs
LOC_Os04g04480	Group III	retrotransposon protein, putative, unclassified, expressed		hypomethylation	Exon, Intron	SVs
LOC_Os04g08480	Group III	transposon protein, putative, CACTA, En/Spm sub-class, expressed		hypomethylation	Exon, Intron	SVs
LOC_Os05g33610	Group III	expressed protein		hypomethylation	Exon, Intron	SVs
LOC_Os05g43100	Group III	GDSL-like lipase/acylhydrolase, putative, expressed		hypomethylation	Exon, Intron	SVs
LOC_Os05g46110	Group III	retrotransposon protein, putative, unclassified, expressed		hypomethylation	Exon, Intron	SVs
LOC_Os05g47490	Group III	MDR-like ABC transporter, putative, expressed		hypomethylation	Exon, Intron	SVs
LOC_Os06g11440	Group III	transposon protein, putative, Mutator sub-class, expressed		hypomethylation	Exon, Intron	SVs
LOC_Os06g50520	Group III	expressed protein		hypomethylation	Exon, Intron	SVs
LOC_Os07g20670	Group III	retrotransposon protein, putative, Ty3-gypsy subclass, expressed		hypomethylation	Exon, Intron	SVs
LOC_Os08g33200	Group III	1-phosphatidylinositol-4-phosphate 5-kinase/ zinc ion binding protein, putative, expressed		hypomethylation	Exon, Intron	SVs
LOC_Os11g11890	Group III	protein kinase domain containing protein, expressed		hypomethylation	Exon, Intron	SVs
LOC_Os12g43270	Group III	retrotransposon protein, putative, Ty3-gypsy subclass, expressed		hypomethylation	Exon, Intron	SVs
LOC_Os03g26870	Group III	WD-40 repeat family protein, putative, expressed		hypomethylation	Exon, Intron	SVs
LOC_Os06g08560	Group III	multidrug resistance-associated protein 11, putative, expressed		hypomethylation	Exon, Intron	SVs
LOC_Os07g16400	Group III	retrotransposon protein, putative, Ty3-gypsy subclass, expressed		hypomethylation	Exon, Intron	SVs
LOC_Os08g14660	Group III	SET domain containing protein, expressed		hypomethylation	Exon, Intron	SVs
LOC_Os08g19820	Group III	expressed protein		hypomethylation	Exon, Intron	SVs
LOC_Os08g22180	Group III	retrotransposon protein, putative, Ty3-gypsy subclass, expressed		hypomethylation	Exon, Intron	SVs
LOC_Os11g01260	Group III	expressed protein		hypomethylation	Promoter, Intron	SVs
LOC_Os11g36320	Group III	retrotransposon protein, putative, unclassified		hypomethylation	Intron	SVs
LOC_Os02g15720	Group III	retrotransposon protein, putative, Ty3-gypsy subclass, expressed		hypomethylation	Intron	SVs
LOC_Os02g15920	Group III	expressed protein		hypomethylation	Intron	SVs
LOC_Os04g05770	Group III	expressed protein		hypomethylation	Intron	SVs
LOC_Os06g07390	Group III	retrotransposon protein, putative, Ty3-gypsy subclass, expressed		hypomethylation	Intron	SVs
LOC_Os07g16810	Group III	transposon protein, putative, CACTA, En/Spm sub-class, expressed		hypomethylation	Intron	SVs
LOC_Os07g23494	Group III	expressed protein		hypomethylation	Intron	SVs
LOC_Os08g35680	Group III	expressed protein		hypomethylation	Intron	SVs
LOC_Os06g47470	Group III	TKL_IRAK_DUF26-lh.2 - DUF26 kinases have homology to DUF26 containing loci, expressed		hypomethylation	Intron	SVs
LOC_Os08g04920	Group III	OsDegp11 - Putative Deg protease homologue, expressed		hypomethylation	Intron	SVs
LOC_Os08g13910	Group III	expressed protein		hypomethylation	Intron	SVs
LOC_Os06g18770	Group III	retrotransposon protein, putative, unclassified		hypomethylation	Promoter, Exon	SVs
LOC_Os01g11320	Group III	transposon protein, putative, Pong sub-class		hypomethylation	Promoter, Exon	SVs
LOC_Os10g07552	Group III	transposon protein, putative, CACTA, En/Spm sub-class, expressed		hypomethylation	Promoter, Exon	SVs
LOC_Os11g46820	Group III	expressed protein		hypomethylation	Promoter, Exon	SVs
LOC_Os02g09990	Group III	expressed protein		hypomethylation	Promoter, Exon	SVs
LOC_Os03g44910	Group III	EBNA-1, putative, expressed		hypomethylation	Promoter, Exon	SVs
LOC_Os05g45130	Group III	retrotransposon protein, putative, unclassified, expressed		hypomethylation	Promoter, Exon	SVs
LOC_Os11g15170	Group III	transposon protein, putative, unclassified, expressed		hypomethylation	Exon	SVs
LOC_Os04g01550	Group III	peroxidase precursor, putative, expressed		hypomethylation	Exon	SVs
LOC_Os11g11660	Group III	expressed protein		hypomethylation	Exon	SVs
LOC_Os12g11370	Group III	verticillium wilt disease resistance protein, putative, expressed		hypomethylation	Exon	SVs
LOC_Os02g35020	Group III	glycosyl transferase, putative, expressed		hypomethylation	Exon	SVs
LOC_Os06g50190	Group III	retrotransposon protein, putative, unclassified, expressed		hypomethylation	Exon	SVs
LOC_Os01g44430	Group III	retrotransposon protein, putative, unclassified, expressed		hypomethylation	Promoter	SVs
LOC_Os01g69020	Group III	retrotransposon protein, putative, unclassified, expressed		hypomethylation	Promoter	SVs
LOC_Os05g47750	Group III	Ser/Thr protein kinase, putative, expressed		hypomethylation	Promoter	SVs
LOC_Os08g21690	Group III	retrotransposon protein, putative, unclassified, expressed		hypomethylation	Promoter	SVs
LOC_Os01g05320	Group III	retrotransposon protein, putative, Ty1-copia subclass, expressed		hypomethylation	Promoter	SVs
LOC_Os01g11020	Group III	expressed protein		hypomethylation	Promoter	SVs
LOC_Os10g18490	Group III	cytokinin-O-glucosyltransferase 2, putative, expressed		hypomethylation	Promoter	SVs
LOC_Os10g22640	Group III	retrotransposon protein, putative, unclassified, expressed		hypomethylation	Promoter	SVs
LOC_Os11g09070	Group III	expressed protein		hypomethylation	Promoter	SVs
LOC_Os11g12770	Group III	transposon protein, putative, CACTA, En/Spm sub-class, expressed		hypomethylation	Promoter	SVs
LOC_Os11g32870	Group III	expressed protein		hypomethylation	Promoter	SVs
LOC_Os11g36090	Group III	receptor kinase, putative, expressed		hypomethylation	Promoter	SVs
LOC_Os11g36660	Group III	expressed protein		hypomethylation	Promoter	SVs
LOC_Os11g41180	Group III	expressed protein		hypomethylation	Promoter	SVs
LOC_Os12g15020	Group III	retrotransposon protein, putative, Ty3-gypsy subclass, expressed		hypomethylation	Promoter	SVs
LOC_Os12g23580	Group III	retrotransposon protein, putative, Ty3-gypsy subclass, expressed		hypomethylation	Promoter	SVs
LOC_Os02g13190	Group III	F-box family protein, putative, expressed		hypomethylation	Promoter	SVs						PC-5p-193547_107	Specific up-regulation
LOC_Os02g14300	Group III	expressed protein		hypomethylation	Promoter	SVs
LOC_Os02g15320	Group III	transposon protein, putative, CACTA, En/Spm sub-class, expressed		hypomethylation	Promoter	SVs
LOC_Os02g33740	Group III	GPI-anchored protein, putative, expressed		hypomethylation	Promoter	SVs
LOC_Os03g24360	Group III	transposon protein, putative, unclassified, expressed		hypomethylation	Promoter	SVs
LOC_Os03g27430	Group III	expressed protein		hypomethylation	Promoter	SVs
LOC_Os04g02600	Group III	retrotransposon protein, putative, LINE subclass, expressed		hypomethylation	Promoter	SVs
LOC_Os04g02950	Group III	transposon protein, putative, CACTA, En/Spm sub-class		hypomethylation	Promoter	SVs
LOC_Os04g05560	Group III	kinase, putative, expressed		hypomethylation	Promoter	SVs
LOC_Os04g08828	Group III	cytochrome P450, putative, expressed		hypomethylation	Promoter	SVs
LOC_Os04g22110	Group III	retrotransposon protein, putative, unclassified, expressed		hypomethylation	Promoter	SVs
LOC_Os05g06800	Group III	hypothetical protein		hypomethylation	Promoter	SVs
LOC_Os05g32740	Group III	transposon protein, putative, Pong sub-class, expressed		hypomethylation	Promoter	SVs
LOC_Os05g34780	Group III	retrotransposon protein, putative, Ty3-gypsy subclass, expressed		hypomethylation	Promoter	SVs
LOC_Os05g46010	Group III	transposon protein, putative, unclassified, expressed		hypomethylation	Promoter	SVs
LOC_Os06g08610	Group III	transferase family protein, putative, expressed		hypomethylation	Promoter	SVs
LOC_Os06g14940	Group III	retrotransposon protein, putative, unclassified		hypomethylation	Promoter	SVs
LOC_Os06g46850	Group III	retrotransposon protein, putative, Ty3-gypsy subclass, expressed		hypomethylation	Promoter	SVs
LOC_Os06g48810	Group III	OsHKT2;1 - Na+ transporter, expressed		hypomethylation	Promoter	SVs
LOC_Os07g27520	Group III	retrotransposon protein, putative, unclassified, expressed		hypomethylation	Promoter	SVs
LOC_Os08g02990	Group III	retrotransposon protein, putative, unclassified, expressed		hypomethylation	Promoter	SVs
LOC_Os08g08770	Group III	retrotransposon protein, putative, Ty3-gypsy subclass, expressed		hypomethylation	Promoter	SVs
LOC_Os08g16260	Group III	cytochrome P450 protein, putative, expressed		hypomethylation	Promoter	SVs
LOC_Os08g25230	Group III	expressed protein		hypomethylation	Promoter	SVs
LOC_Os08g35170	Group III	retrotransposon protein, putative, Ty1-copia subclass, expressed		hypomethylation	Promoter	SVs
LOC_Os08g36290	Group III	retrotransposon protein, putative, Ty1-copia subclass, expressed		hypomethylation	Promoter	SVs
LOC_Os09g23540	Group III	dehydrogenase, putative, expressed		hypomethylation	Promoter	SVs
LOC_Os09g27130	Group III	transposon protein, putative, CACTA, En/Spm sub-class		hypomethylation	Promoter	SVs
LOC_Os11g34240	Group III	retrotransposon protein, putative, unclassified, expressed		hypomethylation	Promoter	SVs
LOC_Os11g37190	Group III	allergen-related, putative, expressed		hypomethylation	Promoter	SVs
LOC_Os12g27120	Group III	retrotransposon protein, putative, unclassified, expressed		hypomethylation	Promoter	SVs
LOC_Os04g05570	Group III	transposon protein, putative, CACTA, En/Spm sub-class, expressed		hypomethylation	Promoter	SVs
LOC_Os07g26910	Group III	hypothetical protein		hypermethylation	Promoter, First exon	SVs
LOC_Os09g08890	Group III	mitochondrial 60S ribosomal protein L5, putative, expressed		hypermethylation	Promoter, First exon	SVs
LOC_Os11g39750	Group III	expressed protein		hypermethylation	Promoter, First exon	SVs
LOC_Os03g27490	Group III	expressed protein		hypermethylation	Promoter, First exon	SVs
LOC_Os06g50290	Group III	transposon protein, putative, Pong sub-class, expressed		hypermethylation	Promoter, First exon	SVs
LOC_Os05g48610	Group III	expressed protein		hypermethylation	Promoter, First exon	SVs
LOC_Os01g65902	Group III	apocytochrome f precursor, putative, expressed		hypermethylation	Promoter	SVs
LOC_Os01g70370	Group III	serine palmitoyltransferase 2, putative, expressed		hypermethylation	Promoter	SVs
LOC_Os03g56600	Group III	expressed protein		hypermethylation	Promoter	SVs
LOC_Os06g43450	Group III	retrotransposon protein, putative, unclassified, expressed		hypermethylation	Promoter	SVs
LOC_Os01g05400	Group III	expressed protein		hypermethylation	Promoter	SVs
LOC_Os01g06300	Group III	transposon protein, putative, unclassified, expressed		hypermethylation	Promoter	SVs
LOC_Os01g58010	Group III	ATP synthase, A subunit family protein, putative, expressed		hypermethylation	Promoter	SVs
LOC_Os11g34270	Group III	ubiquitin carboxyl-terminal hydrolase domain containing protein, expressed		hypermethylation	Promoter	SVs
LOC_Os12g23610	Group III	ATP synthase, A subunit family protein, putative, expressed		hypermethylation	Promoter	SVs
LOC_Os02g35800	Group III	retrotransposon protein, putative, unclassified, expressed		hypermethylation	Promoter	SVs
LOC_Os05g06480	Group III	inorganic H+ pyrophosphatase, putative, expressed		hypermethylation	Promoter	SVs
LOC_Os05g33070	Group III	expressed protein		hypermethylation	Promoter	SVs
LOC_Os06g07370	Group III	transposon protein, putative, unclassified, expressed		hypermethylation	Promoter	SVs
LOC_Os06g11260	Group III	12-oxophytodienoate reductase 2, putative, expressed		hypermethylation	Promoter	SVs
LOC_Os06g47990	Group III	transposon protein, putative, unclassified, expressed		hypermethylation	Promoter	SVs
LOC_Os08g15510	Group III	transposon protein, putative, unclassified, expressed		hypermethylation	Promoter	SVs
LOC_Os08g33500	Group III	transposon protein, putative, CACTA, En/Spm sub-class, expressed		hypermethylation	Promoter	SVs
LOC_Os08g36710	Group III	expressed protein		hypermethylation	Promoter	SVs
LOC_Os01g16050	Group III	transposon protein, putative, unclassified, expressed		hypermethylation	Promoter	SVs
LOC_Os05g18800	Group III	expressed protein		hypermethylation	Promoter	SVs
LOC_Os07g16770	Group III	retrotransposon protein, putative, Ty3-gypsy subclass, expressed		hypermethylation	Promoter	SVs
LOC_Os01g20050	Group III	retrotransposon protein, putative, unclassified, expressed		hypomethylation	Promoter	heterozygous SNPs/InDels	MISSENSE
LOC_Os01g21190	Group III	transposon protein, putative, unclassified, expressed		hypomethylation	Promoter	heterozygous SNPs/InDels	MISSENSE
LOC_Os01g31080	Group III	retrotransposon protein, putative, unclassified, expressed		hypomethylation	Promoter	heterozygous SNPs/InDels	MISSENSE
LOC_Os01g32250	Group III	retrotransposon protein, putative, unclassified, expressed		hypomethylation	Promoter	heterozygous SNPs/InDels	MISSENSE
LOC_Os01g66270	Group III	AP2 domain containing protein, expressed		hypomethylation	Promoter	heterozygous SNPs/InDels	MISSENSE
LOC_Os01g66790	Group III	retrotransposon protein, putative, unclassified, expressed		hypomethylation	Promoter	heterozygous SNPs/InDels	MISSENSE
LOC_Os02g09560	Group III	retrotransposon protein, putative, unclassified, expressed		hypomethylation	Promoter	heterozygous SNPs/InDels	MISSENSE
LOC_Os02g10830	Group III	serine acetyltransferase protein, putative, expressed		hypomethylation	Promoter	heterozygous SNPs/InDels	MISSENSE
LOC_Os02g13230	Group III	transposon protein, putative, CACTA, En/Spm sub-class		hypomethylation	Promoter	heterozygous SNPs/InDels	MISSENSE
LOC_Os02g17960	Group III	transposon protein, putative, CACTA, En/Spm sub-class, expressed		hypomethylation	Promoter	heterozygous SNPs/InDels	MISSENSE
LOC_Os02g33130	Group III	pectinesterase inhibitor domain containing protein, putative, expressed		hypomethylation	Promoter	heterozygous SNPs/InDels	FRAME_SHIFT
LOC_Os02g40570	Group III	retrotransposon protein, putative, Ty3-gypsy subclass, expressed		hypomethylation	Promoter	heterozygous SNPs/InDels	MISSENSE
LOC_Os02g41702	Group III	retrotransposon protein, putative, unclassified, expressed		hypomethylation	Promoter	heterozygous SNPs/InDels	MISSENSE
LOC_Os03g30350	Group III	retrotransposon protein, putative, unclassified, expressed		hypomethylation	Promoter	heterozygous SNPs/InDels	MISSENSE
LOC_Os03g32770	Group III	retrotransposon protein, putative, Ty3-gypsy subclass, expressed		hypomethylation	Promoter	heterozygous SNPs/InDels	MISSENSE
LOC_Os03g35788	Group III	retrotransposon protein, putative, unclassified, expressed		hypomethylation	Promoter	heterozygous SNPs/InDels	MISSENSE
LOC_Os03g45619	Group III	cytochrome P450, putative, expressed		hypomethylation	Promoter	heterozygous SNPs/InDels	MISSENSE
LOC_Os04g05580	Group III	kinase, putative, expressed		hypomethylation	Promoter	heterozygous SNPs/InDels	MISSENSE
LOC_Os04g12320	Group III	retrotransposon protein, putative, Ty3-gypsy subclass, expressed		hypomethylation	Promoter	heterozygous SNPs/InDels	MISSENSE
LOC_Os04g13320	Group III	retrotransposon protein, putative, unclassified, expressed		hypomethylation	Promoter	heterozygous SNPs/InDels	MISSENSE
LOC_Os04g14960	Group III	retrotransposon protein, putative, Ty1-copia subclass, expressed		hypomethylation	Promoter	heterozygous SNPs/InDels	MISSENSE
LOC_Os04g26370	Group III	retrotransposon protein, putative, Ty3-gypsy subclass		hypomethylation	Promoter	heterozygous SNPs/InDels	MISSENSE
LOC_Os04g27430	Group III	terpene synthase, putative, expressed		hypomethylation	Promoter	heterozygous SNPs/InDels	MISSENSE
LOC_Os04g41430	Group III	retrotransposon protein, putative, unclassified		hypomethylation	Promoter	heterozygous SNPs/InDels	MISSENSE
LOC_Os04g45890	Group III	retrotransposon protein, putative, unclassified, expressed		hypomethylation	Promoter	heterozygous SNPs/InDels	MISSENSE
LOC_Os05g08694	Group III	retrotransposon protein, putative, unclassified, expressed		hypomethylation	Promoter	heterozygous SNPs/InDels	MISSENSE
LOC_Os05g10660	Group III	transposon protein, putative, CACTA, En/Spm sub-class, expressed		hypomethylation	Promoter	heterozygous SNPs/InDels	MISSENSE
LOC_Os05g23290	Group III	retrotransposon protein, putative, Ty3-gypsy subclass, expressed		hypomethylation	Promoter	heterozygous SNPs/InDels	MISSENSE
LOC_Os05g30550	Group III	retrotransposon protein, putative, unclassified, expressed		hypomethylation	Promoter	heterozygous SNPs/InDels	MISSENSE
LOC_Os05g42990	Group III	retrotransposon protein, putative, Ty3-gypsy subclass, expressed		hypomethylation	Promoter	heterozygous SNPs/InDels	MISSENSE
LOC_Os05g51770	Group III	retrotransposon protein, putative, Ty3-gypsy subclass, expressed		hypomethylation	Promoter	heterozygous SNPs/InDels	MISSENSE
LOC_Os06g16080	Group III	transposon protein, putative, CACTA, En/Spm sub-class, expressed		hypomethylation	Promoter	heterozygous SNPs/InDels	MISSENSE
LOC_Os06g25840	Group III	retrotransposon protein, putative, Ty3-gypsy subclass, expressed		hypomethylation	Promoter	heterozygous SNPs/InDels	MISSENSE
LOC_Os06g37990	Group III	retrotransposon protein, putative, Ty3-gypsy subclass, expressed		hypomethylation	Promoter	heterozygous SNPs/InDels	MISSENSE
LOC_Os07g20620	Group III	retrotransposon protein, putative, Ty1-copia subclass, expressed		hypomethylation	Promoter	heterozygous SNPs/InDels	MISSENSE
LOC_Os07g24060	Group III	retrotransposon protein, putative, unclassified, expressed		hypomethylation	Promoter	heterozygous SNPs/InDels	MISSENSE
LOC_Os07g24070	Group III	retrotransposon protein, putative, unclassified		hypomethylation	Promoter	heterozygous SNPs/InDels	MISSENSE
LOC_Os07g28780	Group III	transposon protein, putative, CACTA, En/Spm sub-class		hypomethylation	Promoter	heterozygous SNPs/InDels	MISSENSE
LOC_Os07g30070	Group III	retrotransposon protein, putative, unclassified, expressed		hypomethylation	Promoter	heterozygous SNPs/InDels	MISSENSE
LOC_Os07g33020	Group III	hypothetical protein		hypomethylation	Promoter	heterozygous SNPs/InDels	MISSENSE
LOC_Os07g35630	Group III	retrotransposon protein, putative, Ty3-gypsy subclass, expressed		hypomethylation	Promoter	heterozygous SNPs/InDels	MISSENSE
LOC_Os08g03210	Group III	retrotransposon protein, putative, unclassified, expressed		hypomethylation	Promoter	heterozygous SNPs/InDels	MISSENSE
LOC_Os08g10460	Group III	retrotransposon protein, putative, unclassified, expressed		hypomethylation	Promoter	heterozygous SNPs/InDels	MISSENSE
LOC_Os08g15700	Group III	retrotransposon protein, putative, unclassified, expressed		hypomethylation	Promoter	heterozygous SNPs/InDels	MISSENSE
LOC_Os08g21170	Group III	transposon protein, putative, CACTA, En/Spm sub-class, expressed		hypomethylation	Promoter	heterozygous SNPs/InDels	MISSENSE
LOC_Os08g23090	Group III	retrotransposon protein, putative, unclassified, expressed		hypomethylation	Promoter	heterozygous SNPs/InDels	MISSENSE
LOC_Os08g30600	Group III	transposon protein, putative, CACTA, En/Spm sub-class, expressed		hypomethylation	Promoter	heterozygous SNPs/InDels	MISSENSE
LOC_Os08g30670	Group III	retrotransposon protein, putative, unclassified, expressed		hypomethylation	Promoter	heterozygous SNPs/InDels	MISSENSE
LOC_Os08g40960	Group III	retrotransposon protein, putative, unclassified, expressed		hypomethylation	Promoter	heterozygous SNPs/InDels	MISSENSE
LOC_Os08g44490	Group III	retrotransposon protein, putative, unclassified, expressed		hypomethylation	Promoter	heterozygous SNPs/InDels	MISSENSE
LOC_Os09g04130	Group III	retrotransposon protein, putative, unclassified, expressed		hypomethylation	Promoter	heterozygous SNPs/InDels	MISSENSE
LOC_Os09g10420	Group III	retrotransposon protein, putative, unclassified, expressed		hypomethylation	Promoter	heterozygous SNPs/InDels	MISSENSE
LOC_Os09g16790	Group III	transposon protein, putative, CACTA, En/Spm sub-class, expressed		hypomethylation	Promoter	heterozygous SNPs/InDels	MISSENSE
LOC_Os09g16880	Group III	transposon protein, putative, CACTA, En/Spm sub-class, expressed		hypomethylation	Promoter	heterozygous SNPs/InDels	MISSENSE
LOC_Os09g19920	Group III	metallo-beta-lactamase family protein, putative, expressed		hypomethylation	Promoter	heterozygous SNPs/InDels	MISSENSE
LOC_Os09g20450	Group III	transposon protein, putative, CACTA, En/Spm sub-class, expressed		hypomethylation	Promoter	heterozygous SNPs/InDels	MISSENSE
LOC_Os09g22350	Group III	retrotransposon protein, putative, Ty3-gypsy subclass, expressed		hypomethylation	Promoter	heterozygous SNPs/InDels	MISSENSE
LOC_Os10g04470	Group III	conserved hypothetical protein		hypomethylation	Promoter	heterozygous SNPs/InDels	MISSENSE
LOC_Os10g08650	Group III	transposon protein, putative, CACTA, En/Spm sub-class, expressed		hypomethylation	Promoter	heterozygous SNPs/InDels	MISSENSE
LOC_Os10g09800	Group III	retrotransposon protein, putative, Ty3-gypsy subclass		hypomethylation	Promoter	heterozygous SNPs/InDels	MISSENSE
LOC_Os10g20960	Group III	retrotransposon protein, putative, unclassified, expressed		hypomethylation	Promoter	heterozygous SNPs/InDels	MISSENSE
LOC_Os11g08060	Group III	retrotransposon protein, putative, Ty3-gypsy subclass, expressed		hypomethylation	Promoter	heterozygous SNPs/InDels	MISSENSE
LOC_Os11g12730	Group III	transposon protein, putative, CACTA, En/Spm sub-class, expressed		hypomethylation	Promoter	heterozygous SNPs/InDels	MISSENSE
LOC_Os11g24330	Group III	retrotransposon protein, putative, Ty1-copia subclass		hypomethylation	Promoter	heterozygous SNPs/InDels	NONSENSE
LOC_Os11g26080	Group III	transposon protein, putative, CACTA, En/Spm sub-class, expressed		hypomethylation	Promoter	heterozygous SNPs/InDels	NONSENSE
LOC_Os11g27100	Group III	retrotransposon protein, putative, unclassified, expressed		hypomethylation	Promoter	heterozygous SNPs/InDels	MISSENSE
LOC_Os11g31230	Group III	retrotransposon protein, putative, Ty3-gypsy subclass, expressed		hypomethylation	Promoter	heterozygous SNPs/InDels	MISSENSE
LOC_Os11g31720	Group III	retrotransposon protein, putative, unclassified, expressed		hypomethylation	Promoter	heterozygous SNPs/InDels	MISSENSE
LOC_Os12g09900	Group III	transposon protein, putative, CACTA, En/Spm sub-class, expressed		hypomethylation	Promoter	heterozygous SNPs/InDels	MISSENSE
LOC_Os12g14410	Group III	retrotransposon protein, putative, Ty3-gypsy subclass, expressed		hypomethylation	Promoter	heterozygous SNPs/InDels	MISSENSE
LOC_Os12g16800	Group III	retrotransposon protein, putative, Ty3-gypsy subclass, expressed		hypomethylation	Promoter	heterozygous SNPs/InDels	MISSENSE
LOC_Os12g24220	Group III	retrotransposon protein, putative, unclassified, expressed		hypomethylation	Promoter	heterozygous SNPs/InDels	MISSENSE
LOC_Os12g29380	Group III	retrotransposon protein, putative, Ty3-gypsy subclass, expressed		hypomethylation	Promoter	heterozygous SNPs/InDels	MISSENSE
LOC_Os12g30770	Group III	retrotransposon protein, putative, unclassified, expressed		hypomethylation	Promoter	heterozygous SNPs/InDels	MISSENSE
LOC_Os12g36780	Group III	retrotransposon protein, putative, unclassified, expressed		hypomethylation	Promoter	heterozygous SNPs/InDels	MISSENSE
LOC_Os01g06660	Group III	thiamine pyrophosphate enzyme, C-terminal TPP binding domain containing protein, expressed		hypomethylation	Promoter	heterozygous SNPs/InDels	NONSENSE
LOC_Os03g02130	Group III	hypothetical protein		hypomethylation	Promoter	heterozygous SNPs/InDels	NONSENSE
LOC_Os04g20140	Group III	retrotransposon, putative, centromere-specific, expressed		hypomethylation	Promoter	heterozygous SNPs/InDels	NONSENSE
LOC_Os06g19520	Group III	transposon protein, putative, CACTA, En/Spm sub-class, expressed		hypomethylation	Promoter	heterozygous SNPs/InDels	NONSENSE
LOC_Os11g19380	Group III	retrotransposon protein, putative, unclassified, expressed		hypomethylation	Promoter	heterozygous SNPs/InDels	NONSENSE
LOC_Os05g24570	Group III	expressed protein		hypomethylation	Promoter	heterozygous SNPs/InDels	FRAME_SHIFT
LOC_Os11g33070	Group III	retrotransposon protein, putative, Ty3-gypsy subclass, expressed		hypomethylation	Promoter	heterozygous SNPs/InDels	FRAME_SHIFT
LOC_Os12g21990	Group III	retrotransposon protein, putative, Ty3-gypsy subclass		hypomethylation	Promoter	heterozygous SNPs/InDels	FRAME_SHIFT
LOC_Os01g25679	Group III	retrotransposon protein, putative, Ty3-gypsy subclass, expressed		hypermethylation	Promoter, First exon	heterozygous SNPs/InDels	MISSENSE
LOC_Os04g07770	Group III	retrotransposon protein, putative, Ty3-gypsy subclass, expressed		hypermethylation	Promoter, First exon	heterozygous SNPs/InDels	MISSENSE
LOC_Os05g06580	Group III	retrotransposon protein, putative, unclassified, expressed		hypermethylation	Promoter, First exon	heterozygous SNPs/InDels	MISSENSE
LOC_Os07g16930	Group III	expressed protein		hypermethylation	Promoter, First exon	heterozygous SNPs/InDels	MISSENSE
LOC_Os10g12730	Group III	retrotransposon protein, putative, unclassified, expressed		hypermethylation	Promoter, First exon	heterozygous SNPs/InDels	MISSENSE
LOC_Os08g28060	Group III	retrotransposon protein, putative, unclassified, expressed		hypermethylation	First exon	heterozygous SNPs/InDels	MISSENSE
LOC_Os09g05060	Group III	retrotransposon protein, putative, Ty1-copia subclass, expressed		hypermethylation	First exon	heterozygous SNPs/InDels	MISSENSE
LOC_Os09g09510	Group III	legume lectins beta domain containing protein, expressed		hypermethylation	First exon	heterozygous SNPs/InDels	FRAME_SHIFT
LOC_Os02g36720	Group III	expressed protein		hypermethylation	Promoter	heterozygous SNPs/InDels	NONSENSE
LOC_Os02g48270	Group III	DUF260 domain containing protein, putative		hypermethylation	Promoter	heterozygous SNPs/InDels	MISSENSE
LOC_Os03g12600	Group III	retrotransposon protein, putative, unclassified, expressed		hypermethylation	Promoter	heterozygous SNPs/InDels	MISSENSE
LOC_Os03g26890	Group III	retrotransposon protein, putative, Ty3-gypsy subclass, expressed		hypermethylation	Promoter	heterozygous SNPs/InDels	MISSENSE
LOC_Os03g44370	Group III	transposon protein, putative, CACTA, En/Spm sub-class, expressed		hypermethylation	Promoter	heterozygous SNPs/InDels	MISSENSE
LOC_Os03g45820	Group III	transposon protein, putative, CACTA, En/Spm sub-class, expressed		hypermethylation	Promoter	heterozygous SNPs/InDels	NONSENSE
LOC_Os03g61190	Group III	retrotransposon protein, putative, unclassified, expressed		hypermethylation	Promoter	heterozygous SNPs/InDels	MISSENSE
LOC_Os03g61390	Group III	retrotransposon protein, putative, unclassified, expressed		hypermethylation	Promoter	heterozygous SNPs/InDels	MISSENSE
LOC_Os04g33380	Group III	expressed protein		hypermethylation	Promoter	heterozygous SNPs/InDels	MISSENSE
LOC_Os05g02340	Group III	retrotransposon protein, putative, Ty3-gypsy subclass, expressed		hypermethylation	Promoter	heterozygous SNPs/InDels	MISSENSE
LOC_Os05g12060	Group III	retrotransposon protein, putative, unclassified, expressed		hypermethylation	Promoter	heterozygous SNPs/InDels	MISSENSE
LOC_Os05g24050	Group III	retrotransposon protein, putative, unclassified, expressed		hypermethylation	Promoter	heterozygous SNPs/InDels	MISSENSE
LOC_Os05g45280	Group III	protein of unknown function DUF502 domain containing protein, expressed		hypermethylation	Promoter	heterozygous SNPs/InDels	MISSENSE
LOC_Os06g07850	Group III	retrotransposon protein, putative, unclassified, expressed		hypermethylation	Promoter	heterozygous SNPs/InDels	MISSENSE
LOC_Os06g16700	Group III	retrotransposon protein, putative, unclassified, expressed		hypermethylation	Promoter	heterozygous SNPs/InDels	MISSENSE
LOC_Os06g18130	Group III	retrotransposon protein, putative, LINE subclass, expressed		hypermethylation	Promoter	heterozygous SNPs/InDels	MISSENSE
LOC_Os06g21440	Group III	retrotransposon protein, putative, unclassified, expressed		hypermethylation	Promoter	heterozygous SNPs/InDels	MISSENSE
LOC_Os06g22520	Group III	retrotransposon protein, putative, Ty3-gypsy subclass, expressed		hypermethylation	Promoter	heterozygous SNPs/InDels	MISSENSE
LOC_Os06g27480	Group III	retrotransposon protein, putative, Ty3-gypsy subclass, expressed		hypermethylation	Promoter	heterozygous SNPs/InDels	MISSENSE
LOC_Os06g33860	Group III	retrotransposon protein, putative, unclassified, expressed		hypermethylation	Promoter	heterozygous SNPs/InDels	MISSENSE
LOC_Os06g35740	Group III	expressed protein		hypermethylation	Promoter	heterozygous SNPs/InDels	MISSENSE
LOC_Os07g28670	Group III	retrotransposon protein, putative, unclassified, expressed		hypermethylation	Promoter	heterozygous SNPs/InDels	NONSENSE
LOC_Os08g17070	Group III	retrotransposon protein, putative, unclassified, expressed		hypermethylation	Promoter	heterozygous SNPs/InDels	MISSENSE
LOC_Os08g19790	Group III	retrotransposon protein, putative, Ty3-gypsy subclass, expressed		hypermethylation	Promoter	heterozygous SNPs/InDels	MISSENSE
LOC_Os08g19890	Group III	ZOS8-03 - C2H2 zinc finger protein, expressed		hypermethylation	Promoter	heterozygous SNPs/InDels	MISSENSE
LOC_Os09g07430	Group III	retrotransposon, putative, centromere-specific, expressed		hypermethylation	Promoter	heterozygous SNPs/InDels	MISSENSE
LOC_Os10g05400	Group III	OsWAK102 - OsWAK receptor-like cytoplasmic kinase OsWAK-RLCK, expressed		hypermethylation	Promoter	heterozygous SNPs/InDels	MISSENSE
LOC_Os10g07562	Group III	transposon protein, putative, CACTA, En/Spm sub-class, expressed		hypermethylation	Promoter	heterozygous SNPs/InDels	MISSENSE
LOC_Os10g12590	Group III	retrotransposon protein, putative, Ty3-gypsy subclass, expressed		hypermethylation	Promoter	heterozygous SNPs/InDels	MISSENSE
LOC_Os10g17610	Group III	retrotransposon protein, putative, unclassified, expressed		hypermethylation	Promoter	heterozygous SNPs/InDels	MISSENSE
LOC_Os10g25080	Group III	retrotransposon protein, putative, Ty3-gypsy subclass, expressed		hypermethylation	Promoter	heterozygous SNPs/InDels	MISSENSE
LOC_Os11g07250	Group III	receptor kinase, putative, expressed		hypermethylation	Promoter	heterozygous SNPs/InDels	MISSENSE
LOC_Os11g15120	Group III	retrotransposon protein, putative, Ty3-gypsy subclass, expressed		hypermethylation	Promoter	heterozygous SNPs/InDels	MISSENSE
LOC_Os11g37170	Group III	retrotransposon protein, putative, Ty3-gypsy subclass, expressed		hypermethylation	Promoter	heterozygous SNPs/InDels	MISSENSE
LOC_Os12g27450	Group III	retrotransposon protein, putative, unclassified, expressed		hypermethylation	Promoter	heterozygous SNPs/InDels	MISSENSE
LOC_Os08g24680	Group III	retrotransposon protein, putative, unclassified, expressed		hypermethylation	Promoter	heterozygous SNPs/InDels	FRAME_SHIFT
LOC_Os01g27430	Group III	retrotransposon protein, putative, unclassified, expressed		hypomethylation	Promoter, Exon, Intron	heterozygous SNPs/InDels	MISSENSE
LOC_Os01g27900	Group III	retrotransposon protein, putative, unclassified, expressed		hypomethylation	Promoter, Exon, Intron	heterozygous SNPs/InDels	MISSENSE
LOC_Os01g64990	Group III	GPI transamidase subunit PIG-U domain containing protein, expressed		hypomethylation	Promoter, Exon, Intron	heterozygous SNPs/InDels	MISSENSE
LOC_Os03g39780	Group III	retrotransposon protein, putative, unclassified, expressed		hypomethylation	Promoter, Exon, Intron	heterozygous SNPs/InDels	MISSENSE
LOC_Os04g16910	Group III	retrotransposon protein, putative, Ty3-gypsy subclass, expressed		hypomethylation	Promoter, Exon, Intron	heterozygous SNPs/InDels	MISSENSE
LOC_Os05g14790	Group III	retrotransposon protein, putative, Ty3-gypsy subclass, expressed		hypomethylation	Promoter, Exon, Intron	heterozygous SNPs/InDels	MISSENSE
LOC_Os05g42410	Group III	transposon protein, putative, CACTA, En/Spm sub-class, expressed		hypomethylation	Promoter, Exon, Intron	heterozygous SNPs/InDels	NONSENSE
LOC_Os06g38270	Group III	retrotransposon protein, putative, Ty3-gypsy subclass, expressed		hypomethylation	Promoter, Exon, Intron	heterozygous SNPs/InDels	MISSENSE
LOC_Os06g47340	Group III	glycosyltransferase family 43 protein, putative, expressed		hypomethylation	Promoter, Exon, Intron	heterozygous SNPs/InDels	MISSENSE
LOC_Os07g30080	Group III	retrotransposon protein, putative, unclassified		hypomethylation	Promoter, Exon, Intron	heterozygous SNPs/InDels	MISSENSE
LOC_Os07g40760	Group III	transposon protein, putative, unclassified, expressed		hypomethylation	Promoter, Exon, Intron	heterozygous SNPs/InDels	MISSENSE
LOC_Os08g01920	Group III	SGR2, putative, expressed		hypomethylation	Promoter, Exon, Intron	heterozygous SNPs/InDels	MISSENSE
LOC_Os08g15720	Group III	retrotransposon protein, putative, LINE subclass, expressed		hypomethylation	Promoter, Exon, Intron	heterozygous SNPs/InDels	MISSENSE
LOC_Os08g18070	Group III	expressed protein		hypomethylation	Promoter, Exon, Intron	heterozygous SNPs/InDels	MISSENSE
LOC_Os08g19180	Group III	transposon protein, putative, unclassified, expressed		hypomethylation	Promoter, Exon, Intron	heterozygous SNPs/InDels	NONSENSE
LOC_Os08g28040	Group III	retrotransposon protein, putative, Ty1-copia subclass, expressed		hypomethylation	Promoter, Exon, Intron	heterozygous SNPs/InDels	NONSENSE
LOC_Os08g35330	Group III	expressed protein		hypomethylation	Promoter, Exon, Intron	heterozygous SNPs/InDels	MISSENSE
LOC_Os09g02630	Group III	retrotransposon protein, putative, unclassified, expressed		hypomethylation	Promoter, Exon, Intron	heterozygous SNPs/InDels	MISSENSE
LOC_Os09g02940	Group III	retrotransposon protein, putative, Ty3-gypsy subclass, expressed		hypomethylation	Promoter, Exon, Intron	heterozygous SNPs/InDels	MISSENSE
LOC_Os09g03450	Group III	retrotransposon protein, putative, unclassified, expressed		hypomethylation	Promoter, Exon, Intron	heterozygous SNPs/InDels	NONSENSE
LOC_Os09g06170	Group III	retrotransposon protein, putative, Ty3-gypsy subclass, expressed		hypomethylation	Promoter, Exon, Intron	heterozygous SNPs/InDels	MISSENSE
LOC_Os10g07270	Group III	ubiquitin carboxyl-terminal hydrolase 5, putative, expressed		hypomethylation	Promoter, Exon, Intron	heterozygous SNPs/InDels	MISSENSE
LOC_Os10g12530	Group III	retrotransposon protein, putative, Ty3-gypsy subclass, expressed		hypomethylation	Promoter, Exon, Intron	heterozygous SNPs/InDels	MISSENSE
LOC_Os11g19230	Group III	retrotransposon protein, putative, Ty1-copia subclass, expressed		hypomethylation	Promoter, Exon, Intron	heterozygous SNPs/InDels	MISSENSE
LOC_Os11g26070	Group III	transposon protein, putative, CACTA, En/Spm sub-class		hypomethylation	Promoter, Exon, Intron	heterozygous SNPs/InDels	MISSENSE
LOC_Os11g31750	Group III	retrotransposon protein, putative, Ty3-gypsy subclass		hypomethylation	Promoter, Exon, Intron	heterozygous SNPs/InDels	MISSENSE
LOC_Os11g45990	Group III	von Willebrand factor type A domain containing protein, putative, expressed		hypomethylation	Promoter, Exon, Intron	heterozygous SNPs/InDels	MISSENSE
LOC_Os12g31280	Group III	transposon protein, putative, CACTA, En/Spm sub-class		hypomethylation	Promoter, Exon, Intron	heterozygous SNPs/InDels	MISSENSE
LOC_Os11g26000	Group III	retrotransposon, putative, centromere-specific, expressed		hypomethylation	Promoter, Exon, Intron	heterozygous SNPs/InDels	NONSENSE
LOC_Os07g25490	Group III	expressed protein		hypomethylation	Promoter, Exon, Intron	heterozygous SNPs/InDels	FRAME_SHIFT
LOC_Os01g13550	Group III	beta-amylase, putative, expressed		hypomethylation	Exon, Intron	heterozygous SNPs/InDels	MISSENSE
LOC_Os01g22050	Group III	retrotransposon protein, putative, unclassified, expressed		hypomethylation	Exon, Intron	heterozygous SNPs/InDels	MISSENSE
LOC_Os01g22390	Group III	WD domain containing protein, putative, expressed		hypomethylation	Exon, Intron	heterozygous SNPs/InDels	MISSENSE
LOC_Os01g39200	Group III	retrotransposon protein, putative, Ty3-gypsy subclass, expressed		hypomethylation	Exon, Intron	heterozygous SNPs/InDels	MISSENSE
LOC_Os01g47980	Group III	retrotransposon protein, putative, unclassified, expressed		hypomethylation	Exon, Intron	heterozygous SNPs/InDels	MISSENSE
LOC_Os02g12120	Group III	retrotransposon protein, putative, unclassified, expressed		hypomethylation	Exon, Intron	heterozygous SNPs/InDels	MISSENSE
LOC_Os02g13840	Group III	citrate synthase, putative, expressed		hypomethylation	Exon, Intron	heterozygous SNPs/InDels	MISSENSE
LOC_Os02g16270	Group III	xa1, putative, expressed		hypomethylation	Exon, Intron	heterozygous SNPs/InDels	MISSENSE
LOC_Os02g21560	Group III	retrotransposon protein, putative, unclassified, expressed		hypomethylation	Exon, Intron	heterozygous SNPs/InDels	MISSENSE
LOC_Os02g40430	Group III	HEAT repeat family protein, putative, expressed		hypomethylation	Exon, Intron	heterozygous SNPs/InDels	MISSENSE
LOC_Os02g43270	Group III	retrotransposon protein, putative, unclassified, expressed		hypomethylation	Exon, Intron	heterozygous SNPs/InDels	MISSENSE
LOC_Os03g15890	Group III	RNA recognition motif containing protein, expressed		hypomethylation	Exon, Intron	heterozygous SNPs/InDels	MISSENSE
LOC_Os03g31520	Group III	retrotransposon protein, putative, unclassified, expressed		hypomethylation	Exon, Intron	heterozygous SNPs/InDels	MISSENSE
LOC_Os03g36890	Group III	retrotransposon protein, putative, unclassified, expressed		hypomethylation	Exon, Intron	heterozygous SNPs/InDels	MISSENSE
LOC_Os03g39450	Group III	retrotransposon protein, putative, Ty3-gypsy subclass, expressed		hypomethylation	Exon, Intron	heterozygous SNPs/InDels	MISSENSE
LOC_Os04g09470	Group III	retrotransposon protein, putative, Ty3-gypsy subclass, expressed		hypomethylation	Exon, Intron	heterozygous SNPs/InDels	MISSENSE
LOC_Os04g13510	Group III	retrotransposon protein, putative, Ty3-gypsy subclass, expressed		hypomethylation	Exon, Intron	heterozygous SNPs/InDels	MISSENSE
LOC_Os04g18480	Group III	retrotransposon protein, putative, Ty3-gypsy subclass, expressed		hypomethylation	Exon, Intron	heterozygous SNPs/InDels	MISSENSE
LOC_Os04g19990	Group III	retrotransposon protein, putative, unclassified, expressed		hypomethylation	Exon, Intron	heterozygous SNPs/InDels	MISSENSE
LOC_Os04g20150	Group III	retrotransposon, putative, centromere-specific, expressed		hypomethylation	Exon, Intron	heterozygous SNPs/InDels	MISSENSE
LOC_Os04g31260	Group III	hypothetical protein		hypomethylation	Exon, Intron	heterozygous SNPs/InDels	MISSENSE
LOC_Os04g54660	Group III	retrotransposon protein, putative, unclassified, expressed		hypomethylation	Exon, Intron	heterozygous SNPs/InDels	MISSENSE
LOC_Os05g06350	Group III	importin subunit alpha, putative, expressed		hypomethylation	Exon, Intron	heterozygous SNPs/InDels	MISSENSE
LOC_Os05g15320	Group III	transposon protein, putative, CACTA, En/Spm sub-class, expressed		hypomethylation	Exon, Intron	heterozygous SNPs/InDels	MISSENSE
LOC_Os05g23370	Group III	retrotransposon protein, putative, Ty3-gypsy subclass, expressed		hypomethylation	Exon, Intron	heterozygous SNPs/InDels	MISSENSE
LOC_Os05g24654	Group III	transposon protein, putative, unclassified, expressed		hypomethylation	Exon, Intron	heterozygous SNPs/InDels	MISSENSE
LOC_Os05g39420	Group III	retrotransposon protein, putative, Ty1-copia subclass		hypomethylation	Exon, Intron	heterozygous SNPs/InDels	MISSENSE
LOC_Os05g44740	Group III	transposon protein, putative, unclassified, expressed		hypomethylation	Exon, Intron	heterozygous SNPs/InDels	MISSENSE
LOC_Os06g19210	Group III	cadmium tolerance factor, putative, expressed		hypomethylation	Exon, Intron	heterozygous SNPs/InDels	MISSENSE
LOC_Os06g30070	Group III	retrotransposon protein, putative, Ty3-gypsy subclass, expressed		hypomethylation	Exon, Intron	heterozygous SNPs/InDels	NONSENSE
LOC_Os07g16120	Group III	retrotransposon protein, putative, unclassified, expressed		hypomethylation	Exon, Intron	heterozygous SNPs/InDels	MISSENSE
LOC_Os07g19320	Group III	stripe rust resistance protein Yr10, putative, expressed		hypomethylation	Exon, Intron	heterozygous SNPs/InDels	MISSENSE
LOC_Os08g13640	Group III	ankyrin, putative, expressed		hypomethylation	Exon, Intron	heterozygous SNPs/InDels	MISSENSE
LOC_Os08g16010	Group III	acetyltransferase, GNAT family, putative, expressed		hypomethylation	Exon, Intron	heterozygous SNPs/InDels	MISSENSE
LOC_Os08g19080	Group III	retrotransposon protein, putative, unclassified, expressed		hypomethylation	Exon, Intron	heterozygous SNPs/InDels	MISSENSE
LOC_Os08g19770	Group III	expressed protein		hypomethylation	Exon, Intron	heterozygous SNPs/InDels	MISSENSE
LOC_Os08g21940	Group III	retrotransposon protein, putative, unclassified, expressed		hypomethylation	Exon, Intron	heterozygous SNPs/InDels	MISSENSE
LOC_Os08g23480	Group III	retrotransposon protein, putative, Ty1-copia subclass, expressed		hypomethylation	Exon, Intron	heterozygous SNPs/InDels	MISSENSE
LOC_Os08g33220	Group III	retrotransposon protein, putative, Ty3-gypsy subclass, expressed		hypomethylation	Exon, Intron	heterozygous SNPs/InDels	MISSENSE
LOC_Os08g34590	Group III	transposon protein, putative, CACTA, En/Spm sub-class		hypomethylation	Exon, Intron	heterozygous SNPs/InDels	MISSENSE
LOC_Os09g14470	Group III	retrotransposon protein, putative, unclassified, expressed		hypomethylation	Exon, Intron	heterozygous SNPs/InDels	MISSENSE
LOC_Os09g22170	Group III	retrotransposon protein, putative, Ty3-gypsy subclass, expressed		hypomethylation	Exon, Intron	heterozygous SNPs/InDels	MISSENSE
LOC_Os09g22230	Group III	retrotransposon protein, putative, Ty3-gypsy subclass, expressed		hypomethylation	Exon, Intron	heterozygous SNPs/InDels	MISSENSE
LOC_Os10g04740	Group III	retrotransposon protein, putative, unclassified, expressed		hypomethylation	Exon, Intron	heterozygous SNPs/InDels	MISSENSE
LOC_Os10g11190	Group III	retrotransposon protein, putative, Ty3-gypsy subclass, expressed		hypomethylation	Exon, Intron	heterozygous SNPs/InDels	MISSENSE
LOC_Os10g18350	Group III	retrotransposon protein, putative, unclassified, expressed		hypomethylation	Exon, Intron	heterozygous SNPs/InDels	MISSENSE
LOC_Os10g37960	Group III	retrotransposon protein, putative, unclassified, expressed		hypomethylation	Exon, Intron	heterozygous SNPs/InDels	MISSENSE
LOC_Os11g18810	Group III	retrotransposon protein, putative, Ty3-gypsy subclass, expressed		hypomethylation	Exon, Intron	heterozygous SNPs/InDels	MISSENSE
LOC_Os11g26540	Group III	retrotransposon protein, putative, Ty3-gypsy subclass, expressed		hypomethylation	Exon, Intron	heterozygous SNPs/InDels	MISSENSE
LOC_Os11g47290	Group III	receptor kinase, putative, expressed		hypomethylation	Exon, Intron	heterozygous SNPs/InDels	MISSENSE
LOC_Os12g02980	Group III	nucleoside-triphosphatase, putative, expressed		hypomethylation	Exon, Intron	heterozygous SNPs/InDels	MISSENSE
LOC_Os12g06230	Group III	retrotransposon protein, putative, unclassified, expressed		hypomethylation	Exon, Intron	heterozygous SNPs/InDels	MISSENSE
LOC_Os12g14280	Group III	retrotransposon protein, putative, Ty3-gypsy subclass, expressed		hypomethylation	Exon, Intron	heterozygous SNPs/InDels	MISSENSE
LOC_Os12g16900	Group III	retrotransposon protein, putative, Ty3-gypsy subclass, expressed		hypomethylation	Exon, Intron	heterozygous SNPs/InDels	MISSENSE
LOC_Os12g18190	Group III	retrotransposon protein, putative, unclassified, expressed		hypomethylation	Exon, Intron	heterozygous SNPs/InDels	MISSENSE
LOC_Os12g26660	Group III	retrotransposon protein, putative, LINE subclass, expressed		hypomethylation	Exon, Intron	heterozygous SNPs/InDels	NONSENSE
LOC_Os07g45880	Group III	retrotransposon protein, putative, unclassified, expressed		hypomethylation	Exon, Intron	heterozygous SNPs/InDels	SPLICE_SITE_ACCEPTOR
LOC_Os11g04300	Group III	retrotransposon protein, putative, unclassified, expressed		hypomethylation	Exon, Intron	heterozygous SNPs/InDels	NONSENSE
LOC_Os05g06280	Group III	ATKINESIN-13A/KINESIN-13A, putative, expressed		hypomethylation	Exon, Intron	heterozygous SNPs/InDels	FRAME_SHIFT
LOC_Os06g31870	Group III	retrotransposon protein, putative, Ty3-gypsy subclass, expressed		hypomethylation	Promoter, Intron	heterozygous SNPs/InDels	MISSENSE
LOC_Os08g21420	Group III	retrotransposon, putative, centromere-specific, expressed		hypomethylation	Promoter, Intron	heterozygous SNPs/InDels	MISSENSE
LOC_Os01g63150	Group III	retrotransposon protein, putative, Ty3-gypsy subclass, expressed		hypomethylation	Intron	heterozygous SNPs/InDels	MISSENSE
LOC_Os01g70020	Group III	DEK C terminal domain containing protein, expressed		hypomethylation	Intron	heterozygous SNPs/InDels	MISSENSE
LOC_Os02g18040	Group III	transposon protein, putative, CACTA, En/Spm sub-class, expressed		hypomethylation	Intron	heterozygous SNPs/InDels	MISSENSE
LOC_Os02g23970	Group III	retrotransposon, putative, centromere-specific, expressed		hypomethylation	Intron	heterozygous SNPs/InDels	MISSENSE
LOC_Os03g14610	Group III	HVA22, putative, expressed		hypomethylation	Intron	heterozygous SNPs/InDels	MISSENSE
LOC_Os03g64290	Group III	myosin, putative, expressed		hypomethylation	Intron	heterozygous SNPs/InDels	MISSENSE
LOC_Os06g29580	Group III	retrotransposon protein, putative, Ty3-gypsy subclass, expressed		hypomethylation	Intron	heterozygous SNPs/InDels	MISSENSE
LOC_Os07g22000	Group III	retrotransposon protein, putative, unclassified, expressed		hypomethylation	Intron	heterozygous SNPs/InDels	MISSENSE
LOC_Os08g05360	Group III	transposon protein, putative, unclassified, expressed		hypomethylation	Intron	heterozygous SNPs/InDels	MISSENSE
LOC_Os08g15830	Group III	retrotransposon protein, putative, unclassified, expressed		hypomethylation	Intron	heterozygous SNPs/InDels	FRAME_SHIFT
LOC_Os08g28230	Group III	IscA-like iron-sulfur assembly protein, mitochondrial precursor, putative, expressed		hypomethylation	Intron	heterozygous SNPs/InDels	MISSENSE
LOC_Os09g15020	Group III	retrotransposon protein, putative, unclassified, expressed		hypomethylation	Intron	heterozygous SNPs/InDels	MISSENSE
LOC_Os11g24150	Group III	retrotransposon protein, putative, Ty3-gypsy subclass, expressed		hypomethylation	Intron	heterozygous SNPs/InDels	MISSENSE
LOC_Os12g14374	Group III	retrotransposon protein, putative, Ty3-gypsy subclass, expressed		hypomethylation	Intron	heterozygous SNPs/InDels	MISSENSE
LOC_Os12g37830	Group III	transposon protein, putative, unclassified, expressed		hypomethylation	Intron	heterozygous SNPs/InDels	MISSENSE
LOC_Os04g29630	Group III	transposon protein, putative, unclassified, expressed		hypomethylation	Intron	heterozygous SNPs/InDels	SPLICE_SITE_ACCEPTOR
LOC_Os08g14810	Group III	NB-ARC domain containing protein, expressed		hypomethylation	Intron	heterozygous SNPs/InDels	NONSENSE
LOC_Os01g29880	Group III	retrotransposon protein, putative, unclassified, expressed		hypomethylation	Promoter, Exon	heterozygous SNPs/InDels	MISSENSE
LOC_Os01g39080	Group III	expressed protein		hypomethylation	Promoter, Exon	heterozygous SNPs/InDels	MISSENSE
LOC_Os01g57510	Group III	receptor protein kinase, putative, expressed		hypomethylation	Promoter, Exon	heterozygous SNPs/InDels	MISSENSE
LOC_Os02g04830	Group III	retrotransposon, putative, centromere-specific		hypomethylation	Promoter, Exon	heterozygous SNPs/InDels	MISSENSE
LOC_Os02g12450	Group III	receptor-like protein kinase 2 precursor, putative, expressed		hypomethylation	Promoter, Exon	heterozygous SNPs/InDels	NONSENSE
LOC_Os04g12130	Group III	retrotransposon protein, putative, Ty1-copia subclass, expressed		hypomethylation	Promoter, Exon	heterozygous SNPs/InDels	MISSENSE
LOC_Os04g13120	Group III	retrotransposon protein, putative, unclassified		hypomethylation	Promoter, Exon	heterozygous SNPs/InDels	MISSENSE
LOC_Os04g25780	Group III	retrotransposon protein, putative, unclassified, expressed		hypomethylation	Promoter, Exon	heterozygous SNPs/InDels	MISSENSE
LOC_Os04g29580	Group III	OsWAK37 - OsWAK short gene, expressed		hypomethylation	Promoter, Exon	heterozygous SNPs/InDels	MISSENSE
LOC_Os05g16315	Group III	translation initiation factor IF-2, putative, expressed		hypomethylation	Promoter, Exon	heterozygous SNPs/InDels	MISSENSE
LOC_Os05g17120	Group III	retrotransposon protein, putative, Ty3-gypsy subclass, expressed		hypomethylation	Promoter, Exon	heterozygous SNPs/InDels	MISSENSE
LOC_Os05g18040	Group III	retrotransposon protein, putative, Ty3-gypsy subclass, expressed		hypomethylation	Promoter, Exon	heterozygous SNPs/InDels	MISSENSE
LOC_Os05g47520	Group III	expressed protein		hypomethylation	Promoter, Exon	heterozygous SNPs/InDels	MISSENSE
LOC_Os06g01040	Group III	retrotransposon protein, putative, unclassified, expressed		hypomethylation	Promoter, Exon	heterozygous SNPs/InDels	MISSENSE
LOC_Os06g21030	Group III	transposon protein, putative, CACTA, En/Spm sub-class, expressed		hypomethylation	Promoter, Exon	heterozygous SNPs/InDels	MISSENSE
LOC_Os07g15210	Group III	retrotransposon protein, putative, Ty3-gypsy subclass, expressed		hypomethylation	Promoter, Exon	heterozygous SNPs/InDels	MISSENSE
LOC_Os07g16620	Group III	retrotransposon protein, putative, Ty1-copia subclass, expressed		hypomethylation	Promoter, Exon	heterozygous SNPs/InDels	MISSENSE
LOC_Os08g19730	Group III	retrotransposon protein, putative, unclassified, expressed		hypomethylation	Promoter, Exon	heterozygous SNPs/InDels	MISSENSE
LOC_Os08g23610	Group III	retrotransposon, putative, centromere-specific, expressed		hypomethylation	Promoter, Exon	heterozygous SNPs/InDels	MISSENSE
LOC_Os09g07000	Group III	retrotransposon protein, putative, Ty3-gypsy subclass, expressed		hypomethylation	Promoter, Exon	heterozygous SNPs/InDels	MISSENSE
LOC_Os09g19630	Group III	retrotransposon protein, putative, unclassified, expressed		hypomethylation	Promoter, Exon	heterozygous SNPs/InDels	NONSENSE
LOC_Os10g09280	Group III	retrotransposon protein, putative, unclassified, expressed		hypomethylation	Promoter, Exon	heterozygous SNPs/InDels	MISSENSE
LOC_Os10g10520	Group III	retrotransposon protein, putative, unclassified, expressed		hypomethylation	Promoter, Exon	heterozygous SNPs/InDels	MISSENSE
LOC_Os11g01900	Group III	expressed protein		hypomethylation	Promoter, Exon	heterozygous SNPs/InDels	MISSENSE
LOC_Os11g26930	Group III	expressed protein		hypomethylation	Promoter, Exon	heterozygous SNPs/InDels	MISSENSE
LOC_Os12g24920	Group III	retrotransposon, putative, centromere-specific, expressed		hypomethylation	Promoter, Exon	heterozygous SNPs/InDels	MISSENSE
LOC_Os03g10250	Group III	expressed protein		hypomethylation	Promoter, Exon	heterozygous SNPs/InDels	FRAME_SHIFT
LOC_Os06g25850	Group III	retrotransposon protein, putative, unclassified, expressed		hypomethylation	Promoter, Exon	heterozygous SNPs/InDels	FRAME_SHIFT
LOC_Os01g14450	Group III	retrotransposon protein, putative, Ty3-gypsy subclass, expressed		hypomethylation	Exon	heterozygous SNPs/InDels	MISSENSE
LOC_Os01g61140	Group III	retrotransposon protein, putative, unclassified, expressed		hypomethylation	Exon	heterozygous SNPs/InDels	MISSENSE
LOC_Os02g06190	Group III	phytosulfokine receptor precursor, putative, expressed		hypomethylation	Exon	heterozygous SNPs/InDels	MISSENSE
LOC_Os02g08450	Group III	transposon protein, putative, CACTA, En/Spm sub-class, expressed		hypomethylation	Exon	heterozygous SNPs/InDels	MISSENSE
LOC_Os02g42420	Group III	retrotransposon protein, putative, unclassified, expressed		hypomethylation	Exon	heterozygous SNPs/InDels	MISSENSE
LOC_Os03g30030	Group III	retrotransposon protein, putative, unclassified, expressed		hypomethylation	Exon	heterozygous SNPs/InDels	MISSENSE
LOC_Os03g39350	Group III	retrotransposon protein, putative, Ty3-gypsy subclass, expressed		hypomethylation	Exon	heterozygous SNPs/InDels	MISSENSE
LOC_Os03g39356	Group III	retrotransposon protein, putative, Ty3-gypsy subclass, expressed		hypomethylation	Exon	heterozygous SNPs/InDels	MISSENSE
LOC_Os04g07240	Group III	retrotransposon protein, putative, Ty3-gypsy subclass, expressed		hypomethylation	Exon	heterozygous SNPs/InDels	MISSENSE
LOC_Os05g05910	Group III	retrotransposon protein, putative, unclassified, expressed		hypomethylation	Exon	heterozygous SNPs/InDels	MISSENSE
LOC_Os05g20890	Group III	retrotransposon, putative, centromere-specific, expressed		hypomethylation	Exon	heterozygous SNPs/InDels	MISSENSE
LOC_Os06g15150	Group III	retrotransposon protein, putative, Ty3-gypsy subclass, expressed		hypomethylation	Exon	heterozygous SNPs/InDels	MISSENSE
LOC_Os06g16710	Group III	transposon protein, putative, CACTA, En/Spm sub-class, expressed		hypomethylation	Exon	heterozygous SNPs/InDels	MISSENSE
LOC_Os07g01230	Group III	expressed protein		hypomethylation	Exon	heterozygous SNPs/InDels	MISSENSE
LOC_Os07g29740	Group III	transposon protein, putative, CACTA, En/Spm sub-class, expressed		hypomethylation	Exon	heterozygous SNPs/InDels	MISSENSE
LOC_Os08g05440	Group III	NB-ARC domain containing protein, expressed		hypomethylation	Exon	heterozygous SNPs/InDels	MISSENSE
LOC_Os09g07300	Group III	BIG, putative, expressed		hypomethylation	Exon	heterozygous SNPs/InDels	MISSENSE
LOC_Os09g24080	Group III	retrotransposon protein, putative, Ty3-gypsy subclass, expressed		hypomethylation	Exon	heterozygous SNPs/InDels	MISSENSE
LOC_Os10g07970	Group III	anthocyanidin 5,3-O-glucosyltransferase, putative, expressed		hypomethylation	Exon	heterozygous SNPs/InDels	NONSENSE
LOC_Os10g21350	Group III	retrotransposon protein, putative, unclassified, expressed		hypomethylation	Exon	heterozygous SNPs/InDels	MISSENSE
LOC_Os11g18540	Group III	transposon protein, putative, CACTA, En/Spm sub-class		hypomethylation	Exon	heterozygous SNPs/InDels	MISSENSE
LOC_Os12g04830	Group III	retrotransposon protein, putative, Ty3-gypsy subclass, expressed		hypomethylation	Exon	heterozygous SNPs/InDels	MISSENSE
LOC_Os12g29640	Group III	transposon protein, putative, CACTA, En/Spm sub-class		hypomethylation	Exon	heterozygous SNPs/InDels	MISSENSE
LOC_Os05g37020	Group III	expressed protein		hypomethylation	Exon	heterozygous SNPs/InDels	NONSENSE
LOC_Os10g09380	Group III	retrotransposon protein, putative, Ty3-gypsy subclass, expressed		hypomethylation	Exon	heterozygous SNPs/InDels	NONSENSE
LOC_Os08g26875	Group III	expressed protein		hypomethylation	Exon	heterozygous SNPs/InDels	FRAME_SHIFT
LOC_Os04g55860	Group III	peptidyl-tRNA hydrolase, putative, expressed		hypomethylation	Exon, Intron	homozygous SNPs/InDels in promoter
LOC_Os03g42569	Group III	expressed protein		hypomethylation	Intron	homozygous SNPs/InDels in promoter
LOC_Os04g08520	Group III	retrotransposon protein, putative, Ty1-copia subclass, expressed		hypomethylation	Promoter, Exon	homozygous SNPs/InDels in promoter
LOC_Os10g24350	Group III	transposon protein, putative, unclassified, expressed		hypomethylation	Promoter, Exon	homozygous SNPs/InDels in promoter
LOC_Os12g34970	Group III	csAtPR5, putative, expressed		hypomethylation	Promoter	homozygous SNPs/InDels in promoter
LOC_Os11g43900	Group III	translationally-controlled tumor protein, putative, expressed		hypermethylation	Promoter, First exon	CNVs		gain
LOC_Os08g20220	Group III	retrotransposon protein, putative, unclassified, expressed		hypomethylation	Promoter, Intron	SVs
LOC_Os10g21190	Group III	expressed protein		hypomethylation	Intron	SVs
LOC_Os10g37340	Group III	cystathionine gamma-synthase, putative, expressed		hypomethylation	Promoter, Exon	SVs
LOC_Os01g66100	Group III	gibberellin 20 oxidase 2, putative, expressed		hypomethylation	Promoter	SVs
LOC_Os05g33130	Group III	CHIT17 - Chitinase family protein precursor, expressed		hypomethylation	Promoter	SVs
LOC_Os06g50100	Group III	tyrosine protein kinase domain containing protein, putative, expressed		hypomethylation	Promoter	SVs
LOC_Os06g19160	Group III	retrotransposon protein, putative, Ty1-copia subclass, expressed		hypermethylation	Promoter, First exon	SVs
LOC_Os11g46250	Group III	expressed protein		hypermethylation	Promoter	SVs
LOC_Os06g07130	Group III	SHR5-receptor-like kinase, putative, expressed		hypomethylation	Exon, Intron	heterozygous SNPs/InDels	MISSENSE
LOC_Os09g24954	Group III	double-stranded RNA binding motif containing protein, expressed		hypomethylation	Exon, Intron	heterozygous SNPs/InDels	MISSENSE
LOC_Os11g03780	Group III	alpha-N-arabinofuranosidase, putative, expressed		hypomethylation	Exon, Intron	heterozygous SNPs/InDels	MISSENSE
LOC_Os11g34210	Group III	aspartyl/glutamyl-tRNA amidotransferase subunit B, putative, expressed		hypomethylation	Exon, Intron	heterozygous SNPs/InDels	MISSENSE
LOC_Os01g05610	Group III	Core histone H2A/H2B/H3/H4 domain containing protein, putative, expressed		hypomethylation	Promoter, Exon	heterozygous SNPs/InDels	MISSENSE
LOC_Os04g19740	Group III	transketolase, chloroplast precursor, putative, expressed		hypomethylation	Exon	heterozygous SNPs/InDels	MISSENSE
LOC_Os05g26040	Group III	pumilio-family RNA binding repeat containing protein, expressed		hypomethylation	Exon	heterozygous SNPs/InDels	MISSENSE
LOC_Os10g07450	Group III	expressed protein		hypomethylation	Exon	homozygous SNPs/InDels in promoter
LOC_Os09g37270	Group III	ATROPGEF7/ROPGEF7, putative, expressed		hypomethylation	Promoter, Exon, Intron	homozygous SNPs/InDels	MISSENSE
LOC_Os06g37330	Group III	cytochrome P450, putative, expressed		hypomethylation	Exon, Intron	SVs
LOC_Os11g31550	Group III	BRASSINOSTEROID INSENSITIVE 1-associated receptor kinase 1 precursor, putative, expressed		hypomethylation	Promoter	SVs
LOC_Os04g35210	Group III	Leucine Rich Repeat family protein, expressed		hypomethylation	Promoter	SVs
LOC_Os08g39150	Group III	expressed protein		hypomethylation	Promoter, Exon	heterozygous SNPs/InDels	MISSENSE
LOC_Os02g36210	Group IV	ent-kaurene synthase, chloroplast precursor, putative, expressed	Specific up-regulation	hypomethylation	Promoter, Exon	SVs
LOC_Os04g09680	Group IV	caffeic acid 3-O-methyltransferase, putative, expressed	Specific up-regulation	hypermethylation	Promoter, First exon	heterozygous SNPs/InDels	MISSENSE
LOC_Os05g05210	Group IV	WD domain, G-beta repeat domain containing protein, expressed	Specific up-regulation	hypomethylation	Promoter, Exon, Intron	heterozygous SNPs/InDels	MISSENSE
LOC_Os11g38620	Group IV	expressed protein	up-regulation	hypomethylation	Promoter	CNVs		gain		meiosis stage-specific	Tang et al. 2010
LOC_Os11g38640	Group IV	expressed protein	up-regulation	hypomethylation	Exon, Intron	CNVs		gain		anther-related in neo-tetraploid rice	Guo et al. 2017
